# Supplementary material for: Association of coral algal symbionts with a diverse viral community responsive to heat shock
Source: BMC Microbiol. 2017 Aug 17;17:174. doi: 10.1186/s12866-017-1084-5 (PMC5561611; doi:10.1186/s12866-017-1084-5)
Supplement: Supplementary file 2 — Taxonomic diversity of viral classified sequences. Paired reads were classified with CLARK. Shown are CSS-normalized counts over viral taxa for each replicate of four experimental conditions: control, cold shock (“16C”), heat shock (“36C”), and dark shock (“DS”). (XLSX 38 kb) [file 12866_2017_1084_MOESM2_ESM.xlsx]

## Sheet: TableS1
Table S1. Taxonomic diversity of viral classified sequences. Paired reads were classified with CLARK. Shown are CSS-normalized counts over viral species for each replicate of four experimental conditions: control, cold stress (16C), heat stress (36C), and dark stress (DS).
Name/Species	Family	Group	TOTAL	SD	%TOTAL	% SD	control R1	control R2	control R3	16C R1	16C R2	16C R3	36C R1	36C R2	36C R3	DS R1	DS R2	DS R3
Bidens mottle virus	Potyviridae	ssRNA(+)	45834.3	2794.73	19.1043	1.16488	2629.21	7970.44	1213.48	3192.66	3811.32	2114.75	10333.3	2007.35	1776.7	2761.9	5757.86	2265.31
Spring beauty latent virus	Bromoviridae	ssRNA(+)	15276.3	1001.28	6.36735	0.417347	617.978	2758.62	280.899	1091.74	1138.36	540.984	3517.91	705.882	621.359	923.81	2160.38	918.367
Phytophthora infestans RNA virus	unclassified	dsRNA	15275.1	918.46	6.36685	0.382826	719.101	2541.72	483.146	1045.87	1308.18	655.738	3382.92	639.706	699.029	895.238	2128.93	775.51
Caviid herpesvirus	Herpesviridae	dsDNA	13582.4	810.339	5.6613	0.337759	741.573	2428.57	370.787	1000	1176.1	672.131	2980.72	632.353	495.146	866.667	1575.47	642.857
Porcine astrovirus	Astroviridae	ssRNA(+)	12136.9	791.286	5.0588	0.329818	584.27	2000	393.258	761.468	949.686	524.59	3057.85	588.235	446.602	695.238	1421.38	714.286
Hibiscus latent Singapore virus	Virgaviridae	ssRNA(+)	11913.3	696.622	4.96563	0.290361	528.09	2394.09	337.079	825.688	1094.34	508.197	2008.26	272.059	504.854	847.619	1776.73	816.327
Dill cryptic virus	Partitiviridae	dsRNA	8701.69	497.27	3.62697	0.207269	471.91	1586.21	303.371	449.541	641.509	442.623	1685.95	367.647	281.553	571.429	1267.3	632.653
Sclerotinia sclerotiorum hypovirus	Hypoviridae	dsRNA	8062.54	545.982	3.36057	0.227572	449.438	1359.61	303.371	605.505	635.22	295.082	2055.1	330.882	233.01	447.619	990.566	357.143
Piscihepevirus A	Hepeviridae	ssRNA(+)	6948.34	652.797	2.89616	0.272094	359.551	911.33	123.596	394.495	383.648	180.328	2509.64	286.765	145.631	561.905	754.717	336.735
Cowpox virus	Poxviridae	dsDNA	6913.04	318.231	2.88144	0.132643	539.326	408.867	786.517	743.119	251.572	1229.51	41.3223	566.176	766.99	571.429	232.704	775.51
Primula malacoides virus	unclassified	dsRNA	6844.93	404.043	2.85305	0.16841	235.955	1133	213.483	614.679	591.195	360.656	1526.17	264.706	300.971	504.762	783.019	316.327
Hibiscus green spot virus	unclassified	ssRNA(+)	6201.7	423.724	2.58495	0.176613	280.899	1172.41	157.303	458.716	522.013	311.475	1539.94	264.706	233.01	247.619	666.667	346.939
Red clover cryptic virus	Partitiviridae	dsRNA	6026.16	336.938	2.51178	0.14044	303.371	965.517	235.955	440.367	421.384	360.656	1333.33	330.882	242.718	352.381	723.27	316.327
Hepatitis C virus	Flaviviridae	ssRNA(+)	5081.87	297.759	2.11819	0.12411	314.607	995.074	202.247	403.67	383.648	131.148	994.49	213.235	300.971	257.143	650.943	234.694
Crohivirus	Picornaviridae	ssRNA(+)	4968.14	348.922	2.07078	0.145435	292.135	822.66	179.775	293.578	396.226	213.115	1319.56	227.941	223.301	180.952	635.22	183.673
Jingmen tick virus	Jingmen tick virus	ssRNA(+)	4461.58	248.055	1.85964	0.103393	213.483	881.773	112.36	431.193	459.119	180.328	680.441	213.235	174.757	219.048	650.943	244.898
Murid herpesvirus	Herpesviridae	dsDNA	4442.9	319.825	1.85186	0.133307	235.955	798.03	112.36	311.927	364.78	131.148	1165.29	191.176	135.922	228.571	553.459	214.286
Senecavirus A	Picornaviridae	ssRNA(+)	4076.44	264.17	1.69911	0.110109	370.787	857.143	134.831	256.881	377.358	180.328	834.711	80.8824	174.757	171.429	484.277	153.061
Mamastrovirus	Astroviridae	ssRNA(+)	3310.61	237.809	1.3799	0.0991218	191.011	527.094	112.36	256.881	264.151	16.3934	881.543	154.412	126.214	180.952	446.541	153.061
Aspergillus foetidus dsRNA mycovirus	unclassified	dsRNA	2919.55	182.321	1.2169	0.0759939	101.124	477.833	123.596	211.009	201.258	180.328	650.138	66.1765	97.0874	238.095	440.252	132.653
Alternaria alternata virus	unclassified	dsRNA	2719.09	177.874	1.13335	0.0741402	78.6517	448.276	146.067	165.138	251.572	65.5738	636.364	88.2353	67.9612	133.333	352.201	285.714
Sicinivirus A	Picornaviridae	ssRNA(+)	2395.27	148.687	0.998378	0.0619745	179.775	443.35	44.9438	183.486	201.258	49.1803	515.152	51.4706	106.796	228.571	248.428	142.857
Cotesia congregata bracovirus	Polydnaviridae	dsDNA	2308.75	148.34	0.962318	0.0618298	89.8876	384.236	44.9438	266.055	106.918	49.1803	531.68	139.706	135.922	152.381	295.597	112.245
Salivirus FHB	Picornaviridae	ssRNA(+)	2242.33	156.85	0.934631	0.0653769	123.596	408.867	44.9438	128.44	207.547	49.1803	539.945	80.8824	48.5437	142.857	314.465	153.061
Enterovirus H	Picornaviridae	ssRNA(+)	2094.64	127.353	0.873074	0.0530824	101.124	330.049	56.1798	110.092	176.101	65.5738	487.603	139.706	77.6699	133.333	264.151	153.061
Fathead minnow picornavirus	Picornaviridae	ssRNA(+)	1747.75	129.227	0.728485	0.0538635	44.9438	339.901	56.1798	64.2202	150.943	32.7869	429.752	44.1176	48.5437	133.333	229.56	173.469
Beluga Whale coronavirus SW1	Coronaviridae	ssRNA(+)	1722.41	117.029	0.717922	0.048779	101.124	315.271	11.236	55.0459	125.786	98.3607	424.242	58.8235	87.3786	123.81	188.679	132.653
Monkey arterivirus	Arteriviridae	ssRNA(+)	1601.15	99.7569	0.667379	0.0415799	89.8876	334.975	67.4157	110.092	119.497	65.5738	325.069	36.7647	58.2524	152.381	169.811	71.4286
Cardiovirus B	Picornaviridae	ssRNA(+)	1517.6	109.491	0.632555	0.0456374	78.6517	266.01	44.9438	119.266	106.918	16.3934	380.165	58.8235	77.6699	95.2381	232.704	40.8163
Bacillus phage SPO1	Myoviridae	dsDNA	1505.35	94.4239	0.627448	0.0393571	89.8876	305.419	11.236	91.7431	150.943	65.5738	297.521	80.8824	48.5437	133.333	179.245	51.0204
Cowpea chlorotic mottle virus	Bromoviridae	ssRNA(+)	1488	92.9078	0.620217	0.0387252	56.1798	246.305	33.7079	128.44	106.918	114.754	358.127	73.5294	87.3786	57.1429	154.088	71.4286
Sclerotinia sclerotiorum debilitation-associated RNA virus	Alphaflexiviridae	ssRNA(+)	1419.27	83.5473	0.591572	0.0348236	123.596	251.232	56.1798	82.5688	113.208	32.7869	280.992	73.5294	67.9612	85.7143	210.692	40.8163
Avastrovirus	Astroviridae	ssRNA(+)	1376.92	77.0248	0.573917	0.0321049	78.6517	172.414	78.6517	82.5688	119.497	32.7869	316.804	88.2353	58.2524	95.2381	182.39	71.4286
Sclerotinia sclerotiorum debilitation-associated RNA virus 2	Alphaflexiviridae	ssRNA(+)	1151.67	56.6345	0.480028	0.023606	44.9438	177.34	56.1798	73.3945	69.1824	49.1803	223.14	88.2353	48.5437	95.2381	144.654	81.6327
Campoletis sonorensis ichnovirus	Polydnaviridae	dsDNA	1081.3	60.329	0.450699	0.0251459	44.9438	192.118	44.9438	82.5688	94.3396	49.1803	198.347	58.8235	29.1262	85.7143	160.377	40.8163
Cassia yellow blotch virus	Bromoviridae	ssRNA(+)	1043.8	71.9925	0.435068	0.0300074	33.7079	172.414	11.236	91.7431	100.629	65.5738	264.463	51.4706	48.5437	47.619	125.786	30.6122
Pandoravirus dulcis	Pandoravirus dulcis	dsDNA	1028.27	77.6671	0.428598	0.0323726	56.1798	275.862	11.236	137.615	113.208	65.5738	46.832	36.7647	38.835	19.0476	176.101	51.0204
Vicia cryptic virus	Partitiviridae	dsRNA	965.485	54.1456	0.402426	0.0225686	44.9438	157.635	33.7079	45.8716	88.0503	65.5738	82.6446	44.1176	48.5437	76.1905	216.981	61.2245
Ndumu virus	Togaviridae	ssRNA(+)	961.908	77.8605	0.400936	0.0324532	44.9438	162.562	22.4719	18.3486	44.0252	16.3934	278.237	36.7647	29.1262	104.762	122.642	81.6327
Alphamesonivirus	Mesoniviridae	ssRNA(+)	927.924	63.2814	0.38677	0.0263765	67.4157	152.709	22.4719	73.3945	37.7358	16.3934	234.16	66.1765	29.1262	47.619	119.497	61.2245
Pleurotus ostreatus virus	Partitiviridae	dsRNA	900.549	63.2033	0.37536	0.0263439	78.6517	162.562	44.9438	73.3945	44.0252	32.7869	225.895	44.1176	0	85.7143	88.0503	20.4082
Tick-borne encephalitis virus	Flaviviridae	ssRNA(+)	844.355	55.3908	0.351938	0.0230876	33.7079	192.118	0	36.6972	88.0503	49.1803	85.3994	36.7647	97.0874	57.1429	147.799	20.4082
Rhizoctonia solani dsRNA virus	Narnaviridae	dsRNA	789.948	51.2452	0.32926	0.0213597	11.236	157.635	33.7079	36.6972	69.1824	32.7869	162.534	58.8235	9.70874	76.1905	100.629	40.8163
Maruca vitrata nucleopolyhedrovirus	Baculoviridae	dsDNA	785.682	54.2399	0.327482	0.0226079	44.9438	152.709	33.7079	73.3945	50.3145	16.3934	192.837	22.0588	29.1262	47.619	81.761	40.8163
Wild potato mosaic virus	Potyviridae	ssRNA(+)	748.551	53.0011	0.312006	0.0220915	44.9438	98.5222	44.9438	27.5229	50.3145	49.1803	203.857	44.1176	0	47.619	106.918	30.6122
Broad bean mottle virus	Bromoviridae	ssRNA(+)	731.112	47.8095	0.304737	0.0199276	33.7079	93.5961	22.4719	91.7431	37.7358	0	159.78	36.7647	9.70874	47.619	116.352	81.6327
Sorghum chlorotic spot virus	Virgaviridae	ssRNA(+)	698.724	35.7881	0.291237	0.0149169	78.6517	118.227	22.4719	45.8716	37.7358	16.3934	118.457	29.4118	58.2524	38.0952	94.3396	40.8163
Cyprinid herpesvirus	Herpesviridae	dsDNA	676.259	43.9832	0.281873	0.0183328	11.236	113.3	11.236	45.8716	18.8679	98.3607	137.741	14.7059	48.5437	38.0952	97.4843	40.8163
Synechococcus phage ACG-2014f	Myoviridae	dsDNA	637.777	42.5988	0.265834	0.0177557	67.4157	152.709	44.9438	110.092	62.8931	16.3934	8.26446	58.8235	9.70874	47.619	28.3019	30.6122
Mouse astrovirus M-52/USA/2008	Astroviridae	ssRNA(+)	625.796	29.1565	0.26084	0.0121528	56.1798	83.7438	11.236	55.0459	69.1824	32.7869	110.193	14.7059	48.5437	38.0952	75.4717	30.6122
Chilli ringspot virus	Potyviridae	ssRNA(+)	595.318	35.589	0.248136	0.0148339	22.4719	113.3	0	36.6972	31.4465	81.9672	107.438	36.7647	29.1262	19.0476	66.0377	51.0204
Mycobacterium phage DS6A	Siphoviridae	dsDNA	528.417	26.545	0.220251	0.0110643	33.7079	98.5222	33.7079	55.0459	50.3145	16.3934	2.75482	51.4706	29.1262	28.5714	47.1698	81.6327
Saccharomyces cerevisiae killer virus M1	unclassified	dsRNA	499.346	17.5536	0.208134	0.00731657	11.236	54.1872	22.4719	45.8716	50.3145	49.1803	52.3416	51.4706	38.835	9.52381	62.8931	51.0204
Pepino mosaic virus	Alphaflexiviridae	ssRNA(+)	469.484	32.948	0.195687	0.0137331	44.9438	64.0394	0	9.17431	25.1572	16.3934	118.457	22.0588	48.5437	47.619	62.8931	10.2041
Bat hepevirus	Hepeviridae	ssRNA(+)	464.893	39.5824	0.193773	0.0164984	67.4157	54.1872	0	45.8716	37.7358	16.3934	134.986	29.4118	9.70874	0	69.1824	0
Cadicivirus A	Picornaviridae	ssRNA(+)	439.298	31.2852	0.183105	0.0130401	22.4719	73.8916	0	9.17431	31.4465	32.7869	101.928	14.7059	19.4175	66.6667	56.6038	10.2041
Tupaiid herpesvirus	Herpesviridae	dsDNA	326.923	25.63	0.136266	0.0106829	11.236	9.85222	67.4157	27.5229	0	81.9672	8.26446	36.7647	38.835	28.5714	6.28931	10.2041
Pandoravirus salinus	Pandoravirus salinus	dsDNA	309.472	24.5598	0.128992	0.0102369	22.4719	88.67	22.4719	45.8716	25.1572	16.3934	22.0386	0	0	38.0952	28.3019	0
Laodelphax striatella honeydew virus 1	Iflaviridae	ssRNA(+)	289.985	26.0537	0.120869	0.0108595	11.236	64.0394	22.4719	0	31.4465	0	82.6446	0	9.70874	9.52381	28.3019	30.6122
Avian sapelovirus	Picornaviridae	ssRNA(+)	264.83	22.2528	0.110384	0.00927526	11.236	39.4089	11.236	9.17431	6.28931	0	82.6446	14.7059	9.70874	28.5714	31.4465	20.4082
Posavirus	Posavirus	ssRNA(+)	250.57	20.4813	0.104441	0.00853688	0	68.9655	11.236	9.17431	37.7358	0	35.8127	29.4118	0	9.52381	28.3019	20.4082
Eel picornavirus	Picornaviridae	ssRNA(+)	243.885	18.3144	0.101654	0.00763369	11.236	39.4089	0	27.5229	18.8679	0	49.5868	14.7059	0	9.52381	22.0126	51.0204
Whataroa virus	Togaviridae	ssRNA(+)	162.134	16.0835	0.0675795	0.00670381	11.236	34.4828	0	9.17431	6.28931	16.3934	52.3416	0	0	0	22.0126	10.2041
Garlic common latent virus	Betaflexiviridae	ssRNA(+)	160.09	12.1942	0.0667276	0.0050827	11.236	29.5567	11.236	0	12.5786	0	33.0579	14.7059	19.4175	0	28.3019	0
Solenopsis invicta virus	Dicistroviridae	ssRNA(+)	159.514	16.1857	0.0664875	0.00674641	0	34.4828	11.236	45.8716	6.28931	0	33.0579	0	9.70874	0	18.8679	0
Vibrio phage SHOU24	Siphoviridae	dsDNA	152.728	19.3545	0.0636589	0.0080672	0	24.6305	0	0	25.1572	0	57.8512	7.35294	0	0	37.7358	0
Macacine herpesvirus	Herpesviridae	dsDNA	146.274	8.54534	0.060969	0.0035618	0	29.5567	11.236	9.17431	6.28931	0	16.5289	14.7059	19.4175	9.52381	9.43396	20.4082
Molluscum contagiosum virus	Poxviridae	dsDNA	136.853	10.2952	0.057042	0.00429119	11.236	34.4828	0	18.3486	12.5786	16.3934	16.5289	14.7059	0	0	12.5786	0
Hibiscus latent Fort Pierce virus	Virgaviridae	ssRNA(+)	134.762	12.6268	0.0561707	0.00526301	0	24.6305	0	9.17431	18.8679	0	11.0193	7.35294	29.1262	0	34.5912	0
Rosellinia necatrix partitivirus	Partitiviridae	dsRNA	129.705	11.7125	0.0540625	0.00488192	0	29.5567	0	9.17431	31.4465	0	22.0386	14.7059	0	0	12.5786	10.2041
Dulcamara mottle virus	Tymoviridae	ssRNA(+)	127.538	14.9134	0.0531596	0.00621611	0	44.335	11.236	18.3486	0	0	2.75482	0	19.4175	0	31.4465	0
Pectobacterium phage ZF40	Myoviridae	dsDNA	113.246	9.9924	0.0472025	0.00416496	11.236	4.92611	0	18.3486	18.8679	32.7869	0	7.35294	0	9.52381	0	10.2041
White clover cryptic virus	Partitiviridae	dsRNA	113.115	10.1469	0.0471477	0.00422937	11.236	24.6305	11.236	0	31.4465	0	2.75482	0	9.70874	9.52381	12.5786	0
Oryctes rhinoceros nudivirus	Nudiviridae	dsDNA	112.717	11.2024	0.046982	0.00466931	0	14.7783	33.7079	0	25.1572	0	11.0193	14.7059	0	0	3.14465	10.2041
Spodoptera frugiperda ascovirus 1a	Ascoviridae	dsDNA	97.7708	9.26394	0.0407521	0.00386133	0	9.85222	11.236	27.5229	0	16.3934	0	0	19.4175	0	3.14465	10.2041
Human endogenous retrovirus K	Retroviridae	ssRNA(rt)	96.7149	9.07246	0.040312	0.00378152	0	14.7783	0	18.3486	6.28931	0	5.50964	29.4118	9.70874	9.52381	3.14465	0
St-Valerien swine virus	Caliciviridae	ssRNA(+)	89.9624	8.81772	0.0374975	0.00367534	0	24.6305	0	0	12.5786	0	13.7741	7.35294	0	19.0476	12.5786	0
Shamonda virus	Bunyaviridae	ssRNA(+)	87.9003	10.7658	0.036638	0.00448732	22.4719	29.5567	0	9.17431	6.28931	0	0	0	0	0	0	20.4082
Dasheen mosaic virus	Potyviridae	ssRNA(+)	84.6808	9.29509	0.035296	0.00387431	0	9.85222	0	9.17431	0	16.3934	30.303	0	0	9.52381	9.43396	0
Carp picornavirus	Picornaviridae	ssRNA(+)	79.1409	8.39955	0.0329869	0.00350104	0	9.85222	0	0	12.5786	0	27.5482	0	0	9.52381	9.43396	10.2041
Severe acute respiratory syndrome-related coronavirus	Coronaviridae	ssRNA(+)	74.9379	7.28773	0.0312351	0.00303762	11.236	9.85222	0	0	0	0	22.0386	0	9.70874	9.52381	12.5786	0
Gentian ovary ring-spot virus	unassigned	unknown	70.7096	7.39889	0.0294727	0.00308395	11.236	14.7783	0	0	12.5786	16.3934	0	0	0	0	15.7233	0
Glypta fumiferanae ichnovirus	Polydnaviridae	dsDNA	65.1449	9.74959	0.0271532	0.00406375	0	0	33.7079	0	6.28931	0	5.50964	0	0	0	9.43396	10.2041
Hyposoter fugitivus ichnovirus	Polydnaviridae	dsDNA	64.2121	8.30469	0.0267644	0.0034615	0	24.6305	0	18.3486	6.28931	0	5.50964	0	0	0	9.43396	0
Avian coronavirus	Coronaviridae	ssRNA(+)	59.8213	5.4113	0.0249343	0.0022555	11.236	0	0	9.17431	12.5786	0	11.0193	0	0	9.52381	6.28931	0
Cafeteria roenbergensis virus	Mimiviridae	dsDNA	53.6473	7.29109	0.0223609	0.00303902	22.4719	14.7783	0	0	0	0	2.75482	7.35294	0	0	6.28931	0
Choristoneura occidentalis granulovirus	Baculoviridae	dsDNA	52.2193	6.95727	0.0217657	0.00289988	0	0	0	0	12.5786	0	0	0	9.70874	9.52381	0	20.4082
Rice tungro spherical virus	Secoviridae	ssRNA(+)	51.0067	5.64264	0.0212602	0.00235192	0	4.92611	0	0	0	0	13.7741	0	0	9.52381	12.5786	10.2041
Ball python nidovirus	unclassified	ssRNA(+)	48.148	6.16412	0.0200687	0.00256928	0	9.85222	0	0	0	0	2.75482	0	0	19.0476	6.28931	10.2041
Autographa californica multiple nucleopolyhedrovirus	Baculoviridae	dsDNA	42.9574	5.43766	0.0179052	0.00226649	0	4.92611	0	9.17431	0	16.3934	2.75482	0	9.70874	0	0	0
Trichoplusia ni ascovirus 2c	Ascoviridae	dsDNA	37.1068	6.80087	0.0154666	0.00283469	22.4719	4.92611	0	0	0	0	0	0	9.70874	0	0	0
Agrotis ipsilon multiple nucleopolyhedrovirus	Baculoviridae	dsDNA	35.4841	5.8424	0.0147902	0.00243519	11.236	0	0	18.3486	0	0	2.75482	0	0	0	3.14465	0
Ictalurid herpesvirus	Herpesviridae	dsDNA	31.4273	4.97594	0.0130993	0.00207404	0	4.92611	0	0	0	16.3934	2.75482	7.35294	0	0	0	0
Felis catus papillomavirus	Papillomaviridae	dsDNA	30.6143	4.63617	0.0127604	0.00193241	0	0	11.236	9.17431	0	0	0	0	0	0	0	10.2041
Southern elephant seal virus	Togaviridae	ssRNA(+)	30.3055	4.58213	0.0126317	0.00190989	0	9.85222	0	0	0	0	11.0193	0	0	0	9.43396	0
Human herpesvirus	Herpesviridae	dsDNA	28.3303	4.32626	0.0118084	0.00180324	0	9.85222	0	0	12.5786	0	2.75482	0	0	0	3.14465	0
Prochlorococcus phage P-SSM2	Myoviridae	dsDNA	27.8724	5.74168	0.0116176	0.0023932	0	0	0	18.3486	0	0	0	0	0	9.52381	0	0
Lactococcus phage c2	Siphoviridae	dsDNA	27.398	6.51362	0.0114198	0.00271496	0	4.92611	22.4719	0	0	0	0	0	0	0	0	0
Phaeocystis globosa virus	Phycodnaviridae	dsDNA	27.0593	3.80346	0.0112787	0.00158533	0	4.92611	0	9.17431	0	0	2.75482	0	0	0	0	10.2041
Oyster mushroom spherical virus	unclassified	ssRNA(+)	24.4265	3.92073	0.0101813	0.00163421	0	4.92611	11.236	0	0	0	8.26446	0	0	0	0	0
Alcelaphine herpesvirus	Herpesviridae	dsDNA	24.0744	4.78922	0.0100345	0.00199621	0	4.92611	0	0	0	16.3934	2.75482	0	0	0	0	0
Mouse kobuvirus M-5/USA/2010	Picornaviridae	ssRNA(+)	23.8727	4.02358	0.00995043	0.00167708	0	0	0	0	0	0	11.0193	0	9.70874	0	3.14465	0
Staphylococcus phage StB20	Siphoviridae	dsDNA	23.8146	3.79109	0.00992621	0.00158018	0	0	11.236	0	6.28931	0	0	0	0	0	6.28931	0
Corynebacterium phage P1201	Siphoviridae	dsDNA	22.4719	6.48708	0.00936658	0.0027039	0	0	22.4719	0	0	0	0	0	0	0	0	0
Staphylococcus phage Ipla7	Siphoviridae	dsDNA	19.7044	5.68818	0.00821306	0.00237091	0	19.7044	0	0	0	0	0	0	0	0	0	0
Scotophilus bat coronavirus 512	Coronaviridae	ssRNA(+)	19.4799	3.02266	0.00811946	0.00125988	0	4.92611	0	0	6.28931	0	8.26446	0	0	0	0	0
Beet cryptic virus	unassigned	dsRNA	17.1354	3.29264	0.00714226	0.00137241	11.236	0	0	0	0	0	2.75482	0	0	0	3.14465	0
Escherichia phage Rtp	Siphoviridae	dsDNA	16.3934	4.73238	0.00683299	0.00197252	0	0	0	0	0	16.3934	0	0	0	0	0	0
Orgyia leucostigma NPV	Baculoviridae	dsDNA	16.3934	4.73238	0.00683299	0.00197252	0	0	0	0	0	16.3934	0	0	0	0	0	0
Homalodisca coagulata virus	Dicistroviridae	ssRNA(+)	15.3619	3.12987	0.00640302	0.00130457	0	9.85222	0	0	0	0	5.50964	0	0	0	0	0
Acyrthosiphon pisum virus	unclassified	ssRNA(+)	14.5538	2.86366	0.0060662	0.00119361	0	0	0	0	6.28931	0	8.26446	0	0	0	0	0
Aureococcus anophagefferens virus	Phycodnaviridae	dsDNA	14.4499	2.97825	0.00602291	0.00124137	0	4.92611	0	0	0	0	0	0	0	9.52381	0	0
Potato black ringspot virus	Secoviridae	ssRNA(+)	12.607	2.88271	0.00525477	0.00120155	0	9.85222	0	0	0	0	2.75482	0	0	0	0	0
Ectocarpus siliculosus virus	Phycodnaviridae	dsDNA	12.319	2.72047	0.0051347	0.00113393	0	0	0	9.17431	0	0	0	0	0	0	3.14465	0
Brochothrix phage A9	Myoviridae	dsDNA	11.236	3.24354	0.00468329	0.00135195	11.236	0	0	0	0	0	0	0	0	0	0	0
RD114 retrovirus	Retroviridae	RNA(rt)	11.236	3.24354	0.00468329	0.00135195	0	0	11.236	0	0	0	0	0	0	0	0	0
Apocheima cinerarium nucleopolyhedrovirus	Baculoviridae	dsDNA	10.2041	2.94566	0.00425319	0.00122779	0	0	0	0	0	0	0	0	0	0	0	10.2041
Aquamavirus A	Picornaviridae	ssRNA(+)	10.2041	2.94566	0.00425319	0.00122779	0	0	0	0	0	0	0	0	0	0	0	10.2041
Enterobacteria phage phiX174 sensu lato	Microviridae	ssDNA	9.85222	2.84409	0.00410653	0.00118545	0	9.85222	0	0	0	0	0	0	0	0	0	0
Squash leaf curl virus	Geminiviridae	ssDNA	9.85222	2.84409	0.00410653	0.00118545	0	9.85222	0	0	0	0	0	0	0	0	0	0
Staphylococcus phage StB12	Siphoviridae	dsDNA	9.85222	2.84409	0.00410653	0.00118545	0	9.85222	0	0	0	0	0	0	0	0	0	0
Bean necrotic mosaic virus	Bunyaviridae	ssRNA(+)	9.70874	2.80267	0.00404672	0.00116819	0	0	0	0	0	0	0	0	9.70874	0	0	0
Paramecium bursaria Chlorella virus	Phycodnaviridae	dsDNA	9.52381	2.74929	0.00396964	0.00114594	0	0	0	0	0	0	0	0	0	9.52381	0	0
Propionibacterium phage P104A	Siphoviridae	dsDNA	9.52381	2.74929	0.00396964	0.00114594	0	0	0	0	0	0	0	0	0	9.52381	0	0
Propionibacterium phage P9.1	Siphoviridae	dsDNA	9.17431	2.6484	0.00382397	0.00110388	0	0	0	9.17431	0	0	0	0	0	0	0	0
Cydia pomonella granulovirus	Baculoviridae	dsDNA	7.35294	2.12261	0.0030648	0.000884731	0	0	0	0	0	0	0	7.35294	0	0	0	0
Paramecium bursaria Chlorella virus AR158	Phycodnaviridae	dsDNA	6.28931	1.81557	0.00262146	0.000756751	0	0	0	0	6.28931	0	0	0	0	0	0	0
Propionibacterium phage PHL067M10	Siphoviridae	dsDNA	6.28931	1.81557	0.00262146	0.000756751	0	0	0	0	0	0	0	0	0	0	6.28931	0
Propionibacterium phage PHL113M01	Siphoviridae	dsDNA	6.28931	1.81557	0.00262146	0.000756751	0	0	0	0	6.28931	0	0	0	0	0	0	0
Propionibacterium phage PHL114L00	Siphoviridae	dsDNA	6.28931	1.81557	0.00262146	0.000756751	0	0	0	0	6.28931	0	0	0	0	0	0	0
Pigeon aviadenovirus A	Adenoviridae	dsDNA	4.92611	1.42204	0.00205326	0.000592726	0	4.92611	0	0	0	0	0	0	0	0	0	0
Pseudomonas phage EL	Myoviridae	dsDNA	4.92611	1.42204	0.00205326	0.000592726	0	4.92611	0	0	0	0	0	0	0	0	0	0
Ranid herpesvirus	Herpesviridae	dsDNA	4.92611	1.42204	0.00205326	0.000592726	0	4.92611	0	0	0	0	0	0	0	0	0	0
Staphylococcus phage PH15	Siphoviridae	dsDNA	4.92611	1.42204	0.00205326	0.000592726	0	4.92611	0	0	0	0	0	0	0	0	0	0
Staphylococcus phage PT1028	unclassified	dsDNA	4.92611	1.42204	0.00205326	0.000592726	0	4.92611	0	0	0	0	0	0	0	0	0	0
Streptococcus phage Sfi11	Siphoviridae	dsDNA	4.92611	1.42204	0.00205326	0.000592726	0	4.92611	0	0	0	0	0	0	0	0	0	0
Yoka poxvirus	Poxviridae	dsDNA	4.92611	1.42204	0.00205326	0.000592726	0	4.92611	0	0	0	0	0	0	0	0	0	0
Abalone herpesvirus Victoria/AUS/2009	Herpesviridae	dsDNA	3.14465	0.907783	0.00131073	0.000378376	0	0	0	0	0	0	0	0	0	0	3.14465	0
Barley stripe mosaic virus	Virgaviridae	ssRNA(+)	3.14465	0.907783	0.00131073	0.000378376	0	0	0	0	0	0	0	0	0	0	3.14465	0
Brochothrix phage BL3	Siphoviridae	dsDNA	3.14465	0.907783	0.00131073	0.000378376	0	0	0	0	0	0	0	0	0	0	3.14465	0
Bacillus phage BCP78	Myoviridae	dsDNA	2.75482	0.795248	0.00114824	0.00033147	0	0	0	0	0	0	2.75482	0	0	0	0	0
Fowl aviadenovirus E	Adenoviridae	dsDNA	2.75482	0.795248	0.00114824	0.00033147	0	0	0	0	0	0	2.75482	0	0	0	0	0
Simbu virus	Bunyaviridae	ssRNA(+)	2.75482	0.795248	0.00114824	0.00033147	0	0	0	0	0	0	2.75482	0	0	0	0	0
Suid herpesvirus	Herpesviridae	dsDNA	2.75482	0.795248	0.00114824	0.00033147	0	0	0	0	0	0	2.75482	0	0	0	0	0
		TOTAL	239916				12674.2	41295.4	7764.04	17128.4	19062.9	11147.5	52038.6	10617.6	9961.17	14857.1	30022	13346.9
