# Supplementary material for: Association of coral algal symbionts with a diverse viral community responsive to heat shock
Source: BMC Microbiol. 2017 Aug 17;17:174. doi: 10.1186/s12866-017-1084-5 (PMC5561611; doi:10.1186/s12866-017-1084-5)
Supplement: Supplementary file 3 — Viral gene expression in Transcripts Per Million (TPM). TPM values for all contigs with viral genes (n = 4856) for each replicate of four experimental conditions: control, cold shock (“16C”), heat shock (“36C”), and dark shock (“DS”). (XLSX 825 kb) [file 12866_2017_1084_MOESM3_ESM.xlsx]

## Sheet: TableS2
Table S2. Viral gene expression in Transcripts Per Kilobase Million (TPM). TPM values for all contigs with viral genes (n = 4,856) for each replicate of four experimental conditions: control, cold stress (16C), heat stress (36C), and dark stress (DS).
Contig ID	viral gene annotation	Control1	Control2	Control3	16C1	16C2	16C3	36C1	36C2	36C3	DS1	DS2	DS3
NODE_29471_length_533_cov_102829_ID_59191	photosystem I P700 chlorophyll a apoprotein A2 [Prochlorococcus phage P-TIM68]	11360.4	23638.9	9228.56	18155	22670.9	11469.2	20735.2	9104.65	11022.6	15541.6	31669.7	13797.7
NODE_3355_length_2149_cov_56378.1_ID_6751	photosystem I P700 chlorophyll a apoprotein A1 [Prochlorococcus phage P-TIM68]	7999.31	11431.7	6502.95	10493.5	9879.8	7594.71	5941.32	5771.4	7904.82	7975.57	10837.9	8966.85
NODE_19936_length_825_cov_262599_ID_40067	photosystem II D1 protein [Synechococcus phage S-CBP4]	6230.73	7351.59	4778.21	7396.47	5520.05	5303.68	2463.06	3791.44	4620.41	4912.73	4530.31	4412.2
NODE_14177_length_1087_cov_30000.9_ID_28481	+ 488 + 1393 + 1 + ID-3D1017110_2-3Bpartial-3D01-3Btype-3DATG-3Brbs_motif-3DAGGAG-3Brbs_spacer-3D5-10bp	3762.93	5665.58	2527.77	5201.81	5730.21	3189.35	4993.65	2849.81	3479.88	4747.1	7494.6	4009.42
NODE_14855_length_1051_cov_42675.5_ID_29849	D2 [Synechococcus phage S-RSM4]	3254.24	3587.17	2182.35	4045.69	3101.63	2679.45	1755.91	2310.89	2718.26	3448.57	3126.11	3108.2
NODE_32803_length_459_cov_233073_ID_65847	photosystem II reaction center protein PsbA/D1 [Cyanophage NATL2A-133]	1918	3661.58	940.392	2179.46	3129.93	1433.87	7205.85	1504.68	1633.05	1499.75	3310.39	1338.24
NODE_7208_length_1582_cov_14676.6_ID_14489	+ 3429 + 4949 + 1 + ID-3D226153_5-3Bpartial-3D00-3Btype-3DATG-3Brbs_motif-3DNone-3Brbs_spacer-3DNone	1104.31	1965.09	914.097	3320.06	3953.22	2277.61	843.61	466.372	794.065	2961.59	5535.63	3296.83
NODE_7122_length_1590_cov_11266.9_ID_14315	+ 524 + 1849 + 1 + ID-3D307309_2-3Bpartial-3D01-3Btype-3DATG-3Brbs_motif-3DAGGA-3Brbs_spacer-3D5-10bp	1094.63	2247.42	1185.19	1886.01	2304.5	1615.47	943.293	756.127	1212.35	1141.45	2506.22	2033.22
NODE_20477_length_805_cov_19320.5_ID_41153	photosystem I P700 chlorophyll a apoprotein A2 [Prochlorococcus phage P-TIM68]	642.911	888.49	559.816	884.321	842.992	725.61	288.591	513.989	651.926	727.929	938.988	751.907
NODE_40276_length_332_cov_819.119_ID_80763	ubiquitin-like protein [Murine osteosarcoma virus]	192.421	256.896	186.304	216.504	272.318	183.553	475.006	322.281	195.822	255.648	299.172	199.062
NODE_34425_length_427_cov_1663.17_ID_69083	+ 118 + 378 + -1 + ID-3D975905_1-3Bpartial-3D00-3Btype-3DATG-3Brbs_motif-3DAGGAG-3Brbs_spacer-3D5-10bp	279.883	143.834	271.266	220.849	188.942	311.001	94.9648	409.998	367.974	280.645	142.661	337.154
NODE_34426_length_427_cov_1639.03_ID_69085	+ 118 + 378 + -1 + ID-3D975905_1-3Bpartial-3D00-3Btype-3DATG-3Brbs_motif-3DAGGAG-3Brbs_spacer-3D5-10bp	198.953	117.338	339.083	188.53	178.865	250.153	99.2814	370.193	316.08	247.451	124.338	234.233
NODE_30284_length_514_cov_813.102_ID_60805	+ 253 + 621 + -1 + ID-3D1803620_2-3Bpartial-3D00-3Btype-3DATG-3Brbs_motif-3DAGGA-3Brbs_spacer-3D5-10bp	150.107	184.854	147.54	127.812	190.826	138.484	374.415	194.339	134.64	166.581	211.233	127.748
NODE_33103_length_453_cov_829.663_ID_66443	+ + 261657 + 1 + ID-3D608101_191-3Bpartial-3D00-3Btype-3DGTG-3Brbs_motif-3DNone-3Brbs_spacer-3DNone	133.562	151.18	145.581	127.579	197.711	152.596	249.601	228.562	168.456	180.529	191.672	141.819
NODE_11935_length_1213_cov_988.894_ID_23983	+ + 95638 + -1 + ID-3D1702938_88-3Bpartial-3D00-3Btype-3DATG-3Brbs_motif-3DNone-3Brbs_spacer-3DNone	168.896	104.965	202.869	123.921	131.419	194.73	90.5871	270.631	245.958	190.311	111.423	195.444
NODE_27746_length_577_cov_741.939_ID_55739	+ 4843 + 5175 + -1 + ID-3D1247086_13-3Bpartial-3D00-3Btype-3DATG-3Brbs_motif-3DGGA/GAG/AGG-3Brbs_spacer-3D5-10bp	143.683	120.267	148.519	106.182	157.284	134.303	180.893	163.75	152.561	156.451	117.007	118.946
NODE_3854_length_2036_cov_624.828_ID_7761	ATP-dependent metalloprotease [Ostreococcus lucimarinus virus OlV5]	133.92	36.5871	223.904	92.7383	57.7768	172.466	19.7481	216.29	231.376	214.087	43.8234	203.762
NODE_30977_length_499_cov_630.563_ID_62189	CNPV096 ubiquitin [Canarypox virus]	131.299	111.114	103.59	89.8655	128.731	101.577	204.717	183.03	139.247	124.256	119.266	114.288
NODE_408_length_4227_cov_574.851_ID_819	structural protein [Bombyx mori densovirus 3]	112.544	38.3261	209.319	84.8697	55.5529	173.064	30.5498	197.5	218.326	177.257	47.6704	187.444
NODE_22487_length_734_cov_601.174_ID_45187	+ 132 + 341 + 1 + ID-3D706374_1-3Bpartial-3D00-3Btype-3DATG-3Brbs_motif-3DAGGAG-3Brbs_spacer-3D5-10bp	117.752	116.162	106.849	102.021	144.97	118.879	144.479	154.383	116.035	158.95	137.122	110.655
NODE_7337_length_1568_cov_653.741_ID_14747	ubiquitin like protein [Anticarsia gemmatalis nucleopolyhedrovirus]	105.046	118.647	98.1042	102.111	133.974	98.0172	159.784	181.206	106.74	133.191	138.802	104.937
NODE_30836_length_502_cov_477.242_ID_61913	+ + 23228 + 1 + ID-3D691508_21-3Bpartial-3D00-3Btype-3DATG-3Brbs_motif-3DAGGAG-3Brbs_spacer-3D5-10bp	123.185	123.345	96.0767	96.8529	114.267	89.7411	135.84	169.175	133.151	131.661	118.213	95.4575
NODE_9888_length_1352_cov_663.855_ID_19879	+ 967 + 2190 + -1 + ID-3D570851_2-3Bpartial-3D00-3Btype-3DATG-3Brbs_motif-3DGGxGG-3Brbs_spacer-3D5-10bp	119.902	103.361	105.889	93.2104	119.803	123.11	117.896	152.779	133.109	116.454	110.285	109.459
NODE_27868_length_574_cov_469.538_ID_55985	H2B histone [Pandoravirus salinus]	126.208	69.4222	157.874	98.353	82.1279	144.988	48.3868	177.135	140.14	144.149	71.6762	138.765
NODE_686_length_3616_cov_747.908_ID_1383	cathepsin [Helicoverpa armigera nucleopolyhedrovirus]	101.501	102.062	61.0254	99.5726	136.778	73.468	196.163	129.267	105.255	119.832	135.749	67.7321
NODE_39954_length_337_cov_288.333_ID_80123	+ 606 + 1886 + -1 + ID-3D353338_3-3Bpartial-3D01-3Btype-3DEdge-3Brbs_motif-3DNone-3Brbs_spacer-3DNone	94.8329	12.3737	236.109	61.9386	47.6631	160.314	18.076	183.731	177.801	152.896	23.3276	153.393
NODE_27090_length_594_cov_502.087_ID_54417	putative cyclophilin type peptydyl-prolyl cis-trans isomerase [Aureococcus anophagefferens virus]	111.516	83.2476	105.793	97.0197	111.954	104.117	133.706	144.909	116.821	106.873	94.8158	101.439
NODE_6905_length_1613_cov_538.897_ID_13881	+ 3 + 932 + -1 + ID-3D699903_1-3Bpartial-3D10-3Btype-3DATG-3Brbs_motif-3DNone-3Brbs_spacer-3DNone	101.079	65.5622	127.948	90.2718	83.9563	116.025	56.8813	168.137	159.509	130.487	74.5127	134.4
NODE_9940_length_1348_cov_521.176_ID_19983	+ 4001 + 6376 + 1 + ID-3D1024129_4-3Bpartial-3D00-3Btype-3DATG-3Brbs_motif-3DAGGAG-3Brbs_spacer-3D5-10bp	115.685	25.2988	186.065	73.6701	46.0095	143.181	20.8036	169.649	191.24	142.599	33.1459	160.249
NODE_45160_length_269_cov_334.089_ID_90489	+ 3573 + 3872 + 1 + ID-3D588503_5-3Bpartial-3D00-3Btype-3DATG-3Brbs_motif-3DAGGA-3Brbs_spacer-3D5-10bp	114.358	106.743	118.277	81.2734	97.5582	100.316	127.92	132.898	107.147	112.464	103.548	101.732
NODE_18194_length_894_cov_603.378_ID_36565	+ 2 + 544 + -1 + ID-3D336129_1-3Bpartial-3D10-3Btype-3DATG-3Brbs_motif-3DNone-3Brbs_spacer-3DNone	112.527	67.8408	138.801	85.1743	97.5465	109.781	73.2349	152.432	141.648	111.305	81.4778	123.32
NODE_19288_length_849_cov_516.184_ID_38767	hypothetical protein [Yellowstone lake phycodnavirus 1]	98.3833	92.094	82.266	78.5626	110.294	81.2654	164.904	149.035	99.2279	106.713	97.5122	106.873
NODE_18169_length_895_cov_585.158_ID_36515	+ + 105657 + -1 + ID-3D588798_82-3Bpartial-3D00-3Btype-3DATG-3Brbs_motif-3DAGGAG-3Brbs_spacer-3D5-10bp	102.526	78.092	110.552	81.1734	92.1435	108.621	117.784	142.496	111.549	106.896	89.5567	106.489
NODE_30968_length_499_cov_414.878_ID_62171	+ 404 + 658 + -1 + ID-3D1425384_2-3Bpartial-3D00-3Btype-3DATG-3Brbs_motif-3DNone-3Brbs_spacer-3DNone	108.465	58.8368	128.895	81.2483	80.5253	120.118	68.5827	152.666	137.072	120.091	66.1227	123.402
NODE_16981_length_948_cov_524.897_ID_34129	+ 2537 + 3187 + 1 + ID-3D854384_3-3Bpartial-3D00-3Btype-3DATG-3Brbs_motif-3DGGA/GAG/AGG-3Brbs_spacer-3D5-10bp	110.004	56.7736	125.987	83.3244	79.0906	116.683	54.4575	150.98	139.736	119.433	63.4723	119.378
NODE_26848_length_600_cov_408.042_ID_53937	hypothetical protein OlV2_232 [Ostreococcus lucimarinus virus 2]	121.921	41.4296	157.862	87.6397	65.233	113.131	30.8895	131.432	128.244	138.17	50.8741	137.372
NODE_26968_length_597_cov_1119.6_ID_54175	+ 2 + 538 + -1 + ID-3D858037_1-3Bpartial-3D11-3Btype-3DEdge-3Brbs_motif-3DNone-3Brbs_spacer-3DNone	104.01	28.9517	148.84	69.7595	49.1883	114.682	25.8977	154.507	180.037	151.278	36.4363	132.484
NODE_12669_length_1169_cov_475.917_ID_25455	+ 4452 + 5447 + 1 + ID-3D802293_3-3Bpartial-3D00-3Btype-3DATG-3Brbs_motif-3DGGAG/GAGG-3Brbs_spacer-3D5-10bp	107.343	37.7781	139.979	78.7092	59.3954	122.891	24.1159	141.389	157.647	128.151	45.0462	137.276
NODE_31017_length_498_cov_467.052_ID_62271	+ + 23228 + 1 + ID-3D691508_21-3Bpartial-3D00-3Btype-3DATG-3Brbs_motif-3DAGGAG-3Brbs_spacer-3D5-10bp	90.9404	79.777	81.7392	91.828	109.937	93.8425	98.2859	124.426	109.893	115.648	102.715	78.8086
NODE_33102_length_453_cov_354.221_ID_66441	+ 246 + 590 + -1 + ID-3D1281871_3-3Bpartial-3D00-3Btype-3DATG-3Brbs_motif-3DNone-3Brbs_spacer-3DNone	114.965	54.8467	116.276	80.6536	86.8632	111.328	62.5505	147.363	113.45	119.248	51.0934	113.455
NODE_4682_length_1896_cov_494.034_ID_9423	eukaryotic peptide chain release factor subunit 1 [Port-miou virus]	108.36	59.3108	117.887	87.7396	83.02	123.859	50.8383	139.947	126.271	99.2617	68.1564	103.319
NODE_33970_length_435_cov_391.929_ID_68175	+ + 10820 + -1 + ID-3D1024452_22-3Bpartial-3D00-3Btype-3DATG-3Brbs_motif-3DAGGAG-3Brbs_spacer-3D5-10bp	83.6813	94.3869	59.2661	61.719	106.002	58.003	149.132	146.847	107.229	95.6621	118.974	79.9787
NODE_15945_length_994_cov_430.969_ID_32039	vFam_117	90.2202	70.7803	92.0346	85.3699	87.5629	98.7143	76.9117	137.703	123.32	90.5782	78.0542	103.206
NODE_5598_length_1765_cov_424.578_ID_11265	+ 2537 + 4018 + -1 + ID-3D819305_3-3Bpartial-3D00-3Btype-3DATG-3Brbs_motif-3DGGAG/GAGG-3Brbs_spacer-3D5-10bp	96.4912	32.4968	135.548	70.1579	54.0023	122.661	21.5149	144.895	169.281	108.499	39.5939	116.744
NODE_20558_length_802_cov_407.918_ID_41319	hypothetical protein MIV068R [Invertebrate iridescent virus 3]	98.8057	54.1533	123.996	83.4828	71.8375	101.021	51.964	138.135	122.856	102.581	57.2327	99.7347
NODE_4881_length_1866_cov_677.387_ID_9829	hypothetical protein COGV_gp010 [Choristoneura occidentalis granulovirus]	78.9484	101.06	70.5416	63.4322	104.762	62.9881	206.207	91.0221	68.4243	76.7506	108.787	62.712
NODE_9503_length_1382_cov_458.74_ID_19101	putative ubiquitin-conjugating enzyme E2 [Acanthamoeba polyphaga mimivirus]	96.5336	33.7014	118.399	63.6112	47.5892	119.343	25.4648	156.433	144.647	111.298	32.1226	106.611
NODE_31151_length_495_cov_379.923_ID_62539	hypothetical protein [Yellowstone lake phycodnavirus 3]	99.8408	57.8195	103.493	70.7554	70.5393	99.7552	52.7459	122.335	92.665	97.897	71.2319	101.701
NODE_34971_length_417_cov_531.18_ID_70187	+ 2 + 472 + 1 + ID-3D1005746_1-3Bpartial-3D10-3Btype-3DEdge-3Brbs_motif-3DNone-3Brbs_spacer-3DNone	98.0557	69.3628	80.98	87.2845	77.8112	78.3867	76.8694	141.565	80.7015	72.7856	74.3118	86.8317
NODE_12190_length_1197_cov_649.145_ID_24495	ORF007 dUTPase [Bovine papular stomatitis virus]	81.604	48.9586	94.2414	64.6065	67.9699	98.7369	69.6978	149.009	119.123	84.3843	55.572	82.3531
NODE_33884_length_437_cov_382.055_ID_68003	ubiquitin [Euproctis pseudoconspersa nucleopolyhedrovirus]	70.3607	62.1683	80.0168	69.555	84.3804	82.1481	84.8402	148.8	78.836	94.8293	69.4631	89.9934
NODE_17022_length_946_cov_419.736_ID_34211	+ 363 + 1142 + 1 + ID-3D588687_2-3Bpartial-3D00-3Btype-3DATG-3Brbs_motif-3DAGGAG-3Brbs_spacer-3D5-10bp	86.4711	42.6766	112.866	71.6643	61.0226	109.597	32.0811	127.885	112.926	105.059	46.1638	103.714
NODE_24775_length_662_cov_389.282_ID_49773	ORF_057R [Scale drop disease virus]	83.5998	49.6582	94.6592	67.1898	73.2229	96.1403	47.9438	126.641	105.79	100.545	61.5219	82.5122
NODE_38997_length_351_cov_297.135_ID_78223	+ 1300 + 1743 + -1 + ID-3D1697059_2-3Bpartial-3D01-3Btype-3DEdge-3Brbs_motif-3DNone-3Brbs_spacer-3DNone	75.1921	57.3868	124.49	59.1987	60.7184	103.695	94.1322	94.5505	78.7039	82.517	63.7698	89.7753
NODE_34875_length_419_cov_519.11_ID_69995	+ 2 + 472 + 1 + ID-3D1005746_1-3Bpartial-3D10-3Btype-3DEdge-3Brbs_motif-3DNone-3Brbs_spacer-3DNone	106.464	56.3403	88.0564	65.4166	75.1832	81.5229	48.3018	115.614	110.684	89.373	55.1531	89.4214
NODE_11541_length_1238_cov_389.713_ID_23195	Helicase 45 [Chrysochromulina ericina virus]	88.4098	23.9773	125.513	51.4145	38.838	112.55	15.4783	126.242	136.887	104.825	30.6847	118.795
NODE_21192_length_778_cov_392.217_ID_42587	translation initiation factor elF-4e [Anomala cuprea entomopoxvirus]	91.8718	42.2345	100.088	68.9925	54.4614	104.187	38.7852	113.467	119.994	94.7228	48.4449	93.6494
NODE_27001_length_596_cov_420.059_ID_54241	ORF54 UBI [Cydia pomonella granulovirus]	77.3314	67.5701	60.2076	56.3175	76.5649	59.2624	132.662	120.94	88.7593	77.5382	76.6378	65.0103
NODE_8874_length_1430_cov_444.449_ID_17841	ORF58 [Xestia c-nigrum granulovirus]	108.522	82.9625	105.446	84.4552	108.003	96.1104	33.0271	28.4981	35.5313	96.5041	93.0378	85.637
NODE_28109_length_568_cov_395.437_ID_56469	+ 1115 + 1408 + 1 + ID-3D1326980_3-3Bpartial-3D00-3Btype-3DATG-3Brbs_motif-3DGGAGG-3Brbs_spacer-3D5-10bp	59.8562	72.8348	70.2075	71.0939	72.9131	71.8081	103.792	107.709	74.4972	92.7842	82.5914	74.2472
NODE_18901_length_864_cov_384.417_ID_37987	+ + 60264 + -1 + ID-3D576195_40-3Bpartial-3D00-3Btype-3DATG-3Brbs_motif-3DAGGA-3Brbs_spacer-3D5-10bp	83.707	46.807	98.3713	62.6909	62.3032	85.6705	42.418	119.252	108.327	96.7003	52.0677	86.6934
NODE_9808_length_1357_cov_347.014_ID_19719	+ 4747 + 5985 + -1 + ID-3D883974_4-3Bpartial-3D00-3Btype-3DATG-3Brbs_motif-3DGGA/GAG/AGG-3Brbs_spacer-3D5-10bp	91.3913	25.1502	126.732	59.542	37.9022	98.9584	16.7898	135.499	129.03	92.5826	30.0986	94.399
NODE_6953_length_1608_cov_417.049_ID_13977	Phosphoribosylaminoimidazole-succinocarboxamide synthase [Mollivirus sibericum]	76.4808	32.5691	108.8	59.3127	46.6371	104.687	31.3724	124.798	116.609	92.7637	38.6597	100.923
NODE_17165_length_939_cov_419.298_ID_34499	ankyrin repeat family protein [Turkeypox virus]	74.7181	56.4486	83.1413	64.9422	73.4227	78.8715	74.412	111.251	101.003	77.1854	57.6261	79.4275
NODE_7496_length_1552_cov_384.363_ID_15067	+ 2 + 409 + 1 + ID-3D764943_1-3Bpartial-3D10-3Btype-3DEdge-3Brbs_motif-3DNone-3Brbs_spacer-3DNone	76.9702	26.7237	115.515	58.6774	43.0289	103.73	19.1022	113.813	136.715	91.718	32.7066	107.218
NODE_26200_length_619_cov_330.323_ID_52635	unnamed protein product [Ralstonia phage RSL1]	62.3625	45.8553	79.7696	69.0834	65.628	80.073	57.9431	115.672	102.777	89.4008	50.6024	99.4031
NODE_28642_length_554_cov_378.896_ID_57531	+ 1115 + 1408 + 1 + ID-3D1326980_3-3Bpartial-3D00-3Btype-3DATG-3Brbs_motif-3DGGAGG-3Brbs_spacer-3D5-10bp	76.6992	61.1862	77.1595	57.632	74.5413	66.7363	93.1899	98.1194	74.0121	95.0069	65.0644	78.5607
NODE_28809_length_550_cov_274.574_ID_57865	+ 3573 + 3872 + 1 + ID-3D588503_5-3Bpartial-3D00-3Btype-3DATG-3Brbs_motif-3DAGGA-3Brbs_spacer-3D5-10bp	68.5165	40.8694	100.809	61.4628	59.1287	71.6395	47.5426	110.029	114.841	99.1076	41.1658	94.3546
NODE_3210_length_2187_cov_416.546_ID_6453	putative translation elongation factor EF-1 alpha [Aureococcus anophagefferens virus]	77.8565	33.4116	101.729	58.2683	44.231	92.2038	28.4677	125.285	119.594	95.5641	37.565	92.0714
NODE_18880_length_865_cov_368.926_ID_37945	ORF_095L [Scale drop disease virus]	85.1369	55.6247	89.1037	61.8874	72.4949	89.014	43.3069	75.1416	78.7154	90.3301	57.5233	84.4533
NODE_2885_length_2283_cov_358.491_ID_5805	EsV-1-111 [Ectocarpus siliculosus virus 1]	76.8738	25.8123	106.379	51.5527	40.3013	94.4002	21.2538	111.548	129.105	87.1574	32.3652	101.264
NODE_16516_length_969_cov_409.88_ID_33193	hypothetical protein AR158_C021L [Paramecium bursaria Chlorella virus AR158]	80.0605	35.306	91.0832	53.3713	52.3504	103.523	21.4431	112.685	98.2217	90.5913	32.7763	97.3908
NODE_21358_length_772_cov_341.054_ID_42919	putative cyclophilin type peptydyl-prolyl cis-trans isomerase [Aureococcus anophagefferens virus]	67.3733	40.9412	92.8925	62.113	50.3002	87.841	30.9062	110.042	97.3527	87.7898	47.6973	86.5883
NODE_7878_length_1518_cov_374.182_ID_15843	+ + 11769 + -1 + ID-3D867424_10-3Bpartial-3D01-3Btype-3DEdge-3Brbs_motif-3DNone-3Brbs_spacer-3DNone	81.3114	29.2239	97.0809	58.6538	44.393	97.3259	31.4429	115.374	107.383	82.4639	33.3947	78.3076
NODE_7647_length_1539_cov_372.479_ID_15373	+ + 13514 + 1 + ID-3D889114_10-3Bpartial-3D00-3Btype-3DATG-3Brbs_motif-3DGGAG/GAGG-3Brbs_spacer-3D5-10bp	83.6834	32.27	99.1292	59.859	49.0745	87.9743	28.0962	91.8111	97.5527	89.039	38.6916	85.3704
NODE_8187_length_1489_cov_331.965_ID_16461	+ 3 + 791 + -1 + ID-3D342822_1-3Bpartial-3D10-3Btype-3DATG-3Brbs_motif-3DNone-3Brbs_spacer-3DNone	73.0093	43.5259	75.6365	63.5677	65.7359	77.5312	51.3084	107.563	96.7522	69.2833	46.2033	65.5444
NODE_13383_length_1129_cov_368.903_ID_26883	+ 665 + 1579 + -1 + ID-3D182255_2-3Bpartial-3D00-3Btype-3DATG-3Brbs_motif-3DNone-3Brbs_spacer-3DNone	59.7936	38.611	85.383	55.7557	55.0405	75.6145	40.5374	109.138	93.602	78.2223	47.087	85.8139
NODE_22580_length_731_cov_330.318_ID_45369	peroxiredoxin [Pelagibacter phage HTVC008M]	70.7905	36.7554	79.097	56.4474	52.5097	77.7964	33.2428	107.96	102.198	90.0914	37.806	78.7992
NODE_36980_length_382_cov_239.792_ID_74197	putative bifunctional E2/E3 enzyme [Acanthamoeba polyphaga mimivirus]	70.716	45.1608	61.126	53.779	78.1534	78.9753	72.9581	95.2236	64.2027	80.8609	56.0154	62.1336
NODE_33201_length_451_cov_240.152_ID_66637	thioredoxin [Acanthamoeba polyphaga moumouvirus]	74.9732	28.3458	109.635	59.1381	48.3502	60.9522	25.444	117.208	85.7736	75.1522	48.2832	83.2493
NODE_19988_length_823_cov_317.447_ID_40175	Morn repeat [Pandoravirus salinus]	71.3673	29.8152	81.3082	58.6961	50.6637	95.6245	32.2245	102.188	107.874	75.7972	27.6031	76.2622
NODE_11314_length_1253_cov_330.046_ID_22745	putative cysteine synthase [Lactococcus phage P087]	76.9924	30.0368	110.049	55.7073	49.4881	78.2	17.6773	88.9518	100.484	75.3515	36.3731	83.0769
NODE_26284_length_617_cov_419.927_ID_52801	+ 253 + 621 + -1 + ID-3D1803620_2-3Bpartial-3D00-3Btype-3DATG-3Brbs_motif-3DAGGA-3Brbs_spacer-3D5-10bp	63.629	52.049	40.9481	47.761	68.5151	38.4222	151.519	66.6076	51.4472	75.7425	74.0749	58.8358
NODE_6013_length_1713_cov_344.052_ID_12097	+ 180 + 1583 + 1 + ID-3D1258322_1-3Bpartial-3D00-3Btype-3DATG-3Brbs_motif-3DGGAG/GAGG-3Brbs_spacer-3D5-10bp	64.179	32.1595	87.7892	52.2142	47.5118	77.0571	34.7641	113.333	90.8015	72.6742	34.1874	81.6135
NODE_19562_length_839_cov_364.388_ID_39315	+ + 142784 + -1 + ID-3D687539_142-3Bpartial-3D00-3Btype-3DATG-3Brbs_motif-3DAGGAG-3Brbs_spacer-3D5-10bp	73.7535	72.3177	74.2501	66.5368	79.5212	75.3812	46.5272	62.8162	40.7207	71.6437	59.1129	61.7286
NODE_6545_length_1650_cov_407.678_ID_13159	+ + 118795 + -1 + ID-3D608101_88-3Bpartial-3D00-3Btype-3DATG-3Brbs_motif-3DAGGAG-3Brbs_spacer-3D5-10bp	62.686	50.1249	72.353	48.3903	63.9594	67.0582	57.4196	81.5575	79.9554	72.0151	53.2143	68.6119
NODE_23413_length_705_cov_288.42_ID_47035	+ + 49936 + 1 + ID-3D614151_44-3Bpartial-3D00-3Btype-3DATG-3Brbs_motif-3DGGA/GAG/AGG-3Brbs_spacer-3D5-10bp	83.677	45.3327	69.8904	45.8687	59.446	63.9301	69.207	87.6723	66.338	63.346	51.0018	70.6551
NODE_28113_length_568_cov_289.407_ID_56477	+ 1051 + 1461 + -1 + ID-3D351271_2-3Bpartial-3D01-3Btype-3DEdge-3Brbs_motif-3DNone-3Brbs_spacer-3DNone	78.2735	27.3936	89.1825	58.5866	46.8412	84.7465	13.9801	88.7415	100.106	81.6723	29.7805	77.0596
NODE_14726_length_1056_cov_328.379_ID_29587	+ 9174 + 9692 + 1 + ID-3D898431_10-3Bpartial-3D00-3Btype-3DATG-3Brbs_motif-3DAGGAG-3Brbs_spacer-3D5-10bp	73.1901	25.5379	91.3634	47.636	40.0776	79.302	18.3611	94.7173	101.182	88.0998	30.5763	81.5993
NODE_27395_length_586_cov_323.659_ID_55035	+ 203 + 574 + -1 + ID-3D668129_1-3Bpartial-3D00-3Btype-3DATG-3Brbs_motif-3DGGA/GAG/AGG-3Brbs_spacer-3D5-10bp	63.1468	57.15	54.2045	47.265	69.4566	58.1058	76.9326	95.9827	74.0662	68.1548	50.8363	55.9316
NODE_42224_length_304_cov_359.771_ID_84635	ubiquitin-like protein [Murine osteosarcoma virus]	49.2984	54.9555	53.2749	57.4341	65.5641	37.1835	122.108	86.9801	41.7345	61.6532	92.4006	39.941
NODE_24505_length_671_cov_324.005_ID_49231	+ 179 + 463 + -1 + ID-3D965630_2-3Bpartial-3D00-3Btype-3DATG-3Brbs_motif-3DAGGAG-3Brbs_spacer-3D5-10bp	58.8609	58.4146	48.3857	53.6606	67.1048	62.8622	81.4468	86.5538	64.33	71.537	54.6857	54.6252
NODE_14465_length_1071_cov_288.855_ID_29061	2Fe-2S ferredoxin [Synechococcus phage S-SKS1]	58.4208	19.5383	102.482	40.9242	35.3806	85.7926	14.5846	95.2299	112.233	79.8198	24.8431	85.5947
NODE_22583_length_731_cov_272.078_ID_45375	vFam_117	79.4427	38.5268	59.4297	48.6384	46.7759	73.4011	31.7587	107.501	87.6542	64.5655	40.5356	76.5151
NODE_2399_length_2447_cov_369.102_ID_4827	hypothetical protein BJ1_gp35 [Archaeal BJ1 virus]	68.4117	29.1906	89.7064	50.3801	43.9277	79.8153	23.5515	89.7429	92.6256	76.7238	32.2443	72.401
NODE_8373_length_1475_cov_368.356_ID_16839	+ 1490 + 2512 + 1 + ID-3D734911_3-3Bpartial-3D00-3Btype-3DGTG-3Brbs_motif-3DGGAG/GAGG-3Brbs_spacer-3D5-10bp	56.6418	51.4176	63.1576	50.7384	64.288	55.8554	66.3069	91.1806	72.4093	59.5145	58.0719	58.207
NODE_16841_length_955_cov_294.851_ID_33849	putative cyclophilin type peptydyl-prolyl cis-trans isomerase [Aureococcus anophagefferens virus]	63.2398	39.0655	81.3088	54.7065	52.5058	71.6584	31.4936	82.082	82.2157	74.9618	42.0756	71.6209
NODE_31751_length_481_cov_317.754_ID_63735	+ 4354 + 5103 + -1 + ID-3D596441_6-3Bpartial-3D00-3Btype-3DATG-3Brbs_motif-3DGGAG/GAGG-3Brbs_spacer-3D5-10bp	58.5521	59.2213	66.7703	49.4895	67.1337	60.2427	61.1773	70.1762	41.7676	77.1276	72.9454	59.8584
NODE_3021_length_2241_cov_331.147_ID_6075	+ 3 + 557 + 1 + ID-3D905663_1-3Bpartial-3D10-3Btype-3DEdge-3Brbs_motif-3DNone-3Brbs_spacer-3DNone	66.206	24.0519	95.0511	45.9236	37.9267	76.5844	15.7383	88.569	101.246	79.4449	28.6302	84.9446
NODE_28718_length_552_cov_244.239_ID_57683	+ 2256 + 2834 + -1 + ID-3D1425367_2-3Bpartial-3D00-3Btype-3DGTG-3Brbs_motif-3DNone-3Brbs_spacer-3DNone	51.2317	24.7853	89.5762	46.9383	26.845	83.413	23.4219	104.396	67.1431	83.3456	28.6693	93.1905
NODE_23957_length_688_cov_328.122_ID_48127	putative protein disulfide isomerase [Aureococcus anophagefferens virus]	54.5115	40.0694	87.9054	46.5815	54.3513	63.8696	26.4337	84.873	75.6895	68.569	39.7231	72.0157
NODE_9623_length_1372_cov_344.043_ID_19341	Helicase 45 [Chrysochromulina ericina virus]	62.0583	30.5233	77.9334	44.5138	34.9957	76.3071	30.0283	89.824	85.5192	70.1295	34.9057	72.4208
NODE_26454_length_612_cov_253.654_ID_53145	+ + 142784 + -1 + ID-3D687539_142-3Bpartial-3D00-3Btype-3DATG-3Brbs_motif-3DAGGAG-3Brbs_spacer-3D5-10bp	50.6681	31.868	79.5464	46.1088	41.6456	74.0519	25.8377	97.3322	75.2651	73.8123	34.3218	74.2854
NODE_12532_length_1177_cov_315.363_ID_25177	+ 1286 + 2269 + 1 + ID-3D144106_2-3Bpartial-3D00-3Btype-3DGTG-3Brbs_motif-3DAGGA-3Brbs_spacer-3D5-10bp	63.1109	37.1076	76.3046	45.1225	45.99	70.6365	26.8495	78.2672	71.4094	71.4754	39.8236	75.8226
NODE_8790_length_1437_cov_320.547_ID_17673	putative cysteine synthase [Lactococcus phage P087]	53.9491	26.5108	75.3389	42.7737	37.698	75.342	21.7657	95.7203	93.2771	66.974	31.3179	78.1775
NODE_18962_length_862_cov_298.306_ID_38109	vFam_117	59.5272	30.1507	74.2659	45.7047	42.7864	70.2185	27.4865	81.3319	78.4675	83.021	35.5454	69.151
NODE_30221_length_515_cov_241.283_ID_60679	+ 229 + 453 + 1 + ID-3D894239_2-3Bpartial-3D00-3Btype-3DATG-3Brbs_motif-3DAGGA-3Brbs_spacer-3D5-10bp	54.0927	32.8318	60.5745	43.1081	43.1003	69.4257	38.7914	103.014	78.9826	72.2294	29.2884	71.6841
NODE_23753_length_695_cov_307.844_ID_47713	+ 1372 + 1773 + -1 + ID-3D1325320_6-3Bpartial-3D01-3Btype-3DEdge-3Brbs_motif-3DNone-3Brbs_spacer-3DNone	64.7073	36.1591	57.1112	48.2883	49.334	61.5022	50.8638	76.6801	88.524	67.9438	39.1501	56.5855
NODE_22054_length_748_cov_265.001_ID_44315	+ + 11738 + -1 + ID-3D810297_9-3Bpartial-3D00-3Btype-3DATG-3Brbs_motif-3DGGA/GAG/AGG-3Brbs_spacer-3D5-10bp	68.9007	20.3684	91.8089	38.8516	31.8398	63.3663	16.1168	92.442	81.7306	70.0711	25.1132	95.7404
NODE_5681_length_1756_cov_313.829_ID_11429	putative heat shock protein 40 [Yellowstone lake phycodnavirus 3]	66.3653	21.9273	90.2421	46.0661	30.3781	69.5477	12.8191	81.6614	93.8284	72.8003	24.8042	82.378
NODE_13738_length_1110_cov_305.111_ID_27593	ORF_096L [Scale drop disease virus]	58.5798	25.3465	73.3369	48.1635	39.7314	74.7203	20.4255	86.3031	92.0531	68.3742	30.6339	72.6921
NODE_1140_length_3105_cov_342.548_ID_2299	+ 1801 + 2880 + 1 + ID-3D987457_3-3Bpartial-3D00-3Btype-3DATG-3Brbs_motif-3DGGAG/GAGG-3Brbs_spacer-3D5-10bp	47.997	9.9942	104.407	34.6007	21.5373	86.1895	10.357	84.0377	115.308	73.2805	15.0306	86.8125
NODE_26084_length_622_cov_231.508_ID_52403	ORF_057R [Scale drop disease virus]	63.4006	23.2516	84.6202	40.1125	36.403	78.9122	24.8745	79.0693	79.8885	82.9645	21.0602	74.8367
NODE_11399_length_1246_cov_312.795_ID_22913	+ + 123695 + -1 + ID-3D581665_91-3Bpartial-3D00-3Btype-3DGTG-3Brbs_motif-3DGGAG/GAGG-3Brbs_spacer-3D5-10bp	57.3036	30.796	73.4487	45.8215	50.5779	71.102	35.1327	89.1081	77.1893	57.1808	30.7903	67.4829
NODE_27634_length_580_cov_256.274_ID_55517	ubiquitine ligase [Pandoravirus dulcis]	70.1425	32.2793	67.213	41.9895	46.1557	78.1589	41.4926	79.2231	71.4097	64.411	31.3212	59.7881
NODE_21890_length_754_cov_232.645_ID_43985	+ 980 + 1585 + 1 + ID-3D860718_3-3Bpartial-3D00-3Btype-3DATG-3Brbs_motif-3DGGA/GAG/AGG-3Brbs_spacer-3D5-10bp	56.4614	19.719	73.9977	45.239	38.7038	74.423	19.6474	86.557	84.1743	69.6281	27.9727	81.179
NODE_2853_length_2291_cov_293.261_ID_5741	enolase [Streptococcus phage]	55.3651	18.1097	88.6865	39.1416	29.8481	72.3594	14.4464	90.6887	97.9294	69.2181	22.4832	78.5274
NODE_16321_length_977_cov_243.236_ID_32795	lipid raft-associated protein [Pandoravirus salinus]	72.8365	16.98	85.8044	34.0513	31.2012	64.8284	12.0411	82.4543	101.38	73.7606	25.4837	75.6482
NODE_6942_length_1609_cov_290.04_ID_13955	+ 8166 + 9230 + -1 + ID-3D1259768_10-3Bpartial-3D00-3Btype-3DATG-3Brbs_motif-3DNone-3Brbs_spacer-3DNone	56.558	15.018	90.2121	40.463	25.4707	79.5044	10.4124	82.3005	97.5786	74.2934	19.4937	78.5466
NODE_9258_length_1399_cov_335.215_ID_18607	+ 3 + 491 + 1 + ID-3D299589_1-3Bpartial-3D10-3Btype-3DEdge-3Brbs_motif-3DNone-3Brbs_spacer-3DNone	46.5967	48.5817	53.0977	40.9146	57.9945	47.2056	74.5719	71.6522	64.2455	56.8719	58.094	49.7371
NODE_25881_length_628_cov_288.972_ID_51991	photosystem I reaction center subunit IV [Prochlorococcus phage P-TIM68]	56.0918	51.6827	44.0237	41.9815	58.6936	40.379	77.5896	73.1574	47.492	57.3083	55.3764	56.1631
NODE_23608_length_699_cov_274.606_ID_47423	mg964 gene product [Megavirus chiliensis]	60.3944	40.2277	61.6483	46.2125	46.6702	53.0096	33.4334	77.0118	66.7703	67.7648	43.0478	61.3913
NODE_18616_length_876_cov_324.973_ID_37409	+ 209 + 733 + -1 + ID-3D777805_2-3Bpartial-3D00-3Btype-3DATG-3Brbs_motif-3DNone-3Brbs_spacer-3DNone	61.0215	40.0754	49.4345	42.8135	46.5801	55.7208	46.1243	78.8644	77.981	57.6411	44.6173	49.9312
NODE_9918_length_1349_cov_285.383_ID_19939	uridine kinase [Megavirus lba]	58.8614	23.1028	101.19	49.4373	38.0337	73.5082	7.34428	52.2325	50.4014	83.6683	28.1897	84.6613
NODE_13604_length_1118_cov_275.443_ID_27327	+ + 96498 + 1 + ID-3D1258321_98-3Bpartial-3D00-3Btype-3DATG-3Brbs_motif-3DAGGAG-3Brbs_spacer-3D5-10bp	44.1606	24.8055	77.023	40.9124	31.6399	69.5636	16.2687	93.3273	87.9006	65.4286	23.8683	74.1883
NODE_12184_length_1197_cov_285.082_ID_24483	unnamed protein product [Pseudomonas phage phi297]	62.6455	33.7283	71.18	42.1044	42.3626	57.9593	33.9717	73.7882	73.3848	61.4411	33.4008	61.6167
NODE_21049_length_784_cov_287.835_ID_42297	pncB gene product [Ralstonia phage RSL1]	56.678	38.9793	72.3216	44.4234	47.0454	60.8876	30.2828	67.7643	53.6591	72.9878	35.6749	66.4646
NODE_30788_length_503_cov_214.819_ID_61817	+ 1 + 168 + -1 + ID-3D683715_1-3Bpartial-3D10-3Btype-3DATG-3Brbs_motif-3DGGA/GAG/AGG-3Brbs_spacer-3D5-10bp	61.2424	22.1656	72.5092	38.034	38.9063	77.1028	15.7864	103.143	72.2304	59.5449	23.6834	61.5411
NODE_3009_length_2245_cov_271.408_ID_6051	+ + 34889 + -1 + ID-3D618815_27-3Bpartial-3D00-3Btype-3DATG-3Brbs_motif-3DGGA/GAG/AGG-3Brbs_spacer-3D5-10bp	56.6218	18.887	99.9729	45.498	30.9073	80.8445	8.98694	46.2631	63.3354	78.8207	21.2473	90.6554
NODE_5720_length_1751_cov_277.814_ID_11507	Serine/Threonine kinase [Acanthamoeba polyphaga moumouvirus]	54.3444	12.1758	88.1412	32.6326	25.2295	71.5271	11.214	86.3374	95.6869	63.8943	16.3594	79.5084
NODE_1672_length_2759_cov_33271.2_ID_3371	+ 78 + 1850 + -1 + ID-3D355520_1-3Bpartial-3D00-3Btype-3DATG-3Brbs_motif-3DNone-3Brbs_spacer-3DNone	54.597	35.5439	63.6929	40.1991	46.4509	62.7071	45.9435	66.3693	59.4153	56.7626	41.9948	62.4788
NODE_17280_length_934_cov_331.455_ID_34725	+ 158 + 991 + 1 + ID-3D676712_2-3Bpartial-3D00-3Btype-3DATG-3Brbs_motif-3DGGAG/GAGG-3Brbs_spacer-3D5-10bp	44.8059	19.5037	72.7699	37.2358	28.3205	70.3227	16.8388	89.7608	85.7937	68.3834	23.4648	77.5504
NODE_15182_length_1034_cov_276.087_ID_30501	+ + 81011 + -1 + ID-3D862084_75-3Bpartial-3D00-3Btype-3DATG-3Brbs_motif-3DGGA/GAG/AGG-3Brbs_spacer-3D5-10bp	63.5434	39.5068	53.0632	38.6177	51.2119	58.8904	46.814	62.5697	65.3104	53.0912	41.5712	51.7699
NODE_15401_length_1023_cov_251.185_ID_30939	hypothetical protein HRTV5_80 [Halovirus HRTV-5]	50.878	29.8371	66.7749	44.2998	41.9144	52.4478	23.7162	84.6758	83.5825	51.3389	29.3718	60.6732
NODE_6486_length_1657_cov_273.345_ID_13041	+ 112 + 1221 + -1 + ID-3D822166_1-3Bpartial-3D00-3Btype-3DATG-3Brbs_motif-3DGGA/GAG/AGG-3Brbs_spacer-3D5-10bp	52.2879	21.3212	79.2132	37.7674	30.7489	71.7082	16.4211	72.7347	81.0767	61.5184	22.7728	69.4805
NODE_10879_length_1284_cov_290.515_ID_21865	putative endonuclease [Emiliania huxleyi virus 86]	52.9893	27.1844	72.0237	42.7906	34.9835	55.7256	20.9932	74.2905	78.6892	65.2855	27.8474	62.5154
NODE_8155_length_1491_cov_254.82_ID_16397	+ + 21296 + -1 + ID-3D118792_22-3Bpartial-3D00-3Btype-3DATG-3Brbs_motif-3DNone-3Brbs_spacer-3DNone	47.5399	15.6844	80.7891	35.1606	26.7392	73.0106	10.1224	70.9229	94.8846	62.9119	17.6318	74.2265
NODE_3759_length_2052_cov_267.415_ID_7573	+ 34 + 1227 + 1 + ID-3D1327812_1-3Bpartial-3D00-3Btype-3DATG-3Brbs_motif-3DNone-3Brbs_spacer-3DNone	53.2327	18.8686	77.4727	36.1906	28.6785	66.6998	14.0585	70.1953	84.6019	65.7149	20.8925	69.7366
NODE_5079_length_1839_cov_252.975_ID_10225	+ 3682 + 5229 + -1 + ID-3D586086_6-3Bpartial-3D00-3Btype-3DATG-3Brbs_motif-3DAGxAG-3Brbs_spacer-3D5-10bp	50.3981	12.4358	83.7232	31.2003	20.5189	73.4265	9.05729	70.5595	94.4743	61.3331	18.1776	78.7249
NODE_7406_length_1560_cov_290.877_ID_14885	serine/threonine Mitogen-activated Protein kinase [Chrysochromulina ericina virus]	47.9511	25.2859	63.0545	44.9889	34.5868	61.565	17.7012	74.7248	74.2969	63.3215	29.6716	65.4952
NODE_16286_length_979_cov_243.892_ID_32725	+ 3 + 623 + 1 + ID-3D294659_1-3Bpartial-3D10-3Btype-3DEdge-3Brbs_motif-3DNone-3Brbs_spacer-3DNone	51.4348	38.2928	61.248	42.0396	48.4075	54.6187	31.9604	71.4552	46.221	55.4864	39.651	61.1728
NODE_26962_length_597_cov_290.915_ID_54163	+ 30 + 416 + -1 + ID-3D735437_1-3Bpartial-3D00-3Btype-3DATG-3Brbs_motif-3DNone-3Brbs_spacer-3DNone	48.9382	40.11	40.2237	41.5934	59.2117	41.792	74.4403	59.3707	44.5265	51.2133	56.4115	42.5317
NODE_12176_length_1198_cov_275.3_ID_24467	+ 497 + 1519 + -1 + ID-3D312561_2-3Bpartial-3D00-3Btype-3DATG-3Brbs_motif-3DAGGA/GGAG/GAGG-3Brbs_spacer-3D11-12bp	51.8768	24.8334	65.1256	45.3054	39.9507	48.5168	19.9167	67.7485	75.5426	65.2622	26.8949	67.8663
NODE_14331_length_1078_cov_250.16_ID_28793	putative fatty acid desaturase [Emiliania huxleyi virus 86]	58.6489	19.314	71.5505	35.2993	33.2928	59.7714	10.8522	76.2106	83.9417	59.204	23.0869	66.1999
NODE_10579_length_1304_cov_248.974_ID_21263	+ 8018 + 8845 + -1 + ID-3D1024452_18-3Bpartial-3D00-3Btype-3DATG-3Brbs_motif-3DAGGA-3Brbs_spacer-3D5-10bp	56.4714	23.4231	68.6869	39.071	29.2094	64.6004	15.4262	77.8579	82.8935	54.4412	21.7533	62.4194
NODE_112_length_6319_cov_252.422_ID_223	+ 1 + 981 + -1 + ID-3D717182_1-3Bpartial-3D10-3Btype-3DATG-3Brbs_motif-3DGGAG/GAGG-3Brbs_spacer-3D5-10bp	47.4053	18.0062	81.694	30.5874	25.1964	65.2428	15.8775	66.3236	94.2152	60.5516	21.1427	68.465
NODE_2307_length_2478_cov_237.786_ID_4643	P-aminobenzoic acid synthase [Pandoravirus inopinatum]	47.5704	15.0592	76.922	33.1909	22.8602	70.5096	9.82639	72.864	88.7271	67.4719	17.6546	70.638
NODE_36236_length_394_cov_184.251_ID_72713	photosystem I reaction center subunit IV [Prochlorococcus phage P-TIM68]	42.6305	33.0712	48.5809	40.9219	46.064	55.2934	39.5113	104.078	55.2077	53.1834	22.9487	50.9406
NODE_34508_length_425_cov_166.984_ID_69257	Csp [Lactococcus phage bIL312]	48.399	32.0066	80.2009	36.9457	30.5543	68.207	40.0922	65.4042	54.9093	49.5426	26.7981	58.2155
NODE_4583_length_1910_cov_227.427_ID_9225	+ 3053 + 4687 + 1 + ID-3D1330379_5-3Bpartial-3D00-3Btype-3DATG-3Brbs_motif-3DAGGA-3Brbs_spacer-3D5-10bp	51.8594	21.8006	73.6748	42.6535	34.4693	67.8224	19.2341	70.6113	82.9951	50.7962	24.4769	50.7215
NODE_6145_length_1698_cov_278.332_ID_12359	+ 613 + 2262 + 1 + ID-3D115039_2-3Bpartial-3D00-3Btype-3DATG-3Brbs_motif-3DNone-3Brbs_spacer-3DNone	53.7013	25.8002	67.797	42.8339	32.6145	55.045	22.258	74.1722	79.4779	54.2933	25.3424	55.4385
NODE_7005_length_1603_cov_300.608_ID_14081	vFam_117	45.6955	37.1412	47.2992	36.4077	48.766	48.5631	53.9676	71.4719	64.6625	45.0336	39.2438	47.57
NODE_856_length_3379_cov_259.15_ID_1727	+ 1 + + -1 + ID-3D695665_1-3Bpartial-3D10-3Btype-3DATG-3Brbs_motif-3DGGA/GAG/AGG-3Brbs_spacer-3D5-10bp	46.3247	11.3439	80.5392	31.1289	18.3978	69.2371	6.99958	72.8374	90.3716	68.4547	14.8952	73.0102
NODE_1701_length_2744_cov_243.544_ID_3429	EVM057 [Ectromelia virus]	48.1499	11.4191	72.5411	30.8457	18.3703	70.7623	9.55742	76.2091	91.6678	67.8819	15.2961	68.1839
NODE_8939_length_1424_cov_263.388_ID_17971	6-phosphofructokinase [Ostreococcus lucimarinus virus OlV5]	52.189	28.455	59.0947	41.1703	37.5914	57.3973	34.2289	66.3772	67.8	51.9585	30.2494	52.3121
NODE_28198_length_566_cov_196.28_ID_56647	+ 93 + 458 + 1 + ID-3D861633_1-3Bpartial-3D00-3Btype-3DATG-3Brbs_motif-3DAGGAG-3Brbs_spacer-3D5-10bp	46.3056	16.0418	57.2587	41.7134	23.9983	54.0052	15.3312	76.9905	91.9102	53.6516	21.3621	76.946
NODE_11403_length_1246_cov_247.882_ID_22921	Helicase 45 [Chrysochromulina ericina virus]	52.5937	19.2336	68.8054	34.0073	32.3639	56.489	12.7755	71.6047	74.0939	57.921	26.3329	67.2949
NODE_5104_length_1834_cov_246.17_ID_10275	chaperonin GroEL [Cellulophaga phage phi14:2]	49.6803	12.8285	75.6926	32.7677	21.3483	72.27	8.40103	71.9322	89.0145	59.4149	14.2546	64.2005
NODE_3697_length_2066_cov_280.483_ID_7445	+ 378 + 2372 + 1 + ID-3D1400846_1-3Bpartial-3D00-3Btype-3DATG-3Brbs_motif-3DGGA/GAG/AGG-3Brbs_spacer-3D5-10bp	46.0619	20.1833	66.6001	38.3625	25.9498	60.6263	15.152	74.9516	83.5282	54.4641	21.4616	64.0017
NODE_23145_length_712_cov_243.047_ID_46499	+ 1 + 558 + -1 + ID-3D861510_1-3Bpartial-3D11-3Btype-3DEdge-3Brbs_motif-3DNone-3Brbs_spacer-3DNone	41.2461	39.1829	32.4391	38.9492	59.5442	52.0551	57.8248	59.6739	59.6527	34.7241	49.2973	46.6848
NODE_14889_length_1049_cov_258.026_ID_29917	e168.5 [Murid herpesvirus 8]	55.8407	29.9404	51.5689	37.9132	41.1605	43.4999	37.2084	78.335	66.5122	47.2966	32.6106	48.4916
NODE_10623_length_1301_cov_228.879_ID_21355	+ 8425 + 9627 + 1 + ID-3D1555830_7-3Bpartial-3D00-3Btype-3DATG-3Brbs_motif-3DGGA/GAG/AGG-3Brbs_spacer-3D11-12bp	49.7357	12.1397	83.8964	30.9041	18.2886	61.2619	5.92693	73.1148	89.1817	61.6155	14.3902	69.3706
NODE_12213_length_1196_cov_282.591_ID_24541	+ 8166 + 9230 + -1 + ID-3D1259768_10-3Bpartial-3D00-3Btype-3DATG-3Brbs_motif-3DNone-3Brbs_spacer-3DNone	44.9693	27.8045	62.5966	34.6007	31.3298	55.4963	24.9054	73.8644	75.4959	49.8266	27.8863	57.3312
NODE_43089_length_293_cov_153.101_ID_86359	+ 1300 + 1743 + -1 + ID-3D1697059_2-3Bpartial-3D01-3Btype-3DEdge-3Brbs_motif-3DNone-3Brbs_spacer-3DNone	41.3549	33.6931	67.8644	28.6924	51.0705	42.7187	52.4822	53.8607	51.8133	52.5865	29.7923	58.6966
NODE_22709_length_727_cov_241.906_ID_45625	+ 96 + 917 + -1 + ID-3D884400_1-3Bpartial-3D00-3Btype-3DATG-3Brbs_motif-3DGGAG/GAGG-3Brbs_spacer-3D5-10bp	47.9604	35.4788	45.2535	42.9551	42.2774	57.5929	44.2535	60.6633	54.2837	48.0574	33.6978	48.7327
NODE_27731_length_577_cov_274.921_ID_55709	+ 3573 + 3872 + 1 + ID-3D588503_5-3Bpartial-3D00-3Btype-3DATG-3Brbs_motif-3DAGGA-3Brbs_spacer-3D5-10bp	49.0729	55.3293	43.7544	42.7123	37.5975	37.0301	45.7504	67.8957	45.7947	39.8189	44.6567	50.1342
NODE_9117_length_1410_cov_254.196_ID_18325	hypothetical protein GAP52_096 [Cronobacter phage vB_CsaP_GAP52]	51.1098	15.0655	65.066	36.5216	21.6776	55.6316	11.3212	75.7781	81.4278	63.887	16.574	63.6157
NODE_10999_length_1274_cov_239.139_ID_22113	hypothetical protein AR158_C204R [Paramecium bursaria Chlorella virus AR158]	41.4557	19.809	71.8914	31.701	30.0398	55.6195	16.1495	73.0087	74.3616	50.2438	25.4388	64.5771
NODE_25393_length_643_cov_249.087_ID_51011	photosystem I iron-sulfur subunit VII [Prochlorococcus phage P-TIM68]	32.2734	50.9083	27.4706	37.8274	62.6532	25.5213	64.8162	72.3223	49.1295	33.6863	56.6661	39.6811
NODE_9758_length_1361_cov_288.342_ID_19615	+ 287 + 1924 + -1 + ID-3D683749_2-3Bpartial-3D01-3Btype-3DEdge-3Brbs_motif-3DNone-3Brbs_spacer-3DNone	44.749	17.4234	67.8335	37.0387	21.556	61.4178	11.3925	71.1471	79.8047	59.2742	18.8345	62.3971
NODE_24431_length_673_cov_216.678_ID_49083	+ 17 + 313 + 1 + ID-3D774516_1-3Bpartial-3D00-3Btype-3DATG-3Brbs_motif-3DAGGA-3Brbs_spacer-3D5-10bp	50.5452	25.2966	55.1023	39.0695	37.7697	54.0889	17.2807	56.5768	58.6938	64.5196	27.9557	62.3969
NODE_25330_length_645_cov_237.442_ID_50885	ORF_057R [Scale drop disease virus]	49.128	31.9693	46.9405	33.882	33.355	48.155	33.5016	80.8353	53.6394	52.0996	35.6419	49.1352
NODE_5057_length_1842_cov_232.368_ID_10181	+ 813 + 1379 + 1 + ID-3D110684_2-3Bpartial-3D00-3Btype-3DATG-3Brbs_motif-3DAGGA/GGAG/GAGG-3Brbs_spacer-3D11-12bp	55.8944	22.2515	55.0907	32.6054	32.5791	58.2741	20.9009	76.5963	61.038	53.8726	26.2373	51.7931
NODE_2184_length_2523_cov_255.637_ID_4397	hypothetical protein BJ1_gp35 [Archaeal BJ1 virus]	46.204	23.8531	63.811	35.6768	33.9562	57.5917	19.6867	62.0525	68.3203	52.4589	24.0634	59.002
NODE_34977_length_417_cov_211.047_ID_70199	ubiquitin-like protein [Murine osteosarcoma virus]	39.3248	48.3058	25.537	38.9002	49.7104	33.7076	67.6087	70.1019	28.902	45.6021	60.1241	36.9672
NODE_13846_length_1105_cov_280.43_ID_27807	putative eukaryotic translation elongation factor 5A [Aureococcus anophagefferens virus]	43.8983	34.3707	49.4971	34.2139	40.8279	39.9758	55.2923	59.6217	52.3574	43.6229	40.7297	48.8835
NODE_15776_length_1003_cov_214.031_ID_31697	+ 1414 + 2202 + 1 + ID-3D354186_3-3Bpartial-3D01-3Btype-3DATG-3Brbs_motif-3DGGA/GAG/AGG-3Brbs_spacer-3D5-10bp	53.2028	13.5881	61.0126	27.5467	20.9001	57.5142	7.50723	82.3804	81.6772	59.1143	14.9673	63.2289
NODE_3327_length_2156_cov_234.546_ID_6695	p120 Gag-Abl polyprotein [Abelson murine leukemia virus]	45.2755	14.2223	69.5042	32.548	21.1524	57.8021	8.9037	75.6583	75.9505	59.6279	15.4699	65.0801
NODE_6000_length_1715_cov_266.411_ID_12071	+ 374 + 2044 + 1 + ID-3D113763_2-3Bpartial-3D00-3Btype-3DATG-3Brbs_motif-3DNone-3Brbs_spacer-3DNone	44.4674	35.9106	52.866	40.6055	46.7125	41.5605	30.9612	55.8889	58.1976	49.2411	38.9758	44.7697
NODE_17298_length_933_cov_252.528_ID_34765	+ 16 + 717 + 1 + ID-3D335109_1-3Bpartial-3D01-3Btype-3DATG-3Brbs_motif-3DNone-3Brbs_spacer-3DNone	48.8193	31.2493	48.4806	36.3325	41.133	48.7294	43.667	55.7698	45.3369	59.3857	34.9019	44.5326
NODE_29799_length_525_cov_245.949_ID_59841	vFam_117	49.7359	34.2076	59.0194	40.1202	39.8703	48.6528	30.1027	50.6459	45.7707	45.9595	38.101	55.8765
NODE_16734_length_960_cov_226.994_ID_33637	+ 454 + 1203 + 1 + ID-3D878959_2-3Bpartial-3D00-3Btype-3DATG-3Brbs_motif-3DGGAG/GAGG-3Brbs_spacer-3D5-10bp	50.577	35.6539	45.8087	38.985	47.145	44.823	46.0993	53.4002	41.4991	46.6274	43.5953	43.6724
NODE_29464_length_533_cov_193.72_ID_59177	Histone H2A-like protein [Armadillidium vulgare iridescent virus]	51.7106	19.2642	52.1268	31.8573	30.8868	61.1286	12.5789	65.5227	75.1158	60.6346	23.5141	51.3112
NODE_19108_length_856_cov_241.074_ID_38405	putative cyclophilin type peptydyl-prolyl cis-trans isomerase [Aureococcus anophagefferens virus]	49.6511	27.397	60.2543	41.3119	38.3365	49.3727	18.0875	61.8567	50.6142	56.1787	28.1723	52.4357
NODE_6810_length_1623_cov_223.399_ID_13689	enolase [Streptococcus phage]	47.3798	11.4063	68.0574	27.9676	18.6098	69.4677	7.17261	71.685	75.5849	57.3527	13.6711	64.3181
NODE_14764_length_1055_cov_286.043_ID_29663	vFam_117	59.0559	40.1591	63.668	41.3072	53.8089	46.9411	25.9952	28.5334	36.2315	49.4595	40.2841	47.2136
NODE_7085_length_1594_cov_224.764_ID_14241	+ 3 + 503 + -1 + ID-3D1861716_1-3Bpartial-3D10-3Btype-3DGTG-3Brbs_motif-3DGGA/GAG/AGG-3Brbs_spacer-3D11-12bp	53.5096	12.3527	67.4592	31.1947	19.4519	55.9696	10.638	73.3749	72.1538	62.1559	16.3184	57.7016
NODE_1684_length_2752_cov_237.643_ID_3395	putative DnaK/Hsp70 [Cafeteria roenbergensis virus BV-PW1]	45.5303	15.9771	71.1201	31.1936	21.4864	61.5447	10.9693	64.0404	68.805	57.1588	17.6775	66.3765
NODE_25968_length_625_cov_270.109_ID_52169	+ + 142784 + -1 + ID-3D687539_142-3Bpartial-3D00-3Btype-3DATG-3Brbs_motif-3DAGGAG-3Brbs_spacer-3D5-10bp	34.0477	50.0286	29.198	32.4425	39.95	28.6409	107.519	48.837	37.3049	43.5407	47.8648	30.5474
NODE_18453_length_884_cov_195.661_ID_37083	hypothetical protein OlV1_004c [Ostreococcus lucimarinus virus 1]	49.9884	17.8749	58.99	35.9575	29.5179	46.9411	15.2747	67.6817	68.9004	57.223	22.1488	53.9909
NODE_30881_length_501_cov_260.166_ID_62001	hypothetical protein [Mycobacterium phage Adler]	45.409	24.8525	57.9497	35.5251	29.2791	56.2261	36.3827	72.8721	36.3288	49.6378	22.4408	57.0861
NODE_6103_length_1703_cov_258.818_ID_12277	bifunctional dihydrofolate reductase-thymidylate synthase [Emiliania huxleyi virus 86]	40.8875	16.0759	64.8003	30.3396	21.4614	59.0788	10.8268	65.9168	66.4065	65.722	20.0252	61.6056
NODE_23802_length_693_cov_241.11_ID_47809	+ 1 + 579 + -1 + ID-3D1184268_1-3Bpartial-3D11-3Btype-3DEdge-3Brbs_motif-3DNone-3Brbs_spacer-3DNone	39.4975	21.3795	55.5062	33.5362	36.1787	58.913	17.8731	63.5945	62.9588	60.111	27.8276	45.7105
NODE_21398_length_771_cov_244.44_ID_42999	+ 222 + 854 + -1 + ID-3D571829_2-3Bpartial-3D00-3Btype-3DATG-3Brbs_motif-3DGGAG/GAGG-3Brbs_spacer-3D5-10bp	39.7674	34.0245	42.3738	40.52	39.1932	47.6675	31.5122	71.5097	52.7699	45.5405	32.193	45.4898
NODE_22761_length_725_cov_218.615_ID_45729	+ 387 + 695 + 1 + ID-3D776883_2-3Bpartial-3D00-3Btype-3DATG-3Brbs_motif-3DGGA/GAG/AGG-3Brbs_spacer-3D5-10bp	44.1697	35.5045	48.465	41.3211	40.9176	42.254	30.0128	61.3717	56.0944	45.9714	27.8912	45.847
NODE_30286_length_514_cov_187.765_ID_60809	+ 229 + 453 + 1 + ID-3D894239_2-3Bpartial-3D00-3Btype-3DATG-3Brbs_motif-3DAGGA-3Brbs_spacer-3D5-10bp	44.776	30.666	39.02	31.1738	31.2587	42.1021	37.4309	78.5212	51.681	48.757	24.4855	57.9419
NODE_10260_length_1325_cov_221.201_ID_20625	Morn repeat protein [Pandoravirus inopinatum]	44.6479	21.6385	60.1245	34.43	28.2355	61.1412	15.2822	60.7578	60.4819	49.9627	22.8722	56.1651
NODE_28304_length_563_cov_310.884_ID_56857	vFam_117	50.225	26.9463	53.5189	30.7956	27.8988	51.193	20.9686	63.6633	54.0353	48.85	28.9558	55.4875
NODE_3735_length_2057_cov_236.227_ID_7525	PDZ serine protease [Pithovirus sibericum]	53.0902	17.6696	75.4038	31.3424	22.9402	71.1697	6.96582	32.7638	50.4481	61.8041	20.6204	64.5562
NODE_1940_length_2631_cov_237.318_ID_3907	+ 988 + 1272 + -1 + ID-3D678651_3-3Bpartial-3D01-3Btype-3DEdge-3Brbs_motif-3DNone-3Brbs_spacer-3DNone	41.5445	30.1088	39.3173	37.0229	43.255	46.5805	34.6463	61.096	50.6093	42.7404	36.7168	44.6495
NODE_6852_length_1618_cov_213.15_ID_13773	+ + 15563 + 1 + ID-3D899417_15-3Bpartial-3D00-3Btype-3DGTG-3Brbs_motif-3DGGAG/GAGG-3Brbs_spacer-3D5-10bp	49.134	10.6293	59.6487	29.605	21.218	65.5594	7.08526	59.286	72.461	59.1846	14.9303	59.4573
NODE_16021_length_991_cov_172.002_ID_32191	+ 177 + 854 + -1 + ID-3D1329664_1-3Bpartial-3D00-3Btype-3DGTG-3Brbs_motif-3DGGA/GAG/AGG-3Brbs_spacer-3D5-10bp	53.2461	14.1663	71.5513	30.9241	23.4275	59.2859	10.6275	66.3935	59.9651	51.3984	14.7427	52.1824
NODE_17750_length_913_cov_198.494_ID_35677	mg314 gene product [Megavirus chiliensis]	65.6116	45.3407	60.8822	50.3473	52.7855	57.5846	8.21972	11.4788	12.387	45.7061	45.2987	51.9832
NODE_14698_length_1058_cov_252.595_ID_29531	hypothetical protein ATCV1_Z295L [Acanthocystis turfacea Chlorella virus 1]	46.8358	18.2759	53.5982	32.2225	30.4012	53.7212	19.429	58.812	67.2123	51.3241	22.5429	52.8078
NODE_26056_length_623_cov_161.831_ID_52345	+ + 154819 + -1 + ID-3D619259_123-3Bpartial-3D00-3Btype-3DATG-3Brbs_motif-3DAGGA-3Brbs_spacer-3D5-10bp	42.3293	25.1517	50.0988	39.1615	34.4018	51.3598	24.0763	60.176	57.6372	41.6165	31.6863	47.505
NODE_20570_length_801_cov_228.023_ID_41343	+ + 105657 + -1 + ID-3D588798_82-3Bpartial-3D00-3Btype-3DATG-3Brbs_motif-3DAGGAG-3Brbs_spacer-3D5-10bp	36.6458	27.152	44.2781	34.4103	35.8319	42.7747	47.7721	68.8052	46.3937	48.2971	32.2439	39.515
NODE_6447_length_1662_cov_211.816_ID_12963	+ + 136530 + 1 + ID-3D619289_95-3Bpartial-3D00-3Btype-3DATG-3Brbs_motif-3DNone-3Brbs_spacer-3DNone	44.8426	5.98583	71.2977	21.6406	13.9284	60.2982	6.98255	68.9299	82.3021	54.2149	10.4668	62.9679
NODE_7086_length_1594_cov_216.53_ID_14243	gp352 [Bacillus phage G]	42.6611	12.6439	63.6852	29.5485	21.251	55.3187	10.2948	67.9523	75.0342	49.201	15.5486	59.1021
NODE_14967_length_1045_cov_232.181_ID_30073	+ 4 + 882 + 1 + ID-3D289548_1-3Bpartial-3D00-3Btype-3DATG-3Brbs_motif-3DNone-3Brbs_spacer-3DNone	40.7414	20.6311	48.665	33.9723	25.265	48.5988	18.0338	71.3559	66.8395	49.3747	25.3626	53.1805
NODE_8249_length_1484_cov_225.827_ID_16585	+ 5384 + 6676 + 1 + ID-3D592986_6-3Bpartial-3D00-3Btype-3DATG-3Brbs_motif-3DNone-3Brbs_spacer-3DNone	42.2259	11.6585	60.0319	29.3592	21.0209	48.6493	8.68787	69.8436	79.121	56.967	16.5023	57.4275
NODE_2735_length_2332_cov_208.422_ID_5503	5' -nucleotidase [Pandoravirus salinus]	45.513	28.6591	53.2767	30.3079	37.4643	40.0757	28.1149	61.9596	56.695	42.8308	30.2121	44.0889
NODE_7481_length_1553_cov_195.514_ID_15037	+ 1 + 786 + 1 + ID-3D858698_1-3Bpartial-3D11-3Btype-3DEdge-3Brbs_motif-3DNone-3Brbs_spacer-3DNone	51.0736	19.1599	51.0669	29.8681	25.8444	44.9494	22.0339	61.3183	76.027	48.5951	21.6295	47.5041
NODE_2406_length_2445_cov_230.044_ID_4841	serine/threonine protein kinase%3B probable eukaryotic origin [Salmon gill poxvirus]	44.6525	19.7953	53.5625	36.1704	30.006	50.9833	15.525	71.0235	62.3971	49.3852	18.0742	46.2404
NODE_12671_length_1169_cov_206.838_ID_25459	putative alpha/beta hydrolase [Acanthamoeba polyphaga mimivirus]	44.3373	20.4807	51.3788	36.9061	30.7554	57.7896	15.9132	62.9487	59.667	45.2532	23.9308	48.4025
NODE_27593_length_581_cov_192.749_ID_55435	vFam_117	38.3062	22.5502	42.0426	38.3824	31.5391	42.4	19.6689	73.7767	58.8766	64.2296	22.0384	42.8198
NODE_17496_length_924_cov_202.627_ID_35169	+ + 64052 + 1 + ID-3D619259_55-3Bpartial-3D00-3Btype-3DATG-3Brbs_motif-3DGGAG/GAGG-3Brbs_spacer-3D5-10bp	36.5813	20.4231	54.6679	32.4434	30.2565	46.8085	19.913	79.0856	56.9831	46.065	24.5905	47.8598
NODE_19180_length_854_cov_218.463_ID_38551	putative DnaJ/Hsp40 [Cafeteria roenbergensis virus BV-PW1]	44.0969	32.1368	44.305	32.2937	38.2138	46.3454	27.3339	53.9278	46.677	51.5368	32.786	44.0401
NODE_6047_length_1708_cov_196.315_ID_12165	+ + 15563 + 1 + ID-3D899417_15-3Bpartial-3D00-3Btype-3DGTG-3Brbs_motif-3DGGAG/GAGG-3Brbs_spacer-3D5-10bp	41.1564	12.0262	58.4859	28.6417	20.3511	57.3777	6.55934	66.0072	71.0986	53.1628	14.6961	63.5947
NODE_40361_length_330_cov_906.513_ID_80929	hypothetical protein OlV7_209 [Ostreococcus lucimarinus virus 7]	44.1501	35.6999	27.4687	36.5916	29.6599	26.9936	49.423	45.5813	46.5971	60.0119	45.3655	45.6037
NODE_7271_length_1575_cov_226.065_ID_14615	+ 2 + 1984 + 1 + ID-3D737740_1-3Bpartial-3D10-3Btype-3DEdge-3Brbs_motif-3DNone-3Brbs_spacer-3DNone	44.1505	25.2185	50.5511	34.4722	32.8361	49.8271	20.1764	63.239	50.5359	49.3373	26.7958	43.1769
NODE_9245_length_1401_cov_191.547_ID_18581	+ + 20077 + 1 + ID-3D859657_18-3Bpartial-3D00-3Btype-3DATG-3Brbs_motif-3DNone-3Brbs_spacer-3DNone	43.3135	21.609	54.3939	37.2807	32.6986	56.8145	12.9968	51.6952	52.354	49.1265	25.1087	51.055
NODE_3433_length_2131_cov_225.339_ID_6909	+ + 14096 + 1 + ID-3D313184_12-3Bpartial-3D00-3Btype-3DATG-3Brbs_motif-3DNone-3Brbs_spacer-3DNone	51.1394	29.4742	50.3307	35.1618	35.9844	45.9362	26.807	50.3711	40.4894	46.2733	28.2749	47.7429
NODE_34012_length_434_cov_143.23_ID_68259	putative superfamily II helicase/eIF-4AIII [Cafeteria roenbergensis virus BV-PW1]	38.3581	32.601	56.4599	27.55	46.9217	28.0881	64.5334	59.6403	29.703	24.2449	39.5081	37.9055
NODE_16107_length_987_cov_232.457_ID_32363	+ + 34889 + -1 + ID-3D618815_27-3Bpartial-3D00-3Btype-3DATG-3Brbs_motif-3DGGA/GAG/AGG-3Brbs_spacer-3D5-10bp	42.5037	19.95	53.2387	29.1624	32.2044	46.4503	16.7266	61.5618	57.9443	55.148	23.966	45.8998
NODE_13798_length_1107_cov_236.895_ID_27713	+ 647 + 1645 + -1 + ID-3D938142_2-3Bpartial-3D00-3Btype-3DATG-3Brbs_motif-3DAGGA-3Brbs_spacer-3D5-10bp	37.899	15.2203	66.0087	31.9627	22.6311	52.5071	8.93257	57.6437	69.725	43.5233	17.5071	58.3524
NODE_7638_length_1539_cov_241.245_ID_15355	vFam_117	41.5363	18.8855	59.8052	28.9862	25.8842	53.3948	13.6909	61.4428	58.6817	50.8384	21.8041	45.9687
NODE_9138_length_1409_cov_202.742_ID_18367	+ 245 + 1120 + -1 + ID-3D1802299_2-3Bpartial-3D01-3Btype-3DEdge-3Brbs_motif-3DNone-3Brbs_spacer-3DNone	43.7	14.3098	56.9355	29.223	21.5659	54.3618	8.56373	63.1039	68.3308	50.547	14.929	55.0831
NODE_25669_length_634_cov_184.908_ID_51563	ORF008 ankyrin repeat protein [Orf virus]	39.274	29.1267	52.4512	32.8614	34.9812	49.9859	22.0402	50.5994	53.1451	47.465	32.0378	36.3149
NODE_25294_length_646_cov_207.667_ID_50813	+ 4195 + 5703 + 1 + ID-3D929007_9-3Bpartial-3D00-3Btype-3DATG-3Brbs_motif-3DGGA/GAG/AGG-3Brbs_spacer-3D5-10bp	35.8174	11.2495	54.0322	27.8994	14.8301	57.5436	4.92645	67.9386	74.3468	58.3016	12.2339	60.4701
NODE_6593_length_1646_cov_210.562_ID_13255	Ribonucleotide reductase small subunit protein [Raccoonpox virus]	42.3786	14.39	56.5008	29.1794	26.1105	49.5338	13.0156	57.4634	63.9511	54.0312	17.3095	55.4492
NODE_6007_length_1714_cov_202.448_ID_12085	+ 3 + 794 + -1 + ID-3D1006641_1-3Bpartial-3D11-3Btype-3DEdge-3Brbs_motif-3DNone-3Brbs_spacer-3DNone	55.554	13.5472	73.8599	32.3095	27.0948	66.4218	3.37213	20.0961	32.8244	71.1881	17.8955	65.0113
NODE_21396_length_771_cov_225.946_ID_42995	+ + 131531 + -1 + ID-3D899417_131-3Bpartial-3D00-3Btype-3DATG-3Brbs_motif-3DNone-3Brbs_spacer-3DNone	41.5916	30.0156	47.522	33.2843	31.9144	49.2971	31.7886	38.3088	41.1241	51.1027	35.6151	46.9004
NODE_24741_length_663_cov_211.722_ID_49707	vFam_117	40.7993	32.098	37.5787	38.4167	37.9206	38.5716	40.7171	53.6203	40.9441	42.5575	32.3418	42.7019
NODE_28487_length_558_cov_239.099_ID_57223	+ 105 + 500 + 1 + ID-3D690230_1-3Bpartial-3D00-3Btype-3DATG-3Brbs_motif-3DGGA/GAG/AGG-3Brbs_spacer-3D5-10bp	28.8003	36.7934	32.5776	35.9294	49.5699	35.3031	57.8453	45.337	37.1617	36.6315	44.8645	37.0755
NODE_15844_length_1000_cov_168.066_ID_31837	Morn repeat [Pandoravirus salinus]	45.1509	12.181	60.4148	28.9635	20.1887	47.6829	16.2598	65.6207	66.6699	45.6686	16.5537	51.3254
NODE_24429_length_673_cov_192.623_ID_49079	vFam_117	43.0077	15.3275	50.2688	31.7597	25.8603	48.6304	11.2989	57.6149	64.4742	52.21	20.1219	53.7905
NODE_22098_length_747_cov_236.233_ID_44407	Morn repeat protein [Pandoravirus inopinatum]	39.6642	27.1728	42.6783	33.7361	31.9001	45.1655	35.463	49.8721	47.2292	41.1055	32.8405	46.1179
NODE_3781_length_2049_cov_214.062_ID_7617	mg500 gene product [Megavirus chiliensis]	46.9303	14.6752	54.2495	30.0129	23.5718	46.2903	14.2539	58.3593	65.5263	52.8033	17.6061	48.0032
NODE_5422_length_1792_cov_192.193_ID_10911	vFam_117	41.01	22.8465	46.8283	35.1568	34.8923	37.5294	27.6684	62.4648	57.0849	41.9992	25.3166	38.0387
NODE_15272_length_1030_cov_165.016_ID_30681	Morn repeat [Pandoravirus salinus]	40.9974	9.13451	64.8514	23.8185	18.489	64.1607	7.26587	60.8622	71.2921	42.7795	13.087	53.6991
NODE_1997_length_2607_cov_205.774_ID_4021	hypothetical protein BJ1_gp35 [Archaeal BJ1 virus]	39.5978	10.7762	60.3835	24.2059	15.7335	59.9579	7.44152	61.2253	73.7493	48.5488	12.1133	55.31
NODE_5988_length_1717_cov_243.397_ID_12047	+ 102 + 419 + 1 + ID-3D1736439_2-3Bpartial-3D00-3Btype-3DATG-3Brbs_motif-3DNone-3Brbs_spacer-3DNone	41.5821	26.7731	52.7949	32.9996	35.9164	48.3725	21.5603	34.048	41.3439	49.8069	33.7876	48.3069
NODE_1247_length_3026_cov_194.865_ID_2513	glycine dehydrogenase [Prochlorococcus phage MED4-213]	36.2026	7.82353	67.606	24.8839	14.3216	51.1511	5.94563	56.4475	71.7446	55.1188	10.9907	62.3348
NODE_2952_length_2262_cov_224.177_ID_5937	vFam_117	46.0851	18.5902	55.9558	30.2445	28.2284	44.7334	17.9039	57.0327	54.592	46.5267	19.6526	44.4785
NODE_6941_length_1609_cov_207.055_ID_13953	serine/threonine protein kinase US3B [Testudinid herpesvirus 3]	42.0559	24.7693	51.1721	29.4721	34.3688	44.0976	26.0309	55.6492	52.4218	41.3044	26.8546	35.4637
NODE_9398_length_1389_cov_171.07_ID_18887	serine/threonine protein kinase%3B probable eukaryotic origin [Salmon gill poxvirus]	34.4547	6.83693	68.8345	22.4639	12.5529	52.6164	6.29554	56.2159	88.84	54.8261	8.67576	50.924
NODE_26665_length_606_cov_177.918_ID_53565	vFam_117	40.0144	15.3009	58.6151	34.9791	27.9247	49.5584	14.2596	57.9739	51.8441	53.9896	19.7553	38.4871
NODE_16220_length_982_cov_215.592_ID_32589	CNPV025 alpha-SNAP-like protein [Canarypox virus]	48.3278	32.7692	34.4929	31.8887	45.9888	36.7584	34.6785	46.6295	37.6665	45.2622	31.671	35.2881
NODE_4015_length_2009_cov_203.807_ID_8079	hypothetical protein MpV1_033c [Micromonas sp. virus MpV1]	35.5898	14.586	53.057	27.3401	21.3345	48.2017	11.0359	57.8491	69.4299	49.342	18.4321	54.9889
NODE_8240_length_1485_cov_222.231_ID_16567	cathepsin [Choristoneura rosaceana alphabaculovirus]	38.849	15.5777	55.0282	33.1818	22.2254	48.7875	20.2147	56.5302	48.8437	50.1808	20.9459	50.3803
NODE_2249_length_2501_cov_203.751_ID_4527	hypothetical protein BJ1_gp35 [Archaeal BJ1 virus]	37.1074	11.8528	59.9888	28.4019	20.123	53.6451	9.65909	58.1703	66.7352	48.0843	13.4488	53.0943
NODE_4122_length_1992_cov_221.317_ID_8293	+ + 12955 + -1 + ID-3D603416_16-3Bpartial-3D00-3Btype-3DATG-3Brbs_motif-3DGGA/GAG/AGG-3Brbs_spacer-3D5-10bp	36.4994	14.0795	58.8037	27.0296	21.975	51.8171	10.0706	59.325	60.0636	49.8182	18.3291	52.3745
NODE_8746_length_1442_cov_178.335_ID_17581	+ 20 + 439 + -1 + ID-3D592369_1-3Bpartial-3D00-3Btype-3DATG-3Brbs_motif-3DGGAG/GAGG-3Brbs_spacer-3D5-10bp	35.5994	10.5612	59.9872	27.7811	18.0767	51.9739	8.33797	55.0987	64.5216	57.7011	15.5665	54.5302
NODE_4106_length_1994_cov_191.704_ID_8261	WD40 domain-containing protein [Acanthamoeba polyphaga moumouvirus]	36.7991	11.838	56.1833	26.9354	21.4276	51.3807	9.43628	55.9803	65.0116	52.6387	16.5175	55.3479
NODE_7765_length_1527_cov_196.41_ID_15613	+ 2447 + 3466 + 1 + ID-3D686428_4-3Bpartial-3D00-3Btype-3DTTG-3Brbs_motif-3DGGA/GAG/AGG-3Brbs_spacer-3D5-10bp	33.4413	7.73678	60.3582	21.3777	14.6565	58.1632	8.52853	64.8609	61.9521	56.092	12.6733	59.649
NODE_6324_length_1678_cov_225.998_ID_12713	+ + 13531 + 1 + ID-3D1707376_10-3Bpartial-3D00-3Btype-3DATG-3Brbs_motif-3DNone-3Brbs_spacer-3DNone	47.1144	22.545	44.5875	32.6458	31.2601	45.6842	25.6871	56.8349	49.1061	40.2441	20.9954	42.6145
NODE_11065_length_1271_cov_181.041_ID_22245	+ 657 + 902 + -1 + ID-3D1802445_3-3Bpartial-3D00-3Btype-3DATG-3Brbs_motif-3DNone-3Brbs_spacer-3DNone	35.252	15.8487	52.9415	29.3138	25.8638	49.6048	15.1544	70.7779	58.7194	44.7899	16.8066	42.9316
NODE_5806_length_1740_cov_198.63_ID_11683	+ 1 + 525 + -1 + ID-3D835846_1-3Bpartial-3D10-3Btype-3DATG-3Brbs_motif-3DNone-3Brbs_spacer-3DNone	42.544	16.8528	50.1446	30.267	27.0383	51.1674	15.0236	58.7932	54.2409	48.55	19.7262	42.3842
NODE_10824_length_1288_cov_175.726_ID_21755	+ + 49817 + 1 + ID-3D917365_47-3Bpartial-3D00-3Btype-3DGTG-3Brbs_motif-3DNone-3Brbs_spacer-3DNone	44.3068	13.515	53.7124	29.7981	22.1264	45.0414	10.239	64.186	60.1865	46.3799	16.8046	47.4767
NODE_1879_length_2657_cov_212.412_ID_3785	+ 1930 + 3336 + -1 + ID-3D299942_5-3Bpartial-3D00-3Btype-3DATG-3Brbs_motif-3DGGA/GAG/AGG-3Brbs_spacer-3D5-10bp	43.4998	19.2309	52.51	26.8102	23.3383	43.884	13.1493	53.7689	59.6108	44.838	20.6851	52.2813
NODE_5485_length_1783_cov_200.017_ID_11035	+ 4 + 1323 + 1 + ID-3D741059_1-3Bpartial-3D00-3Btype-3DATG-3Brbs_motif-3DNone-3Brbs_spacer-3DNone	34.6723	11.4521	53.4531	25.092	18.9799	50.757	9.57735	64.9103	63.4867	50.7154	15.3943	54.8666
NODE_21968_length_751_cov_186.023_ID_44139	putative DnaJ/Hsp40 [Cafeteria roenbergensis virus BV-PW1]	42.3946	23.9863	43.9959	31.1184	33.4032	41.8633	20.8971	52.5849	50.6454	46.205	24.4479	41.3719
NODE_25001_length_655_cov_196.553_ID_50227	+ 105 + 500 + 1 + ID-3D690230_1-3Bpartial-3D00-3Btype-3DATG-3Brbs_motif-3DGGA/GAG/AGG-3Brbs_spacer-3D5-10bp	30.4173	28.3739	32.6773	31.2518	30.8931	27.6614	52.1677	69.189	41.6583	38.7115	34.5745	35.1223
NODE_7103_length_1592_cov_207.172_ID_14277	enolase [Streptococcus phage]	34.942	21.1175	48.6608	29.3445	30.9657	46.6009	26.1175	54.9845	49.3272	45.5467	22.9713	42.0774
NODE_22663_length_728_cov_169.691_ID_45533	Morn repeat [Pandoravirus salinus]	41.1413	23.2727	40.4315	32.5448	32.7842	45.5407	19.1016	60.5422	49.0337	38.8973	23.886	43.2737
NODE_14277_length_1081_cov_197.025_ID_28685	+ 169 + 1068 + 1 + ID-3D117673_1-3Bpartial-3D00-3Btype-3DATG-3Brbs_motif-3DGGA/GAG/AGG-3Brbs_spacer-3D5-10bp	40.445	22.3563	51.1434	30.9599	27.6175	43.4362	17.1251	52.8911	51.0663	41.0978	23.0889	49.1385
NODE_30063_length_519_cov_196.929_ID_60363	+ 3573 + 3872 + 1 + ID-3D588503_5-3Bpartial-3D00-3Btype-3DATG-3Brbs_motif-3DAGGA-3Brbs_spacer-3D5-10bp	32.0325	29.2518	44.2642	27.5905	18.4537	36.8855	33.9636	57.5235	47.4367	55.7205	21.3429	44.531
NODE_34069_length_433_cov_111.267_ID_68373	+ 546 + 866 + 1 + ID-3D781895_2-3Bpartial-3D00-3Btype-3DATG-3Brbs_motif-3DAGGA-3Brbs_spacer-3D5-10bp	37.6042	16.4939	65.9888	41.5052	23.2087	61.6482	11.0126	50.0929	55.9271	30.6616	12.1819	42.5988
NODE_36543_length_389_cov_154.063_ID_73327	+ + 16512 + 1 + ID-3D290794_16-3Bpartial-3D00-3Btype-3DATG-3Brbs_motif-3DGGA/GAG/AGG-3Brbs_spacer-3D5-10bp	21.2823	33.8464	29.4211	26.8996	48.8936	36.1147	76.9126	34.6587	33.9062	26.728	47.727	32.2171
NODE_8735_length_1443_cov_211.923_ID_17559	+ 3 + 1283 + -1 + ID-3D355305_1-3Bpartial-3D10-3Btype-3DATG-3Brbs_motif-3DAGGA-3Brbs_spacer-3D5-10bp	36.7231	19.471	53.2191	29.7013	25.2614	47.7256	14.4837	56.0059	59.9328	41.3804	21.3721	41.5726
NODE_31981_length_476_cov_167.983_ID_64203	nonessential glutaredoxin [Vaccinia virus]	29.4302	29.0672	38.7707	37.0429	49.939	38.5834	36.0951	44.915	40.9554	34.7655	33.6783	33.5518
NODE_32665_length_462_cov_165.958_ID_65571	vFam_117	37.5555	32.4053	46.454	29.2256	38.8302	35.168	36.1198	29.9849	53.1326	36.7158	33.0444	37.8301
NODE_5032_length_1845_cov_209.922_ID_10133	+ 770 + 2158 + 1 + ID-3D354330_2-3Bpartial-3D00-3Btype-3DATG-3Brbs_motif-3DAGGAG-3Brbs_spacer-3D5-10bp	39.4259	12.7421	55.9181	24.6869	17.4005	54.041	10.8681	55.1215	62.2621	47.371	15.1141	48.7394
NODE_17209_length_937_cov_190.583_ID_34583	+ 3 + 818 + 1 + ID-3D9380_1-3Bpartial-3D11-3Btype-3DEdge-3Brbs_motif-3DNone-3Brbs_spacer-3DNone	41.532	15.6177	43.0525	30.4234	22.6048	47.8308	10.9658	60.0227	60.3843	46.2828	15.5462	48.8711
NODE_8411_length_1471_cov_196.802_ID_16915	putative serine/threonine-protein kinase/receptor [Acanthamoeba polyphaga mimivirus]	39.7661	18.9011	48.2172	32.1985	29.2655	44.1514	12.9133	53.6283	58.5782	37.1136	18.475	46.7923
NODE_14463_length_1071_cov_182.552_ID_29057	putative serine/threonine protein kinase [Feldmannia species virus]	36.1878	28.7053	41.8086	35.1921	37.0136	36.5803	35.0029	50.2221	41.3859	35.1028	29.0524	32.694
NODE_6337_length_1677_cov_176.291_ID_12739	+ 6485 + 8872 + -1 + ID-3D312611_7-3Bpartial-3D01-3Btype-3DEdge-3Brbs_motif-3DNone-3Brbs_spacer-3DNone	37.6067	7.33702	66.1121	24.7534	12.4095	49.244	5.94009	60.868	66.3798	49.7553	8.37529	49.6413
NODE_19590_length_838_cov_156.307_ID_39371	RING-finger E3 ubiquitin-protein ligase [Pandoravirus salinus]	37.099	6.15085	63.7978	20.0673	10.4868	47.19	6.19668	60.6448	74.4542	51.9653	9.16976	50.2172
NODE_48780_length_219_cov_28.1585_ID_97691	ubiquitine ligase [Pandoravirus dulcis]	20.6521	52.0579	24.2249	12.7979	33.1825	5.23512	175.595	10.879	7.42352	50.2918	40.2748	4.61121
NODE_10813_length_1289_cov_228.974_ID_21733	+ 388 + 1536 + -1 + ID-3D1325980_2-3Bpartial-3D00-3Btype-3DATG-3Brbs_motif-3DNone-3Brbs_spacer-3DNone	49.0933	22.5214	58.8376	33.5551	29.3073	53.9176	7.68549	20.5142	23.4969	57.9349	23.5539	56.1885
NODE_11574_length_1235_cov_208.558_ID_23261	+ + 63232 + 1 + ID-3D121253_52-3Bpartial-3D00-3Btype-3DATG-3Brbs_motif-3DAGxAG-3Brbs_spacer-3D5-10bp	41.6574	24.7219	45.2339	29.5788	29.2145	39.4654	25.9738	53.5426	43.6141	40.5959	24.3286	38.5761
NODE_10924_length_1280_cov_190.002_ID_21963	cathepsin [Pseudaletia unipuncta granulovirus]	46.1604	19.9668	48.607	34.4053	27.2472	49.8153	10.7562	52.1348	47.9179	42.2571	14.341	42.3812
NODE_5155_length_1828_cov_215.704_ID_10377	arginyl-tRNA synthetase [Acanthamoeba polyphaga mimivirus]	40.0929	20.737	47.3847	27.7601	25.4637	42.2457	19.0206	50.6425	53.5849	41.2879	20.4079	46.3882
NODE_10225_length_1327_cov_186.73_ID_20555	+ + 27149 + 1 + ID-3D797903_20-3Bpartial-3D00-3Btype-3DATG-3Brbs_motif-3DGGA/GAG/AGG-3Brbs_spacer-3D5-10bp	37.8368	10.8256	53.9548	26.5938	17.3014	44.6613	5.36761	61.7002	57.3259	50.7284	13.0373	54.844
NODE_19990_length_823_cov_209.655_ID_40179	+ 2259 + 2516 + 1 + ID-3D1024170_3-3Bpartial-3D00-3Btype-3DATG-3Brbs_motif-3DAGGAG-3Brbs_spacer-3D5-10bp	46.6889	22.1027	41.9189	25.1015	32.7523	31.6268	43.1351	45.4603	40.1624	34.5686	27.9511	41.8316
NODE_23835_length_692_cov_177.717_ID_47879	+ 3 + 1238 + 1 + ID-3D880656_1-3Bpartial-3D10-3Btype-3DEdge-3Brbs_motif-3DNone-3Brbs_spacer-3DNone	42.1345	19.6285	49.1363	28.7725	22.8636	46.6597	10.873	49.79	56.2745	38.6684	19.18	49.1107
NODE_9016_length_1418_cov_231.398_ID_18123	+ 3356 + 4528 + 1 + ID-3D1259318_4-3Bpartial-3D00-3Btype-3DATG-3Brbs_motif-3DGGAG/GAGG-3Brbs_spacer-3D5-10bp	33.2856	19.112	44.0482	28.4353	26.0459	40.8841	25.3721	54.8473	55.4075	40.1944	22.2853	43.0898
NODE_27201_length_591_cov_197.132_ID_54647	ubiquitine ligase [Pandoravirus dulcis]	37.8278	30.7443	33.1861	29.3134	33.1901	31.5494	43.5647	45.7315	39.8086	35.3963	33.9656	37.9578
NODE_17381_length_929_cov_223.238_ID_34939	histone H2B/H2A fusion protein [Port-miou virus]	39.4522	25.8949	36.1448	31.315	32.369	34.0294	29.2112	49.6528	48.8518	42.5331	27.5661	34.4186
NODE_13051_length_1147_cov_187.204_ID_26215	+ 1684 + 2664 + 1 + ID-3D867724_3-3Bpartial-3D00-3Btype-3DATG-3Brbs_motif-3DAGGAG-3Brbs_spacer-3D5-10bp	42.1301	21.9461	41.6205	28.6166	28.1527	32.8437	24.6704	50.8579	54.8846	41.4185	24.6451	39.3584
NODE_18126_length_897_cov_195.341_ID_36429	putative cyclophilin type peptydyl-prolyl cis-trans isomerase [Aureococcus anophagefferens virus]	40.4139	22.4027	41.4533	34.7567	27.8123	45.7039	23.3993	58.0728	39.8246	40.5999	20.6942	34.627
NODE_7229_length_1579_cov_195.223_ID_14531	hypothetical protein [Paramecium bursaria Chlorella virus 1]	41.2046	19.3421	48.3344	27.6294	26.4872	38.0003	19.4246	51.0584	55.0458	41.2479	21.8408	38.5175
NODE_6697_length_1636_cov_192.44_ID_13463	putative serine/threonine-protein kinase/receptor [Acanthamoeba polyphaga mimivirus]	38.9788	14.2488	50.19	29.0671	24.3308	45.1487	12.5503	56.3915	58.8182	38.9065	15.9369	42.5279
NODE_8764_length_1440_cov_172.047_ID_17621	putative 7-dehydrocholesterol reductase [Acanthamoeba polyphaga mimivirus]	42.426	7.44234	54.9462	28.4762	16.0804	49.4931	6.55257	52.8979	63.9789	45.6779	10.2791	48.1479
NODE_13360_length_1130_cov_245.102_ID_26837	tail fiber protein [Shigella phage 75/02 Stx]	49.7734	44.2667	41.2147	39.6212	55.8285	49.944	5.12586	4.10417	6.77203	43.8728	44.2553	41.3741
NODE_18590_length_877_cov_299.457_ID_37357	hypothetical protein FR483_N733R [Paramecium bursaria Chlorella virus FR483]	35.2102	23.5942	43.7267	30.806	30.7713	32.4256	21.5089	52.7329	46.2294	39.8213	23.4475	44.5443
NODE_25009_length_655_cov_157.175_ID_50243	+ 8145 + 8399 + 1 + ID-3D226189_10-3Bpartial-3D00-3Btype-3DATG-3Brbs_motif-3DNone-3Brbs_spacer-3DNone	42.466	17.6349	47.35	27.5767	20.1933	43.9391	21.0527	57.3234	50.9873	44.6849	20.297	30.9446
NODE_5236_length_1817_cov_206.89_ID_10539	+ 2 + 898 + -1 + ID-3D917452_1-3Bpartial-3D10-3Btype-3DTTG-3Brbs_motif-3DGGA/GAG/AGG-3Brbs_spacer-3D5-10bp	34.4099	17.3402	46.6481	29.5949	23.9913	43.4899	19.3602	49.0247	54.2957	45.5202	19.6369	39.648
NODE_5933_length_1725_cov_191.783_ID_11937	+ + 11786 + 1 + ID-3D1476040_12-3Bpartial-3D00-3Btype-3DATG-3Brbs_motif-3DGGA/GAG/AGG-3Brbs_spacer-3D5-10bp	36.2803	12.7846	54.5934	22.5323	20.1335	49.4411	10.7503	49.9581	58.0321	41.1555	15.0547	52.1276
NODE_3324_length_2157_cov_218.397_ID_6689	+ 634 + 2025 + -1 + ID-3D1425515_2-3Bpartial-3D00-3Btype-3DATG-3Brbs_motif-3DNone-3Brbs_spacer-3DNone	36.3058	14.6583	54.8843	29.6161	21.8595	42.3202	9.63397	45.8516	57.3663	44.2832	17.7229	46.9999
NODE_17926_length_906_cov_166.949_ID_36029	hypothetical protein PSSM2_267 [Prochlorococcus phage P-SSM2]	47.2168	14.8243	43.7558	25.515	24.7488	49.0232	12.7863	58.3266	56.1739	35.6079	14.1964	38.9669
NODE_5280_length_1812_cov_189.335_ID_10627	Helicase 45 [Chrysochromulina ericina virus]	37.4582	15.3041	46.2366	29.0342	27.7575	47.8649	16.1389	53.1998	60.5832	36.0023	14.5392	36.1089
NODE_6985_length_1605_cov_185.81_ID_14041	putative serine threonine protein phosphatase [Aureococcus anophagefferens virus]	35.1962	12.3377	51.4768	25.72	21.0823	47.4534	7.94485	56.1469	57.8606	40.0575	15.7314	48.0708
NODE_5446_length_1789_cov_190.659_ID_10957	+ 1639 + 3138 + -1 + ID-3D905753_2-3Bpartial-3D00-3Btype-3DATG-3Brbs_motif-3DGGAG/GAGG-3Brbs_spacer-3D5-10bp	36.8511	14.9077	49.2574	27.4447	21.2708	39.3105	11.2488	53.6864	56.5651	42.3212	18.7087	45.4646
NODE_26310_length_616_cov_160.014_ID_52851	vFam_117	38.5086	17.767	46.015	24.5513	20.225	50.5697	13.1756	54.7109	43.8788	43.342	19.4447	43.9167
NODE_5105_length_1834_cov_220.505_ID_10277	chaperonin GroEL [Cellulophaga phage phi14:2]	35.9496	26.1531	39.4511	28.0066	32.4533	38.4886	24.7147	48.147	43.2216	37.6177	26.7602	34.8993
NODE_16196_length_983_cov_158.649_ID_32541	+ 3 + 1241 + 1 + ID-3D291481_1-3Bpartial-3D11-3Btype-3DEdge-3Brbs_motif-3DNone-3Brbs_spacer-3DNone	28.7477	9.16944	65.7628	23.8105	17.6028	42.8773	5.87373	49.9379	61.9102	47.9491	11.0337	50.9605
NODE_11359_length_1249_cov_175.124_ID_22833	+ 2409 + 3425 + 1 + ID-3D290442_3-3Bpartial-3D00-3Btype-3DATG-3Brbs_motif-3DGGAG/GAGG-3Brbs_spacer-3D5-10bp	32.2862	10.3095	51.7679	23.5591	19.0616	48.06	7.12796	49.8629	60.1804	48.3406	13.06	50.9787
NODE_5890_length_1729_cov_208.629_ID_11851	RecA [Mycobacterium phage DrDrey]	38.0477	16.8992	45.504	26.9678	21.2967	43.6917	8.97427	46.8855	58.9635	41.7586	17.2978	46.9008
NODE_4592_length_1908_cov_184.816_ID_9243	putative serine threonine protein phosphatase [Aureococcus anophagefferens virus]	37.9559	13.7939	43.5928	29.7858	21.6031	45.2686	6.82391	48.9217	55.2401	46.8241	17.4384	45.2027
NODE_20969_length_787_cov_165.589_ID_42137	hypothetical protein FR483_N836L [Paramecium bursaria Chlorella virus FR483]	48.2236	10.8932	42.698	29.3231	19.0453	40.7713	11.5683	64.507	45.5934	38.4919	17.0052	44.1858
NODE_7336_length_1568_cov_186.743_ID_14745	vFam_117	33.7702	19.9229	38.4722	28.8628	28.6514	41.1307	18.997	62.0144	44.1937	37.0913	16.788	41.6894
NODE_11566_length_1236_cov_189.429_ID_23245	+ 3652 + 4116 + -1 + ID-3D1023697_5-3Bpartial-3D00-3Btype-3DATG-3Brbs_motif-3DGGxGG-3Brbs_spacer-3D5-10bp	33.6895	16.0535	49.0258	27.7653	19.9132	44.9329	16.1221	55.5557	51.1906	43.5458	18.7653	33.9816
NODE_22481_length_734_cov_180.074_ID_45175	ubiquitin conjugating enzyme E2 [Chrysochromulina ericina virus]	32.4529	24.106	37.8267	31.0514	30.9031	40.1987	20.9573	44.7564	50.7943	40.6727	24.9696	31.0298
NODE_10957_length_1278_cov_187.613_ID_22029	unknown [Neodiprion lecontei nucleopolyhedrovirus]	39.5863	15.3672	46.6535	24.4078	22.7732	45.4687	12.8426	57.5235	48.7597	41.082	15.4987	39.7284
NODE_3502_length_2113_cov_218.78_ID_7047	vFam_117	31.4764	24.2682	38.2796	26.655	31.4697	33.435	43.7603	44.1615	42.2623	32.9099	29.9376	30.7855
NODE_797_length_3449_cov_146.379_ID_1609	+ 1 + 672 + -1 + ID-3D377721_1-3Bpartial-3D10-3Btype-3DATG-3Brbs_motif-3DGGAGG-3Brbs_spacer-3D5-10bp	36.3317	5.94884	60.5243	20.6393	11.058	51.0081	4.43475	48.3902	69.3827	43.2621	8.10839	49.2184
NODE_17370_length_929_cov_168.071_ID_34917	+ 1 + 2559 + 1 + ID-3D1021712_1-3Bpartial-3D11-3Btype-3DEdge-3Brbs_motif-3DNone-3Brbs_spacer-3DNone	38.878	14.2687	41.0913	26.1225	22.2063	48.6897	9.34578	44.2102	49.5376	48.4255	20.1681	44.514
NODE_13588_length_1119_cov_161.075_ID_27295	putative serine threonine protein phosphatase [Aureococcus anophagefferens virus]	32.9157	8.42838	56.9185	21.19	11.8518	48.5654	6.22388	58.9458	71.8778	40.8204	9.69313	39.7375
NODE_1007_length_3226_cov_150.199_ID_2029	+ 9 + 947 + 1 + ID-3D740205_1-3Bpartial-3D00-3Btype-3DATG-3Brbs_motif-3DNone-3Brbs_spacer-3DNone	32.6356	14.1809	45.6171	25.1537	21.7944	45.305	14.3824	53.8096	53.1415	40.3406	17.2327	42.3523
NODE_23211_length_711_cov_162.729_ID_46631	Erv1 / Alr family [Chrysochromulina ericina virus]	40.1021	27.1721	39.631	29.9692	26.3783	40.7229	28.6597	48.3161	40.9433	29.3227	26.9691	27.7518
NODE_22836_length_723_cov_154.063_ID_45879	Ankyrin repeat domain-containing protein CP77	32.7587	9.10763	42.5786	21.9907	16.5546	39.7439	4.82007	66.7539	54.3247	55.3115	11.6436	50.2876
NODE_17400_length_928_cov_183.115_ID_34977	Rab family GTPase [Acanthamoeba polyphaga moumouvirus]	31.5441	17.7403	40.5359	27.2832	26.3799	38.3105	19.3698	51.2115	45.3808	40.6819	21.4833	45.6716
NODE_35234_length_412_cov_156.888_ID_70711	+ 2 + 532 + -1 + ID-3D440213_1-3Bpartial-3D11-3Btype-3DEdge-3Brbs_motif-3DNone-3Brbs_spacer-3DNone	29.1518	22.1857	46.629	28.6935	36.9712	35.6603	33.7945	48.9954	37.6925	20.8661	28.6723	35.8219
NODE_600_length_3769_cov_214.584_ID_1207	hypothetical protein AR158_C707L [Paramecium bursaria Chlorella virus AR158]	32.9437	20.7012	41.7748	28.3686	28.006	37.0978	27.1907	46.7657	47.4675	34.6235	22.4962	36.2907
NODE_12188_length_1197_cov_185.194_ID_24491	EsV-1-187 [Ectocarpus siliculosus virus 1]	34.4138	18.4981	43.9054	23.894	28.2944	43.2976	17.7036	53.9681	52.2435	31.1094	19.6517	36.7331
NODE_10855_length_1286_cov_175.794_ID_21817	+ 1090 + 3330 + 1 + ID-3D312312_4-3Bpartial-3D00-3Btype-3DATG-3Brbs_motif-3DAGxAGG/AGGxGG-3Brbs_spacer-3D5-10bp	31.5451	13.9147	43.0512	26.2421	24.9207	48.0647	9.52497	43.9652	55.834	42.729	17.364	45.2153
NODE_3979_length_2014_cov_163.644_ID_8009	vFam_117	32.009	20.3829	27.1756	29.2155	36.6069	37.3578	25.6212	57.0391	47.4409	30.6601	24.1668	34.2718
NODE_25778_length_631_cov_191.226_ID_51785	+ + 12452 + -1 + ID-3D1403257_13-3Bpartial-3D00-3Btype-3DTTG-3Brbs_motif-3DNone-3Brbs_spacer-3DNone	27.3496	43.0424	26.1539	29.2101	46.1056	26.8187	34.5573	30.926	29.4725	29.5356	47.6384	28.983
NODE_4781_length_1880_cov_165.342_ID_9629	+ + 21274 + -1 + ID-3D1251316_19-3Bpartial-3D00-3Btype-3DATG-3Brbs_motif-3DGGAG/GAGG-3Brbs_spacer-3D5-10bp	33.8621	7.37457	46.8023	21.5095	18.6163	37.9579	8.83753	59.1398	61.8918	41.2394	12.0758	49.6747
NODE_17579_length_920_cov_158.108_ID_35335	vFam_117	36.7898	22.3245	41.316	26.7864	24.696	30.4242	32.3435	43.4464	43.0571	35.158	25.3293	37.0709
NODE_20037_length_821_cov_142.889_ID_40273	eukaryotic translation initiation factor 4e [Pandoravirus dulcis]	34.4632	7.6433	50.0375	22.3455	16.4305	42.1853	10.6907	54.9698	63.2781	36.5944	10.0069	49.3989
NODE_15208_length_1033_cov_146.096_ID_30553	+ 313 + 942 + 1 + ID-3D1021737_1-3Bpartial-3D00-3Btype-3DATG-3Brbs_motif-3DGGA/GAG/AGG-3Brbs_spacer-3D5-10bp	27.9736	5.18065	58.4688	19.5422	9.30542	51.2484	6.4779	44.8302	68.086	44.9613	9.4124	52.3099
NODE_34311_length_429_cov_151.586_ID_68855	+ 2308 + 2712 + -1 + ID-3D855578_4-3Bpartial-3D00-3Btype-3DATG-3Brbs_motif-3DGGAGG-3Brbs_spacer-3D5-10bp	35.4427	27.3511	43.0434	21.1237	32.8926	23.3938	38.8117	56.5178	36.9519	23.8744	27.9445	29.5162
NODE_24275_length_678_cov_193.87_ID_48771	hypothetical protein [Yellowstone lake phycodnavirus 1]	39.0317	30.3267	33.458	31.9077	39.3784	26.0112	31.9061	37.9852	27.2597	36.5178	35.5586	27.2342
NODE_23426_length_704_cov_165.957_ID_47061	+ 3 + 1238 + 1 + ID-3D880656_1-3Bpartial-3D10-3Btype-3DEdge-3Brbs_motif-3DNone-3Brbs_spacer-3DNone	42.7548	18.6837	44.7336	31.8218	28.0322	32.4958	18.4286	51.937	40.3026	33.7236	17.419	36.2065
NODE_17288_length_934_cov_147.856_ID_34741	+ 447 + 1256 + 1 + ID-3D892028_2-3Bpartial-3D00-3Btype-3DATG-3Brbs_motif-3DGGAG/GAGG-3Brbs_spacer-3D5-10bp	33.1775	30.0329	32.4966	26.7297	36.1317	30.9353	48.6523	35.8526	33.4466	29.4417	31.8617	27.5489
NODE_16176_length_984_cov_184.914_ID_32501	hypothetical protein HRTV5_80 [Halovirus HRTV-5]	33.7147	19.7297	42.9308	28.3862	28.2893	36.955	19.6219	48.3421	42.7838	35.6647	20.2941	39.499
NODE_10893_length_1283_cov_172.651_ID_21897	+ + 33185 + 1 + ID-3D686590_25-3Bpartial-3D00-3Btype-3DATG-3Brbs_motif-3DGGAG/GAGG-3Brbs_spacer-3D5-10bp	37.6956	15.0808	53.3563	27.9148	22.9568	45.0436	9.845	39.0449	45.728	42.3152	15.3602	40.991
NODE_13693_length_1112_cov_157.867_ID_27503	hypothetical protein AV955_gp117 [Diadromus pulchellus ascovirus 4a]	30.2399	12.3258	52.0218	22.756	19.0422	45.9361	11.3229	57.5799	45.4761	40.7182	12.5257	44.8155
NODE_416_length_4202_cov_153.395_ID_835	+ 5097 + 7493 + -1 + ID-3D935511_6-3Bpartial-3D00-3Btype-3DATG-3Brbs_motif-3DGGAG/GAGG-3Brbs_spacer-3D5-10bp	30.4767	4.13467	55.9139	17.2675	8.5017	46.0034	4.20276	47.3834	74.8474	47.4083	7.28959	51.1979
NODE_3106_length_2217_cov_148.16_ID_6245	+ 5034 + 5678 + 1 + ID-3D1258711_9-3Bpartial-3D00-3Btype-3DATG-3Brbs_motif-3DAGGA-3Brbs_spacer-3D5-10bp	28.1525	10.8368	50.0967	23.9737	16.947	41.4935	11.8048	48.3109	50.5926	45.9726	17.7941	47.0239
NODE_18772_length_870_cov_119.661_ID_37729	+ 3 + 821 + 1 + ID-3D664333_1-3Bpartial-3D11-3Btype-3DEdge-3Brbs_motif-3DNone-3Brbs_spacer-3DNone	25.995	2.79504	53.581	14.3458	7.36003	41.4024	5.6688	52.2263	92.8586	41.1388	5.17011	49.7996
NODE_12217_length_1196_cov_167.645_ID_24549	+ 2 + 586 + -1 + ID-3D379768_1-3Bpartial-3D10-3Btype-3DATG-3Brbs_motif-3DAGGAG-3Brbs_spacer-3D5-10bp	29.4982	8.87874	47.9463	21.3642	17.2472	43.5715	4.94916	55.6971	53.7222	43.7929	10.8807	54.1681
NODE_21848_length_755_cov_144.056_ID_43897	+ 817 + 1470 + -1 + ID-3D982039_3-3Bpartial-3D00-3Btype-3DATG-3Brbs_motif-3DAGGAG-3Brbs_spacer-3D5-10bp	25.9238	9.31223	39.9896	27.9014	22.4871	47.4235	9.37996	60.9576	61.1347	32.5989	12.5254	41.784
NODE_6875_length_1616_cov_177.507_ID_13821	putative superfamily II helicase/eIF-4AIII [Cafeteria roenbergensis virus BV-PW1]	30.4461	19.5693	44.2594	23.7343	22.4657	39.0719	19.371	46.3631	49.4638	34.8568	21.215	39.4197
NODE_7557_length_1547_cov_205.989_ID_15193	putative superfamily II helicase [Cafeteria roenbergensis virus BV-PW1]	27.7771	25.7043	34.3625	26.5091	34.4596	37.74	24.8534	45.1009	42.662	32.5444	27.4637	30.7499
NODE_25981_length_625_cov_139.505_ID_52195	+ 4 + 762 + -1 + ID-3D337529_1-3Bpartial-3D01-3Btype-3DEdge-3Brbs_motif-3DNone-3Brbs_spacer-3DNone	35.1847	13.2105	51.4729	25.1305	19.7791	42.2173	6.26844	44.1789	65.8221	41.4057	11.9963	32.7974
NODE_7756_length_1529_cov_169.474_ID_15595	+ 975 + 2318 + 1 + ID-3D1330089_2-3Bpartial-3D00-3Btype-3DATG-3Brbs_motif-3DNone-3Brbs_spacer-3DNone	40.0068	11.7839	72.3184	32.8383	23.1313	58.5865	1.79911	8.71786	10.7379	55.1373	17.7157	55.8809
NODE_10846_length_1287_cov_175.795_ID_21799	+ 132 + 914 + -1 + ID-3D344290_1-3Bpartial-3D00-3Btype-3DATG-3Brbs_motif-3DGGAGG-3Brbs_spacer-3D5-10bp	36.4222	22.5102	37.127	26.0051	30.398	27.6793	20.3502	48.9498	44.439	30.9492	26.1207	37.5836
NODE_42858_length_296_cov_78.527_ID_85901	+ + 45147 + 1 + ID-3D797142_39-3Bpartial-3D01-3Btype-3DATG-3Brbs_motif-3DGGA/GAG/AGG-3Brbs_spacer-3D11-12bp	28.9202	31.4908	23.6375	22.2212	33.852	39.4429	72.0137	36.6993	16.3758	25.7254	29.2144	28.7466
NODE_3705_length_2064_cov_168.438_ID_7461	+ 122 + 1048 + 1 + ID-3D594964_1-3Bpartial-3D00-3Btype-3DGTG-3Brbs_motif-3D4Base/6BMM-3Brbs_spacer-3D13-15bp	37.6981	11.2975	41.9921	24.5615	17.2628	40.8249	5.91302	44.1372	54.283	46.427	13.5956	47.2983
NODE_6665_length_1639_cov_182.509_ID_13399	EsV-1-173 [Ectocarpus siliculosus virus 1]	34.9217	22.2749	36.9916	29.8022	32.554	35.7588	21.0585	41.8346	41.8238	32.1529	23.1096	32.9466
NODE_23495_length_702_cov_162.886_ID_47199	vFam_117	30.8436	22.3947	25.8642	24.6174	28.1482	39.6243	32.9248	50.6922	42.5604	35.0614	22.8378	29.4916
NODE_8881_length_1430_cov_155.836_ID_17855	+ + 100432 + -1 + ID-3D1702938_92-3Bpartial-3D00-3Btype-3DATG-3Brbs_motif-3DNone-3Brbs_spacer-3DNone	29.2942	10.2405	47.54	24.3171	17.7451	43.989	7.64157	53.3376	55.1799	41.6722	9.78119	42.9777
NODE_1992_length_2608_cov_193.642_ID_4011	+ 2 + 1252 + -1 + ID-3D294191_1-3Bpartial-3D10-3Btype-3DATG-3Brbs_motif-3DGGAG/GAGG-3Brbs_spacer-3D5-10bp	33.4204	13.7705	46.9152	22.7307	22.1989	40.111	12.021	43.9781	48.2925	39.5973	17.3186	42.6704
NODE_5569_length_1769_cov_162.02_ID_11207	+ + 27860 + -1 + ID-3D1040600_38-3Bpartial-3D00-3Btype-3DATG-3Brbs_motif-3DAGGAG-3Brbs_spacer-3D5-10bp	33.8149	8.82321	50.4546	22.2551	16.7574	40.9735	6.50932	53.331	61.2574	39.6957	10.431	37.9861
NODE_2247_length_2501_cov_168.671_ID_4523	hypothetical protein [Apis mellifera filamentous virus]	35.3404	16.7496	44.3067	27.4123	26.0853	44.0517	14.7319	41.9723	42.012	35.9184	17.4772	36.0974
NODE_21092_length_782_cov_143.759_ID_42383	+ + 23221 + 1 + ID-3D1244813_20-3Bpartial-3D00-3Btype-3DATG-3Brbs_motif-3DGGA/GAG/AGG-3Brbs_spacer-3D5-10bp	36.8462	10.888	40.3671	21.0758	20.3123	39.1397	10.5805	54.2398	52.7843	38.1594	13.3007	44.2396
NODE_4468_length_1930_cov_167.348_ID_8991	+ 3865 + 5385 + -1 + ID-3D117426_3-3Bpartial-3D00-3Btype-3DATG-3Brbs_motif-3DGGAG/GAGG-3Brbs_spacer-3D5-10bp	37.8215	5.72127	56.9093	18.3014	11.3856	44.1622	3.23037	43.1208	59.7226	43.122	6.64662	51.6986
NODE_14376_length_1075_cov_150.065_ID_28883	serine/threonine protein kinase%3B probable eukaryotic origin [Salmon gill poxvirus]	28.9563	5.06175	53.2823	23.0854	7.58484	41.9089	7.25931	46.9807	77.492	39.1645	8.79036	42.2561
NODE_3091_length_2222_cov_166.217_ID_6215	+ 4127 + 5434 + -1 + ID-3D1424796_6-3Bpartial-3D01-3Btype-3DEdge-3Brbs_motif-3DNone-3Brbs_spacer-3DNone	34.6247	12.0395	47.8171	22.5601	19.1432	41.2781	11.0645	48.3059	50.0712	40.2902	14.1857	38.9444
NODE_12956_length_1153_cov_140.158_ID_26025	+ 1 + 729 + -1 + ID-3D1829811_1-3Bpartial-3D10-3Btype-3DATG-3Brbs_motif-3DNone-3Brbs_spacer-3DNone	28.393	22.3502	33.9408	20.9461	25.3281	33.8212	36.1195	44.1247	40.7901	32.1159	26.2117	36.1285
NODE_101_length_6664_cov_164.239_ID_201	PurM [Synechococcus phage S-MbCM100]	25.3751	4.28535	63.072	15.9424	7.84526	47.0376	4.56398	41.4981	72.3599	42.9345	6.87235	47.3852
NODE_549_length_3883_cov_158.717_ID_1101	hypothetical protein [Apis mellifera filamentous virus]	31.3686	7.89183	54.1578	19.8206	12.3224	45.0797	5.13111	44.5472	62.8	39.4591	9.46886	46.6686
NODE_10178_length_1330_cov_169.539_ID_20461	hypothetical protein [Yellowstone lake phycodnavirus 3]	36.6461	14.344	49.3238	23.4613	16.6981	36.8817	11.4114	50.192	54.8468	28.5423	14.2708	41.4984
NODE_12512_length_1178_cov_173.317_ID_25137	putative sterol desaturase [Emiliania huxleyi virus 86]	38.4093	16.1248	42.0703	26.46	29.0161	35.1749	18.1576	49.3222	42.0953	32.13	17.2365	31.7191
NODE_9461_length_1385_cov_171.023_ID_19013	+ 797 + 1507 + 1 + ID-3D290893_3-3Bpartial-3D00-3Btype-3DATG-3Brbs_motif-3DAGxAGG/AGGxGG-3Brbs_spacer-3D5-10bp	32.8442	16.3666	37.8786	24.679	22.6727	38.3983	25.9384	48.4086	42.8728	35.4837	18.4384	33.5707
NODE_14994_length_1044_cov_150.635_ID_30125	+ 647 + 1174 + 1 + ID-3D719852_2-3Bpartial-3D01-3Btype-3DATG-3Brbs_motif-3DAGGAG-3Brbs_spacer-3D5-10bp	30.2877	36.545	31.0785	22.0333	34.1023	23.1058	56.4216	37.7061	26.0923	25.1797	32.8916	22.0489
NODE_14635_length_1061_cov_179.067_ID_29405	+ 2157 + 2885 + 1 + ID-3D608584_4-3Bpartial-3D00-3Btype-3DATG-3Brbs_motif-3DNone-3Brbs_spacer-3DNone	32.3093	22.341	36.6353	29.6783	29.1913	34.8868	16.9648	44.1587	45.4348	33.0365	18.5385	33.5465
NODE_11852_length_1218_cov_143.564_ID_23817	+ 2 + 586 + -1 + ID-3D379768_1-3Bpartial-3D10-3Btype-3DATG-3Brbs_motif-3DAGGAG-3Brbs_spacer-3D5-10bp	36.9187	12.0556	49.05	22.0253	17.3317	36.3282	7.65541	49.0849	51.3295	35.7761	12.8983	46.1978
NODE_14403_length_1074_cov_157.797_ID_28937	+ 1 + 471 + -1 + ID-3D321836_1-3Bpartial-3D10-3Btype-3DATG-3Brbs_motif-3DGGAGG-3Brbs_spacer-3D5-10bp	39.5963	19.737	43.1843	28.9576	25.8548	38.8113	15.9886	41.0199	37.9766	36.9831	16.9431	31.4467
NODE_9782_length_1360_cov_196.874_ID_19663	putative protein phosphatase 2C [Acanthamoeba polyphaga mimivirus]	31.7969	26.5865	36.6283	33.7637	34.6862	34.3379	25.8064	34.7563	26.7809	34.9382	29.2787	27.0445
NODE_585_length_3796_cov_168.044_ID_1173	hypothetical protein NY2A_b784R [Paramecium bursaria Chlorella virus NY2A]	32.075	8.93343	55.5389	23.6141	15.8641	45.5537	7.74876	42.3225	58.5546	36.2585	9.6195	40.25
NODE_15248_length_1031_cov_152.688_ID_30633	vFam_117	31.0204	14.8079	38.0058	25.0483	21.1315	39.4983	10.1219	56.7533	54.2615	31.6924	17.1395	35.0397
NODE_15207_length_1033_cov_151.292_ID_30551	putative serine threonine protein phosphatase [Aureococcus anophagefferens virus]	30.2016	7.35092	50.1924	19.263	12.154	40.2273	3.62001	47.7039	58.2895	46.3663	10.9667	47.5544
NODE_6726_length_1633_cov_157.253_ID_13521	+ 326 + 895 + 1 + ID-3D1158373_1-3Bpartial-3D00-3Btype-3DATG-3Brbs_motif-3DGGAG/GAGG-3Brbs_spacer-3D5-10bp	43.6234	17.1913	51.5203	23.9275	21.1023	43.1882	5.45347	27.185	30.9422	44.0812	19.8633	45.4782
NODE_618_length_3742_cov_760.59_ID_1243	+ + 74391 + 1 + ID-3D579751_58-3Bpartial-3D00-3Btype-3DATG-3Brbs_motif-3DGGA/GAG/AGG-3Brbs_spacer-3D5-10bp	29.8765	7.86549	51.9937	18.3115	11.851	42.6433	6.14878	46.0068	59.6828	42.437	10.1085	45.9296
NODE_30145_length_517_cov_263.701_ID_60527	putative translation elongation factor EF-1 alpha [Aureococcus anophagefferens virus]	31.316	9.77406	27.5417	18.2481	13.8085	36.7271	4.33296	58.9368	49.9405	63.2299	13.433	45.4876
NODE_10888_length_1283_cov_188.33_ID_21887	+ 3 + 971 + -1 + ID-3D935027_1-3Bpartial-3D10-3Btype-3DATG-3Brbs_motif-3DGGAG/GAGG-3Brbs_spacer-3D5-10bp	30.6869	18.3008	38.6935	28.9803	23.538	34.3089	23.6574	45.8449	40.5019	38.2087	19.0678	30.6526
NODE_24676_length_665_cov_139.17_ID_49577	ORF_057R [Scale drop disease virus]	34.7499	10.9058	39.8679	27.2053	10.7367	39.9124	7.77136	51.7913	52.9842	50.1432	10.0037	35.933
NODE_4006_length_2010_cov_142.876_ID_8063	+ 6539 + 7996 + 1 + ID-3D1419761_7-3Bpartial-3D00-3Btype-3DATG-3Brbs_motif-3DAGxAG-3Brbs_spacer-3D5-10bp	31.9679	5.43475	49.6527	18.0482	10.9634	41.3104	4.50018	47.8124	60.2343	43.9288	8.67837	48.303
NODE_443_length_4128_cov_170.301_ID_889	hypothetical protein OlV2_133 [Ostreococcus lucimarinus virus 2]	29.2997	11.9338	47.6719	25.2388	17.1275	41.1659	11.051	44.1251	54.2191	35.5804	13.659	39.1272
NODE_22546_length_732_cov_137.623_ID_45305	Histone H2A-like protein [Armadillidium vulgare iridescent virus]	32.9713	14.3645	48.2173	25.1621	18.6741	37.2863	6.22152	45.3911	42.3665	37.4632	16.8917	44.8301
NODE_11741_length_1225_cov_182.303_ID_23595	+ 1302 + 1655 + -1 + ID-3D901029_3-3Bpartial-3D00-3Btype-3DATG-3Brbs_motif-3DAGGAG-3Brbs_spacer-3D5-10bp	34.258	21.6749	32.3265	25.0275	28.8902	33.8473	27.4662	43.1703	45.2387	28.1549	21.3488	28.2149
NODE_24176_length_681_cov_145.53_ID_48573	+ 1 + 897 + 1 + ID-3D590494_1-3Bpartial-3D10-3Btype-3DEdge-3Brbs_motif-3DNone-3Brbs_spacer-3DNone	27.4501	23.2733	30.3877	26.7447	24.4101	28.2787	28.4435	45.8932	42.8016	36.2753	28.3861	27.0536
NODE_14673_length_1059_cov_173.118_ID_29481	+ + 13514 + 1 + ID-3D889114_10-3Bpartial-3D00-3Btype-3DATG-3Brbs_motif-3DGGAG/GAGG-3Brbs_spacer-3D5-10bp	36.2246	14.997	40.3442	25.0168	19.5072	37.373	9.42607	44.5432	51.7122	36.065	16.0711	38.0035
NODE_11243_length_1258_cov_155.551_ID_22603	mg188 gene product [Megavirus chiliensis]	29.485	18.7932	37.9648	26.1908	25.4433	42.2523	11.4289	44.4849	40.9154	37.1266	17.4218	37.7139
NODE_6584_length_1647_cov_161.193_ID_13237	putative serine/threonine protein kinase [Feldmannia species virus]	36.5613	7.77079	55.0986	18.5412	12.992	38.0641	5.62151	43.0672	47.5482	39.931	11.4163	52.3093
NODE_535_length_3912_cov_173.613_ID_1073	+ + 20738 + -1 + ID-3D695665_2-3Bpartial-3D00-3Btype-3DGTG-3Brbs_motif-3DGGAG/GAGG-3Brbs_spacer-3D5-10bp	32.0505	22.8064	43.7077	28.4587	29.35	40.5549	14.5399	26.0905	29.2072	35.116	27.1295	39.2937
NODE_18020_length_902_cov_179.466_ID_36217	putative ankyrin repeat protein [Acanthamoeba polyphaga mimivirus]	27.4339	26.0721	29.9819	32.8327	27.8357	36.4907	25.2652	35.6837	40.9913	34.4208	22.3937	27.5526
NODE_2312_length_2476_cov_168.947_ID_4653	putative serine threonine-protein kinase [Acanthamoeba polyphaga mimivirus]	30.9973	9.67328	58.2682	23.0141	14.797	46.2233	3.02075	30.696	40.2949	47.1134	10.0256	52.3237
NODE_2024_length_2595_cov_178.124_ID_4075	+ 1406 + 4597 + -1 + ID-3D247057_5-3Bpartial-3D00-3Btype-3DATG-3Brbs_motif-3DNone-3Brbs_spacer-3DNone	28.5967	17.5362	37.7383	23.1406	25.0534	32.434	22.5695	46.9588	46.7321	32.3447	19.9432	33.3705
NODE_19538_length_839_cov_127.203_ID_39267	hypothetical protein [Klebsiella phage K64-1]	33.1404	6.69099	51.7287	17.0937	12.7134	36.6034	11.3843	54.4911	58.4956	34.8954	9.38121	39.7946
NODE_3898_length_2029_cov_169.032_ID_7849	mg500 gene product [Megavirus chiliensis]	30.63	9.58536	48.4131	20.1058	14.5214	45.0743	10.5666	41.6519	53.1574	37.0913	10.3833	44.8193
NODE_6949_length_1609_cov_185.662_ID_13969	+ + 48666 + -1 + ID-3D579751_38-3Bpartial-3D00-3Btype-3DATG-3Brbs_motif-3DGGA/GAG/AGG-3Brbs_spacer-3D11-12bp	49.742	28.4724	47.2836	37.3693	39.7076	47.3164	1.0186	0.670473	0.284901	45.394	30.4082	37.6802
NODE_13877_length_1103_cov_161.447_ID_27873	+ 2673 + 3518 + -1 + ID-3D311295_3-3Bpartial-3D00-3Btype-3DATG-3Brbs_motif-3DGGA/GAG/AGG-3Brbs_spacer-3D5-10bp	31.2314	7.7411	45.9264	23.5035	12.7657	44.8849	6.50889	42.5708	53.6038	43.2921	10.6628	42.2147
NODE_31793_length_480_cov_140.468_ID_63823	+ 485 + 694 + -1 + ID-3D915112_2-3Bpartial-3D00-3Btype-3DATG-3Brbs_motif-3DAGGA-3Brbs_spacer-3D5-10bp	27.4755	37.1468	27.1504	22.8592	42.1842	18.1394	46.0355	22.5773	23.285	30.5204	42.6138	24.0334
NODE_30362_length_512_cov_157.538_ID_60965	adenylosuccinate synthetase [Pandoravirus dulcis]	25.2684	28.5753	23.4218	27.4624	36.7084	32.3665	33.6916	33.0748	46.4778	18.5739	30.2756	27.4883
NODE_1786_length_2703_cov_155.366_ID_3599	hypothetical protein [Yellowstone lake phycodnavirus 1]	27.7572	8.49405	54.1464	19.7488	12.8806	39.7016	7.243	41.8231	49.6272	46.1239	9.99986	45.8229
NODE_10031_length_1341_cov_163.546_ID_20165	cys/met metabolism plpdependent enzyme [Pandoravirus inopinatum]	31.9757	14.5097	47.8707	27.3706	20.6681	43.5029	9.90696	35.5569	35.3763	37.059	14.5715	44.8701
NODE_5296_length_1810_cov_161.962_ID_10659	putative serine threonine protein phosphatase [Aureococcus anophagefferens virus]	32.3103	10.1436	43.3083	25.6591	18.2691	44.5522	9.02117	44.3404	48.6026	33.6685	11.6725	41.5959
NODE_3566_length_2095_cov_147.035_ID_7179	putative serine threonine-protein kinase [Acanthamoeba polyphaga mimivirus]	25.1468	5.64733	53.0271	20.299	10.8788	45.6287	3.11915	48.4894	54.222	37.8947	7.57108	51.0203
NODE_8849_length_1432_cov_154.84_ID_17791	hypothetical protein GAP52_096 [Cronobacter phage vB_CsaP_GAP52]	36.225	15.6419	39.9671	27.4514	24.3434	40.7793	13.3189	41.9072	40.2126	32.0623	18.0772	32.7358
NODE_31193_length_494_cov_163.417_ID_25419	+ 87 + 1229 + 1 + ID-3D570152_1-3Bpartial-3D00-3Btype-3DATG-3Brbs_motif-3DAGGAG-3Brbs_spacer-3D5-10bp	36.2997	20.6193	26.5707	27.1492	28.9809	32.8242	26.1937	38.6294	38.3815	30.3945	23.6592	32.8326
NODE_16341_length_976_cov_169.086_ID_32835	+ + 16965 + -1 + ID-3D855274_16-3Bpartial-3D00-3Btype-3DATG-3Brbs_motif-3DGGAG/GAGG-3Brbs_spacer-3D5-10bp	29.0133	18.1307	39.3677	23.4322	24.2997	37.0517	14.9173	51.0229	38.7607	33.2746	18.0939	35.0597
NODE_11230_length_1258_cov_140.081_ID_22577	protein phosphatase 1B [Adoxophyes honmai entomopoxvirus 'L']	26.9632	4.39606	56.3215	17.897	12.7961	42.899	3.75951	44.9342	55.4462	41.3331	6.77891	48.675
NODE_6041_length_1709_cov_159.534_ID_12153	ORF012 [Staphylococcus phage 42E]	31.1172	7.56416	51.63	17.3101	12.0364	37.3755	6.66074	45.0171	58.9652	39.019	9.7593	45.4679
NODE_23551_length_700_cov_123.654_ID_47309	ORF_057R [Scale drop disease virus]	29.716	9.06519	50.581	20.205	12.8478	41.1951	4.72192	41.6062	53.2183	40.4123	10.5948	47.468
NODE_16984_length_948_cov_136.465_ID_34135	+ 786 + 1475 + 1 + ID-3D904842_2-3Bpartial-3D00-3Btype-3DATG-3Brbs_motif-3DAGGA-3Brbs_spacer-3D5-10bp	31.2322	9.37116	41.4981	20.9091	15.4788	37.5601	7.4164	47.5428	55.6205	35.8823	12.81	44.6671
NODE_14411_length_1074_cov_178.953_ID_28953	+ 2770 + 3309 + -1 + ID-3D139441_8-3Bpartial-3D00-3Btype-3DATG-3Brbs_motif-3DGGAG/GAGG-3Brbs_spacer-3D5-10bp	36.0609	20.2038	28.4508	22.1828	26.0356	28.0595	21.2575	42.9341	44.9661	36.9831	18.8348	32.3517
NODE_21389_length_771_cov_161.08_ID_42981	+ + 10606 + 1 + ID-3D618606_9-3Bpartial-3D00-3Btype-3DATG-3Brbs_motif-3DGGA/GAG/AGG-3Brbs_spacer-3D5-10bp	32.4706	12.1296	41.1857	22.9475	19.8765	44.0008	10.2276	39.1601	41.1241	41.0212	14.4488	39.495
NODE_15757_length_1004_cov_142.994_ID_31655	+ 216 + 965 + 1 + ID-3D1418672_1-3Bpartial-3D00-3Btype-3DATG-3Brbs_motif-3DAGGA/GGAG/GAGG-3Brbs_spacer-3D11-12bp	32.0864	9.94235	39.884	22.733	20.0858	44.2949	7.49801	42.9258	37.6092	42.7599	16.7387	40.7004
NODE_11439_length_1244_cov_183.905_ID_22993	+ 1818 + 2606 + -1 + ID-3D171710_2-3Bpartial-3D00-3Btype-3DATG-3Brbs_motif-3DAGGA-3Brbs_spacer-3D5-10bp	28.511	18.8253	34.682	25.8875	28.0531	34.3095	20.7234	36.2144	42.0631	31.3354	24.3914	32.0186
NODE_3441_length_2130_cov_126.051_ID_6925	+ 289 + 1068 + 1 + ID-3D308131_2-3Bpartial-3D00-3Btype-3DGTG-3Brbs_motif-3DGGAG/GAGG-3Brbs_spacer-3D5-10bp	30.9107	7.49227	45.1634	20.7534	15.0485	47.5976	4.22179	41.9979	51.4651	39.7685	9.61479	42.8404
NODE_2110_length_2557_cov_157.97_ID_4251	putative DNA polymerase [Clostridium phage phiCTP1]	28.8026	11.3001	46.4678	21.2483	17.3264	40.4146	7.80226	43.0515	50.1112	39.8999	12.2505	38.1032
NODE_7110_length_1592_cov_146.679_ID_14291	+ 2 + 898 + -1 + ID-3D917452_1-3Bpartial-3D10-3Btype-3DTTG-3Brbs_motif-3DGGA/GAG/AGG-3Brbs_spacer-3D5-10bp	30.8312	14.3283	43.149	23.2448	19.3677	40.735	12.1423	44.9719	43.9906	34.091	16.9587	32.9606
NODE_31004_length_498_cov_149.226_ID_62245	+ 30 + 416 + -1 + ID-3D735437_1-3Bpartial-3D00-3Btype-3DATG-3Brbs_motif-3DNone-3Brbs_spacer-3DNone	39.3837	22.7365	28.569	21.8246	34.0804	33.1685	16.0361	45.7075	36.3883	29.9569	25.3101	22.5168
NODE_1517_length_2845_cov_150.411_ID_3061	ADP-L-glycero-D-mannoheptose-6-epimerase [Synechococcus phage ACG-2014f]	32.478	17.0065	41.434	21.5756	24.1405	31.4664	16.3311	43.3598	43.3866	33.2766	18.562	31.4238
NODE_14860_length_1050_cov_165.65_ID_29859	putative ankyrin repeat protein [Megavirus lba]	28.6143	26.2695	32.4201	21.0525	26.4152	29.1447	30.255	34.8984	37.4123	31.8748	26.7342	29.339
NODE_17069_length_944_cov_176.323_ID_34303	+ 354 + 1010 + 1 + ID-3D414312_2-3Bpartial-3D00-3Btype-3DATG-3Brbs_motif-3DNone-3Brbs_spacer-3DNone	28.3473	25.5189	29.7215	25.5761	30.702	28.791	36.6397	39.7323	30.3086	26.8651	24.5975	27.5384
NODE_19259_length_850_cov_171.077_ID_38709	+ 642 + 1481 + -1 + ID-3D293669_2-3Bpartial-3D01-3Btype-3DEdge-3Brbs_motif-3DNone-3Brbs_spacer-3DNone	32.244	16.034	33.5292	21.3062	21.7998	42.725	17.0352	45.7239	41.9003	34.5791	18.6617	28.6253
NODE_24430_length_673_cov_138.094_ID_49081	+ 163 + 780 + -1 + ID-3D676989_1-3Bpartial-3D00-3Btype-3DGTG-3Brbs_motif-3DGGAG/GAGG-3Brbs_spacer-3D5-10bp	27.9329	13.5829	37.7016	23.6938	20.416	34.2397	9.96961	61.2483	37.7952	36.5045	14.8994	36.1472
NODE_9742_length_1363_cov_145.495_ID_19583	+ 399 + 1280 + -1 + ID-3D1396441_2-3Bpartial-3D00-3Btype-3DATG-3Brbs_motif-3DAGGAG-3Brbs_spacer-3D5-10bp	29.5993	12.7343	42.7777	23.3741	16.2165	39.3357	9.31037	50.7733	46.1351	32.3567	13.8003	37.5935
NODE_7479_length_1553_cov_163.565_ID_15033	mg928 gene product [Megavirus chiliensis]	31.2788	17.1453	37.9354	24.6072	25.8444	32.3703	16.2603	44.5475	42.3197	30.8337	18.1391	32.632
NODE_12586_length_1173_cov_161.234_ID_25285	+ 1 + 912 + 1 + ID-3D685887_1-3Bpartial-3D10-3Btype-3DEdge-3Brbs_motif-3DNone-3Brbs_spacer-3DNone	31.8989	10.9454	45.7039	22.835	20.0936	34.9974	9.80318	38.6869	41.0682	40.874	15.0513	40.9071
NODE_42923_length_295_cov_137.117_ID_86029	+ 8414 + 8941 + 1 + ID-3D1330633_8-3Bpartial-3D00-3Btype-3DATG-3Brbs_motif-3DGGA/GAG/AGG-3Brbs_spacer-3D5-10bp	29.116	22.8629	28.6144	25.9175	29.6315	39.7424	29.7718	43.874	29.2789	23.9236	17.9	30.8766
NODE_6571_length_1648_cov_151.601_ID_13211	Helicase 45 [Chrysochromulina ericina virus]	35.2661	11.2078	42.5049	20.4285	17.8515	37.0981	7.9308	45.8082	45.5752	39.5051	11.0626	35.8363
NODE_29977_length_521_cov_145.367_ID_60193	+ 3573 + 3872 + 1 + ID-3D588503_5-3Bpartial-3D00-3Btype-3DATG-3Brbs_motif-3DAGGA-3Brbs_spacer-3D5-10bp	23.2084	23.5132	37.3733	21.698	21.8986	25.4236	24.117	61.0616	39.7213	18.6645	20.752	31.8792
NODE_11514_length_1240_cov_171.051_ID_23143	IAP-1 [Choristoneura occidentalis alphabaculovirus]	41.2561	30.5284	44.5856	33.6534	37.0964	39.71	0.917753	0.91465	0.778434	44.8624	32.3494	42.1671
NODE_14201_length_1085_cov_153.189_ID_28533	+ 267 + 968 + -1 + ID-3D344440_2-3Bpartial-3D01-3Btype-3DEdge-3Brbs_motif-3DNone-3Brbs_spacer-3DNone	34.6724	9.54667	38.6172	25.0456	16.0656	38.3155	7.53709	40.2241	49.2157	36.287	12.9128	40.1991
NODE_12358_length_1187_cov_172.325_ID_24829	WD40 domain-containing protein [Acanthamoeba polyphaga moumouvirus]	31.6461	21.1637	34.7292	22.8536	29.5449	30.5536	33.5071	35.2274	32.2496	27.5053	22.1076	26.5403
NODE_21876_length_754_cov_164.041_ID_43957	+ 2303 + 2692 + 1 + ID-3D313027_4-3Bpartial-3D00-3Btype-3DATG-3Brbs_motif-3DAGGA-3Brbs_spacer-3D5-10bp	31.9948	29.1544	28.2091	20.699	33.216	30.2738	35.3084	28.12	25.5529	22.6112	35.9463	26.2103
NODE_11595_length_1234_cov_138.503_ID_23303	guanosine 5'-monophosphate oxidoreductase/ ou inosine monophosphate dehydrogenase [Chrysochromulina ericina virus]	28.3946	8.88609	43.7839	23.5748	17.8201	43.9184	6.92272	40.7144	46.79	37.0783	11.2396	37.8536
NODE_20154_length_817_cov_124.946_ID_40511	+ 1114 + 1752 + 1 + ID-3D31231_4-3Bpartial-3D00-3Btype-3DATG-3Brbs_motif-3DAGxAGG/AGGxGG-3Brbs_spacer-3D5-10bp	34.3566	13.7729	33.5871	28.4064	19.1248	43.221	8.45343	43.9598	39.9031	32.9988	12.0657	37.0567
NODE_3669_length_2072_cov_160.823_ID_7389	+ 2115 + 3641 + 1 + ID-3D714299_3-3Bpartial-3D00-3Btype-3DATG-3Brbs_motif-3DNone-3Brbs_spacer-3DNone	39.6025	10.1673	38.5489	21.2228	18.0226	34.0142	9.64247	46.3315	52.0216	31.5312	12.3169	32.9858
NODE_9514_length_1381_cov_152.571_ID_19123	CNPV096 ubiquitin [Canarypox virus]	40.9363	15.1442	51.0528	31.7844	23.1498	43.5401	3.37119	17.8649	18.4381	40.6705	13.5273	46.2992
NODE_16787_length_958_cov_149.229_ID_33743	phosphomannomutase [Megavirus lba]	29.0028	24.9758	26.377	21.0061	26.6736	25.5075	45.5432	34.9816	28.8046	25.6734	32.6265	24.149
NODE_20111_length_818_cov_137.443_ID_40425	+ 1875 + 2615 + -1 + ID-3D901660_2-3Bpartial-3D01-3Btype-3DEdge-3Brbs_motif-3DNone-3Brbs_spacer-3DNone	37.3257	15.4571	40.0875	27.5971	26.0592	38.2706	14.5781	41.5345	48.8732	22.3882	10.5242	21.7423
NODE_7523_length_1549_cov_156.004_ID_15125	+ 3293 + 4285 + -1 + ID-3D1420998_3-3Bpartial-3D00-3Btype-3DATG-3Brbs_motif-3DNone-3Brbs_spacer-3DNone	34.404	13.5853	40.8147	24.7668	16.7389	29.6081	9.45403	46.084	43.3419	34.3478	14.6926	36.3515
NODE_23570_length_700_cov_132.226_ID_47347	vFam_117	36.8311	20.0141	35.9991	26.8608	22.8048	30.8963	13.2214	41.1167	37.7138	25.2076	18.8674	33.2681
NODE_35958_length_399_cov_104.378_ID_72161	+ 196 + 486 + -1 + ID-3D592126_1-3Bpartial-3D00-3Btype-3DATG-3Brbs_motif-3DGGAG/GAGG-3Brbs_spacer-3D5-10bp	28.8265	12.6342	47.3429	26.1834	19.6312	28.1894	20.8194	38.0957	25.9041	41.2919	23.5156	29.6178
NODE_24072_length_684_cov_156.541_ID_48357	+ 3 + 1238 + 1 + ID-3D880656_1-3Bpartial-3D10-3Btype-3DEdge-3Brbs_motif-3DNone-3Brbs_spacer-3DNone	39.8277	12.5364	41.5076	22.3874	15.9472	38.7508	8.44895	44.5799	38.179	29.4082	9.75207	39.893
NODE_11523_length_1239_cov_161.497_ID_23159	+ 1 + 1665 + -1 + ID-3D603679_1-3Bpartial-3D10-3Btype-3DATG-3Brbs_motif-3DGGAG/GAGG-3Brbs_spacer-3D5-10bp	32.2073	19.8124	26.9904	20.123	26.9781	27.6707	24.1905	46.4644	42.0772	25.3416	17.7439	31.42
NODE_24272_length_678_cov_141.621_ID_48765	putative ubiquitin-conjugating enzyme E2 [Cafeteria roenbergensis virus BV-PW1]	34.6461	21.3273	33.936	20.9394	21.5403	26.0112	20.7225	40.5518	37.8119	32.3203	21.8822	28.9363
NODE_22708_length_727_cov_151.016_ID_45623	EsV-1-17 [Ectocarpus siliculosus virus 1]	28.9348	13.9461	38.7887	26.0879	19.1617	24.8092	11.0634	43.0663	44.3779	34.4348	17.3303	38.3722
NODE_6562_length_1649_cov_150.515_ID_13193	putative Zn-dependent peptidase [Acanthamoeba polyphaga moumouvirus]	26.3606	10.8	43.2308	21.6802	16.001	36.29	10.5672	43.1695	49.0038	34.4432	11.4498	37.1573
NODE_25067_length_653_cov_120.065_ID_50359	+ 687 + 962 + 1 + ID-3D742445_2-3Bpartial-3D00-3Btype-3DATG-3Brbs_motif-3DGGAGG-3Brbs_spacer-3D3-4bp	28.2859	19.7983	32.8964	28.2337	22.0657	32.199	16.984	36.4026	37.7216	24.4477	21.0308	39.201
NODE_14208_length_1085_cov_141.977_ID_28547	cyclin domain fused to cyclin-dependent serine/threonine protein kinase [Acanthamoeba polyphaga moumouvirus]	31.6473	11.7194	40.1217	23.8654	19.6357	34.9499	8.43436	42.3838	42.5463	33.428	14.7807	35.2859
NODE_5179_length_1825_cov_160.94_ID_10425	+ 3330 + 3890 + 1 + ID-3D132239_5-3Bpartial-3D00-3Btype-3DATG-3Brbs_motif-3D4Base/6BMM-3Brbs_spacer-3D13-15bp	28.1174	13.2208	37.1183	20.912	20.5052	33.4144	13.6532	48.4181	43.8352	31.4661	13.4987	34.2577
NODE_23527_length_701_cov_153.282_ID_47263	putative cyclophilin type peptydyl-prolyl cis-trans isomerase [Aureococcus anophagefferens virus]	31.3251	20.4431	30.4662	18.2648	26.9244	26.1601	20.4219	40.0531	30.1067	32.341	24.6225	37.2462
NODE_4393_length_1942_cov_136.404_ID_8843	Methyltransferase 1 [Perigonia lusca single nucleopolyhedrovirus]	21.4117	4.55192	52.1251	17.2548	10.4987	39.4424	4.39987	44.7101	55.8622	38.0985	7.13349	42.7431
NODE_15143_length_1036_cov_161.54_ID_30425	gp257 [Bacillus phage G]	29.5975	17.3687	36.1744	20.9995	24.2188	35.1374	18.9851	38.9378	37.332	27.5295	18.7563	32.9275
NODE_33334_length_448_cov_189.992_ID_66899	+ 12 + 512 + 1 + ID-3D622871_1-3Bpartial-3D01-3Btype-3DATG-3Brbs_motif-3DNone-3Brbs_spacer-3DNone	23.4124	5.00535	45.3232	22.5816	5.46551	48.4004	4.38665	32.9478	68.1998	37.4391	6.65795	37.8582
NODE_21362_length_772_cov_140.851_ID_42927	+ 138 + 524 + -1 + ID-3D1906201_2-3Bpartial-3D00-3Btype-3DATG-3Brbs_motif-3DNone-3Brbs_spacer-3DNone	26.5851	7.38789	45.8533	21.461	15.3695	39.8538	7.17464	38.2385	58.121	34.6995	11.7662	30.9747
NODE_12425_length_1183_cov_154.682_ID_24963	translation initiation factor IF-3 [Cronobacter phage vB_CsaM_GAP32]	23.6239	24.8026	28.5749	24.7146	26.9412	24.6378	35.7447	37.0709	30.5288	29.5938	22.1986	28.8558
NODE_24931_length_658_cov_126.904_ID_50087	putative cyclophilin type peptydyl-prolyl cis-trans isomerase [Aureococcus anophagefferens virus]	26.5895	16.4862	40.0168	23.4734	25.6853	40.0425	9.60185	30.6111	36.8212	33.8278	13.4938	40.5265
NODE_1261_length_3017_cov_159.403_ID_2541	+ 3 + 650 + -1 + ID-3D805129_1-3Bpartial-3D10-3Btype-3DATG-3Brbs_motif-3DGGA/GAG/AGG-3Brbs_spacer-3D5-10bp	38.0076	15.9654	41.1675	27.285	23.8161	40.5346	10.2675	24.9566	26.1357	34.3431	17.2865	37.0893
NODE_14160_length_1088_cov_134.287_ID_28447	ORF_096L [Scale drop disease virus]	25.9726	6.03645	50.4767	18.5554	9.60609	39.9884	4.65023	40.6221	55.2309	37.9133	8.82188	38.0558
NODE_22791_length_724_cov_159.717_ID_45789	vFam_117	23.5531	8.24777	40.4488	19.9469	13.4622	33.2709	5.6556	45.5595	46.5041	33.7523	11.2318	54.1314
NODE_20252_length_813_cov_151.712_ID_40707	+ 2 + 376 + -1 + ID-3D312725_1-3Bpartial-3D10-3Btype-3DATG-3Brbs_motif-3DAGxAG-3Brbs_spacer-3D5-10bp	28.8222	24.6689	31.6095	21.8818	26.5383	27.2438	34.2887	37.541	35.1128	24.5159	15.9174	27.4915
NODE_12405_length_1184_cov_145.651_ID_24923	+ 1 + 2646 + 1 + ID-3D1619814_1-3Bpartial-3D11-3Btype-3DEdge-3Brbs_motif-3DNone-3Brbs_spacer-3DNone	53.0466	16.0844	57.5394	29.9792	25.4715	47.599	0.161578	0.24204	0.206059	44.147	17.8719	43.2384
NODE_4627_length_1903_cov_141.502_ID_9313	+ 8145 + 8399 + 1 + ID-3D226189_10-3Bpartial-3D00-3Btype-3DATG-3Brbs_motif-3DNone-3Brbs_spacer-3DNone	27.2944	5.40471	52.0573	16.4479	10.2828	39.6948	4.96881	38.8395	57.6357	36.7398	5.41055	40.4271
NODE_15590_length_1012_cov_167.934_ID_31321	ORF MSV197 tryptophan repeat gene family protein [Melanoplus sanguinipes entomopoxvirus]	47.0092	24.5714	43.8627	31.6739	32.359	40.1678	1.17237	0.885175	3.26962	43.284	23.9266	40.7729
NODE_17089_length_943_cov_124.506_ID_34347	+ 2512 + 3288 + 1 + ID-3D931879_4-3Bpartial-3D00-3Btype-3DATG-3Brbs_motif-3DAGGA-3Brbs_spacer-3D5-10bp	30.3345	9.90701	33.3708	19.7981	16.2262	39.0614	11.945	49.4921	39.4565	32.7053	13.3823	37.2155
NODE_32930_length_456_cov_165.776_ID_66101	+ 105 + 500 + 1 + ID-3D690230_1-3Bpartial-3D00-3Btype-3DATG-3Brbs_motif-3DGGA/GAG/AGG-3Brbs_spacer-3D5-10bp	26.7353	19.9306	25.205	18.3489	24.9878	24.65	20.8254	41.6035	28.8834	40.8929	24.5394	35.4334
NODE_30104_length_518_cov_133.317_ID_60445	vFam_117	18.0773	21.8681	28.1302	24.6072	30.8553	20.3928	50.1233	35.5786	29.9137	20.8022	28.5483	22.9976
NODE_316_length_4541_cov_149.828_ID_631	DNA topoisomerase II [Paramecium bursaria Chlorella virus 1]	29.533	10.2775	41.6623	21.675	17.709	40.2223	6.49574	35.4974	48.0663	31.8226	11.6023	35.6457
NODE_11419_length_1245_cov_116.096_ID_22953	hypothetical protein AR158_C015L [Paramecium bursaria Chlorella virus AR158]	27.5011	7.28913	44.5774	18.015	14.0129	38.4239	5.02372	40.9571	50.3484	35.0091	7.61922	41.207
NODE_11767_length_1223_cov_157.942_ID_23647	vFam_117	28.5048	15.066	30.88	20.5592	21.8647	31.4607	16.4805	44.885	34.8388	34.8385	18.9363	31.3488
NODE_33613_length_442_cov_123.026_ID_67459	+ + 26355 + -1 + ID-3D908981_24-3Bpartial-3D00-3Btype-3DATG-3Brbs_motif-3DGGAG/GAGG-3Brbs_spacer-3D5-10bp	40.6517	15.6627	28.7364	23.5478	21.0007	25.1253	11.8944	34.5952	45.8114	32.0902	14.762	35.774
NODE_12543_length_1176_cov_126.698_ID_25199	hypothetical protein [Paramecium bursaria Chlorella virus 1]	28.0084	7.93007	38.9859	17.0721	12.7614	34.4188	6.67846	46.6193	49.042	42.7318	10.2972	34.9233
NODE_25011_length_655_cov_189.807_ID_50247	hypothetical protein [Yellowstone lake phycodnavirus 3]	34.7879	38.8637	17.6303	33.8799	52.0774	19.6433	26.5747	11.3565	6.48929	19.9091	44.1791	23.7193
NODE_6807_length_1623_cov_135.64_ID_13683	ORF_096L [Scale drop disease virus]	25.5564	6.19201	47.8865	19.666	11.7825	41.7443	3.5863	41.1525	52.8812	33.3321	6.18215	39.0846
NODE_2201_length_2517_cov_139.312_ID_4431	putative serine/threonine protein kinase [Feldmannia species virus]	27.9878	4.13964	45.4978	18.3765	9.41954	44.6192	5.58998	43.8034	50.5593	34.8452	6.58541	37.1818
NODE_4494_length_1926_cov_138.657_ID_9043	ORF_096L [Scale drop disease virus]	26.3363	4.89623	44.7747	15.2318	11.4123	35.8843	5.36552	41.3134	53.3793	39.3446	7.44833	42.6955
NODE_14332_length_1078_cov_142.129_ID_28795	putative protein disulfide isomerase [Aureococcus anophagefferens virus]	30.4974	17.6547	36.1545	24.4583	24.2947	32.3653	20.6191	32.3895	36.4057	27.052	18.7479	27.0204
NODE_9793_length_1358_cov_149.417_ID_19689	+ 267 + 1433 + -1 + ID-3D311694_2-3Bpartial-3D00-3Btype-3DGTG-3Brbs_motif-3DAGGAG-3Brbs_spacer-3D5-10bp	27.2518	17.5546	29.8489	20.8909	25.6532	29.681	16.7754	43.6246	32.229	32.0002	19.3676	32.5109
NODE_17802_length_911_cov_140.326_ID_35781	+ + 357743 + 1 + ID-3D565861_298-3Bpartial-3D00-3Btype-3DGTG-3Brbs_motif-3DAGGA-3Brbs_spacer-3D5-10bp	25.3305	22.5296	26.4387	23.1913	23.9	22.0626	26.0639	40.2933	28.6028	36.4515	26.466	25.5072
NODE_8954_length_1423_cov_159.887_ID_18001	+ 2057 + 3160 + -1 + ID-3D939600_4-3Bpartial-3D00-3Btype-3DATG-3Brbs_motif-3DGGAG/GAGG-3Brbs_spacer-3D5-10bp	25.2791	16.8023	31.4597	19.8498	20.6732	27.886	23.1851	41.4478	39.693	28.68	19.3241	32.5023
NODE_11707_length_1227_cov_135.482_ID_23527	+ 9301 + 9939 + -1 + ID-3D226187_8-3Bpartial-3D00-3Btype-3DATG-3Brbs_motif-3DNone-3Brbs_spacer-3DNone	27.7919	6.8521	39.3593	17.5517	14.2631	38.669	5.73044	46.7902	50.668	30.7385	8.80213	39.2684
NODE_14006_length_1096_cov_137.257_ID_28139	vFam_117	38.374	12.2237	37.3844	23.9518	19.037	31.9528	10.9911	38.6489	40.6422	28.2264	14.7573	30.2078
NODE_26758_length_603_cov_155.965_ID_53753	+ + 37832 + -1 + ID-3D1425106_44-3Bpartial-3D00-3Btype-3DATG-3Brbs_motif-3DNone-3Brbs_spacer-3DNone	37.1833	25.5493	21.2248	21.5124	33.7703	24.6804	25.232	37.5188	31.1439	27.7155	20.6297	19.9068
NODE_11862_length_1217_cov_155.966_ID_23837	putative cyclophilin type peptydyl-prolyl cis-trans isomerase [Aureococcus anophagefferens virus]	27.4644	22.4194	29.3295	22.0476	26.3334	32.3242	28.1493	34.1602	24.2967	32.0026	20.1781	26.1214
NODE_21469_length_768_cov_110.843_ID_43141	vFam_117	26.4117	2.27365	47.3883	9.97826	9.57032	35.2304	3.89001	42.8012	55.2602	44.046	4.33252	43.6146
NODE_7550_length_1548_cov_140.837_ID_15179	serine/threonine protein kinase US3B [Testudinid herpesvirus 3]	31.3964	11.8745	35.9637	19.5048	19.0781	37.3748	8.04184	37.8771	43.9711	32.2344	12.6865	34.6399
NODE_11593_length_1234_cov_146.595_ID_23299	+ 2350 + 3219 + -1 + ID-3D10478_4-3Bpartial-3D00-3Btype-3DATG-3Brbs_motif-3DAGGA-3Brbs_spacer-3D5-10bp	28.0186	8.59796	36.2145	17.971	15.3708	34.1182	10.7597	41.913	48.7167	34.7597	11.6053	36.2945
NODE_6626_length_1642_cov_164.894_ID_13321	+ + 20738 + -1 + ID-3D695665_2-3Bpartial-3D00-3Btype-3DGTG-3Brbs_motif-3DGGAG/GAGG-3Brbs_spacer-3D5-10bp	31.7316	20.741	30.3811	22.1055	25.3147	31.1245	21.4574	35.8524	30.8838	27.6912	20.1847	26.7884
NODE_2211_length_2512_cov_167.492_ID_4451	putative DNA ligase [Emiliania huxleyi virus 86]	28.0488	11.8211	38.9224	18.8106	18.2059	34.5848	12.933	36.5996	41.5513	33.7685	15.3274	33.6625
NODE_10504_length_1309_cov_173.307_ID_21113	hypothetical protein [Enterobacteria phage vB_EcoS_Rogue1]	39.3857	21.5349	32.3957	27.4521	28.6499	33.6922	12.1997	23.7633	20.2173	28.7497	22.6238	33.4548
NODE_6186_length_1693_cov_6222.01_ID_12441	+ 127 + 945 + 1 + ID-3D592425_1-3Bpartial-3D00-3Btype-3DATG-3Brbs_motif-3DGGA/GAG/AGG-3Brbs_spacer-3D5-10bp	33.1969	9.90061	34.0552	19.662	11.9348	37.6234	5.7439	42.7345	44.2449	34.306	10.0953	40.4836
NODE_5632_length_1762_cov_123.801_ID_11331	123R [Invertebrate iridescent virus 6]	18.1599	19.877	18.2018	21.8435	23.9475	20.8699	48.0157	33.5027	31.9227	30.3066	28.4602	28.682
NODE_4647_length_1900_cov_146.539_ID_9353	translation elongation factor eEF-3 [Phaeocystis globosa virus]	23.9852	6.5721	41.7463	17.6879	13.1523	36.84	7.41933	44.8632	46.3326	37.9314	10.2941	36.9531
NODE_18519_length_881_cov_156.78_ID_37215	+ 816 + 1532 + 1 + ID-3D863866_3-3Bpartial-3D00-3Btype-3DATG-3Brbs_motif-3DAGGA-3Brbs_spacer-3D5-10bp	21.3032	11.4259	34.8984	19.9531	17.9777	32.9071	11.1571	42.1409	42.3173	38.7098	15.0439	35.4755
NODE_8161_length_1491_cov_135.279_ID_16409	+ 1631 + 2656 + -1 + ID-3D699990_4-3Bpartial-3D00-3Btype-3DATG-3Brbs_motif-3DNone-3Brbs_spacer-3DNone	27.5732	11.415	41.1599	21.1854	17.8666	30.6117	6.78945	39.7682	42.5345	32.2014	11.8654	39.537
NODE_7488_length_1552_cov_129.717_ID_15051	+ 657 + 902 + -1 + ID-3D1802445_3-3Bpartial-3D00-3Btype-3DATG-3Brbs_motif-3DNone-3Brbs_spacer-3DNone	24.9511	3.90346	46.4006	12.8224	7.42278	36.2552	4.83452	49.3014	53.6456	35.5496	5.71571	41.471
NODE_14206_length_1085_cov_142.806_ID_28543	+ 231 + 833 + -1 + ID-3D704404_1-3Bpartial-3D01-3Btype-3DEdge-3Brbs_motif-3DNone-3Brbs_spacer-3DNone	27.9241	15.143	31.3451	23.8654	21.5993	28.7366	10.5878	47.783	32.8871	34.0878	14.7807	32.606
NODE_3903_length_2028_cov_141.875_ID_7859	chaperonin GroEL [Cellulophaga phage phi14:2]	25.1862	7.37498	43.3097	20.1169	12.991	34.1025	5.67935	42.5754	48.4908	34.7075	8.3971	38.1495
NODE_17866_length_908_cov_137.471_ID_35909	putative RAB-related GTPase [Acanthamoeba polyphaga mimivirus]	25.5609	20.3774	21.6553	17.5329	26.0596	26.009	39.1815	44.0754	30.6693	27.8794	21.7129	20.2672
NODE_22847_length_722_cov_136.229_ID_45901	+ 3 + 848 + 1 + ID-3D292758_1-3Bpartial-3D10-3Btype-3DEdge-3Brbs_motif-3DNone-3Brbs_spacer-3DNone	30.0212	17.913	36.57	20.2175	27.0311	30.8746	17.5054	28.0652	30.4199	34.0183	17.6385	30.6214
NODE_1346_length_2958_cov_154.921_ID_2715	+ + 126453 + -1 + ID-3D618606_82-3Bpartial-3D00-3Btype-3DATG-3Brbs_motif-3DGGAG/GAGG-3Brbs_spacer-3D5-10bp	24.366	7.61954	43.9653	17.2221	12.8142	38.3188	4.58328	41.2266	44.7538	37.4094	8.7829	39.0893
NODE_26852_length_600_cov_128.321_ID_53945	hypothetical protein ml_435 [Mollivirus sibericum]	29.5567	30.6283	27.756	19.5759	37.6812	25.4692	33.6265	21.6987	17.5604	21.3351	33.3691	21.609
NODE_1707_length_2741_cov_157.902_ID_3441	hypothetical protein ATCV1_Z605R [Acanthocystis turfacea Chlorella virus 1]	28.3807	13.501	38.0228	21.3492	18.576	30.4641	13.4087	36.4913	38.0712	32.26	17.9507	31.0504
NODE_7546_length_1548_cov_168.001_ID_15171	+ 3518 + 3907 + 1 + ID-3D933257_4-3Bpartial-3D01-3Btype-3DATG-3Brbs_motif-3DGGAG/GAGG-3Brbs_spacer-3D5-10bp	29.8797	15.4455	27.339	18.653	18.8455	25.0849	16.3202	46.2943	37.1146	35.8002	17.8354	30.8715
NODE_15185_length_1034_cov_119.891_ID_30507	putative serine threonine protein phosphatase [Aureococcus anophagefferens virus]	23.736	4.40518	44.5304	15.0567	7.39727	34.949	3.80602	49.9409	58.2168	29.9369	6.89978	40.371
NODE_5707_length_1753_cov_152.147_ID_11481	+ + 123695 + -1 + ID-3D581665_91-3Bpartial-3D00-3Btype-3DGTG-3Brbs_motif-3DGGAG/GAGG-3Brbs_spacer-3D5-10bp	25.2313	17.0463	31.5483	24.6267	25.499	31.3433	22.8104	35.0665	34.5619	26.0425	17.1206	28.0988
NODE_9422_length_1388_cov_130.338_ID_18935	Ser/Thr protein kinase [Pithovirus sibericum]	33.2772	11.0461	33.8914	22.5801	18.647	35.6184	10.3226	39.3052	45.6463	25.6509	11.3363	31.6694
NODE_2223_length_2509_cov_131.344_ID_4475	serine/threonine-protein kinase [Lausannevirus]	29.8464	8.15797	44.9985	19.1312	12.0181	32.9718	6.30176	39.7948	51.9429	29.442	8.33762	35.7192
NODE_9714_length_1365_cov_142.224_ID_19523	+ 326 + 895 + 1 + ID-3D1158373_1-3Bpartial-3D00-3Btype-3DATG-3Brbs_motif-3DGGAG/GAGG-3Brbs_spacer-3D5-10bp	25.6784	14.0582	36.845	18.5873	21.8541	33.0153	19.4091	32.9752	33.4149	31.8027	18.9425	31.4691
NODE_5072_length_1840_cov_128.775_ID_10211	+ 93 + 1478 + 1 + ID-3D789960_1-3Bpartial-3D00-3Btype-3DATG-3Brbs_motif-3DNone-3Brbs_spacer-3DNone	23.5046	4.30749	46.4988	13.3234	9.34705	37.9319	2.91993	38.6328	52.5751	36.0765	7.05747	44.856
NODE_15081_length_1039_cov_125.481_ID_30303	putative ankyrin repeat protein [Acanthamoeba polyphaga mimivirus]	23.8372	10.9811	40.0155	19.8135	19.6058	38.5636	7.56719	37.653	37.1931	33.4707	12.6875	35.6376
NODE_10652_length_1299_cov_142.199_ID_21413	+ 108 + 1517 + 1 + ID-3D898652_1-3Bpartial-3D00-3Btype-3DGTG-3Brbs_motif-3DGGA/GAG/AGG-3Brbs_spacer-3D11-12bp	33.0318	8.24901	35.3064	19.5216	12.5967	35.8717	5.35834	39.7587	46.3291	31.6568	11.8073	36.9834
NODE_7977_length_1508_cov_163.388_ID_16041	+ 6808 + 9489 + 1 + ID-3D1259904_10-3Bpartial-3D00-3Btype-3DATG-3Brbs_motif-3DAGGA/GGAG/GAGG-3Brbs_spacer-3D11-12bp	29.8681	17.6519	28.5297	21.0799	21.3492	28.8176	12.3071	36.8897	41.814	30.5961	18.8234	28.5486
NODE_12320_length_1189_cov_135.959_ID_24753	DNA repair%2C RadA-like protein [Halovirus HVTV-1]	29.9187	8.23638	34.6568	19.6484	15.9373	36.034	6.59153	45.0263	44.686	29.9967	10.8134	34.6495
NODE_10711_length_1295_cov_128.717_ID_21531	putative serine/threonine-protein kinase [Acanthamoeba polyphaga mimivirus]	25.8493	5.20121	40.8755	17.0664	12.7872	41.6251	4.79636	44.8961	51.1169	29.4809	7.66052	34.0735
NODE_229_length_5142_cov_166.453_ID_457	+ 2719 + 3615 + -1 + ID-3D312374_4-3Bpartial-3D01-3Btype-3DEdge-3Brbs_motif-3DNone-3Brbs_spacer-3DNone	25.0679	14.6213	39.6675	17.4908	18.4054	31.0466	18.7759	30.2143	36.7899	30.6066	17.4118	35.2542
NODE_5955_length_1723_cov_116.77_ID_11981	+ 2 + 391 + 1 + ID-3D723688_1-3Bpartial-3D10-3Btype-3DEdge-3Brbs_motif-3DNone-3Brbs_spacer-3DNone	26.6726	2.24442	53.8759	11.056	5.9622	37.6212	3.56186	33.7566	62.7529	33.9944	3.28555	40.5632
NODE_15130_length_1036_cov_139.754_ID_30399	+ 1 + 471 + -1 + ID-3D321836_1-3Bpartial-3D10-3Btype-3DATG-3Brbs_motif-3DGGAGG-3Brbs_spacer-3D5-10bp	26.8844	25.2509	35.1105	22.3902	26.1109	20.5883	17.0866	34.3569	30.256	29.6292	21.6816	25.8208
NODE_2113_length_2554_cov_140.663_ID_4257	putative serine/threonine protein kinase [Feldmannia species virus]	26.4219	7.55944	41.635	18.4712	12.3162	35.3964	6.79318	43.0075	46.3747	33.3198	8.17747	35.5212
NODE_29342_length_536_cov_144.684_ID_58935	+ 1877 + 2080 + -1 + ID-3D355829_4-3Bpartial-3D00-3Btype-3DATG-3Brbs_motif-3DAGGA-3Brbs_spacer-3D5-10bp	24.0352	24.04	30.6977	21.3992	29.1437	22.0836	32.3354	32.0784	26.9411	28.8002	24.8267	16.7356
NODE_5980_length_1718_cov_136.974_ID_12031	hypothetical protein NY2A_B024L [Paramecium bursaria Chlorella virus NY2A]	23.3995	21.221	29.9835	23.4691	20.731	29.5412	18.0778	37.4432	30.228	26.4027	24.7705	27.6037
NODE_1756_length_2717_cov_211.968_ID_3539	vFam_117	27.1197	6.42506	42.3579	16.8102	10.708	35.9432	5.33817	36.0987	42.6222	39.524	8.18352	41.3389
NODE_135_length_5940_cov_135.798_ID_269	+ 4928 + 8578 + 1 + ID-3D1254409_6-3Bpartial-3D00-3Btype-3DATG-3Brbs_motif-3DAGGA/GGAG/GAGG-3Brbs_spacer-3D11-12bp	26.7179	6.68354	49.9468	16.8007	10.8111	39.6199	3.5468	29.3599	40.6832	40.4475	7.96382	39.6342
NODE_5251_length_1815_cov_144.256_ID_10569	serine/threonine protein kinase%3B probable eukaryotic origin [Salmon gill poxvirus]	21.978	17.4986	29.6383	22.2482	23.2492	32.2234	16.4056	40.9915	38.6601	27.9883	13.8483	26.7593
NODE_6716_length_1633_cov_140.823_ID_13501	+ 3 + 641 + -1 + ID-3D224171_1-3Bpartial-3D10-3Btype-3DATG-3Brbs_motif-3DAGGA-3Brbs_spacer-3D5-10bp	26.8013	11.0834	43.8763	18.6458	15.198	35.7529	7.12289	37.3999	36.1226	32.0225	12.5768	34.5852
NODE_478_length_4040_cov_131.148_ID_959	+ 1166 + 3256 + 1 + ID-3D908309_2-3Bpartial-3D00-3Btype-3DGTG-3Brbs_motif-3DGGA/GAG/AGG-3Brbs_spacer-3D5-10bp	20.6338	3.7991	46.8579	13.132	7.89093	37.7927	3.87909	34.5715	52.0727	39.066	5.57807	45.4484
NODE_9833_length_1355_cov_128.478_ID_19769	+ 1 + 1011 + 1 + ID-3D888445_1-3Bpartial-3D10-3Btype-3DEdge-3Brbs_motif-3DNone-3Brbs_spacer-3DNone	29.2754	8.49863	41.1754	20.5475	16.1946	35.4752	6.61716	34.705	39.6515	33.4224	10.6708	34.2953
NODE_8323_length_1479_cov_155.959_ID_16735	hypothetical protein OlV2_230 [Ostreococcus lucimarinus virus 2]	28.2078	13.3884	34.3365	19.0859	17.5895	28.5831	12.0483	42.2951	36.2499	31.484	14.3555	32.189
NODE_24360_length_675_cov_163.763_ID_48941	+ 477 + 737 + -1 + ID-3D929188_2-3Bpartial-3D00-3Btype-3DATG-3Brbs_motif-3DGGA/GAG/AGG-3Brbs_spacer-3D5-10bp	22.9548	26.0559	21.6534	17.3153	27.1021	23.2199	36.7355	25.8369	25.6733	26.1988	31.2003	25.7037
NODE_14815_length_1052_cov_129.424_ID_29769	+ 8 + 751 + -1 + ID-3D174022_1-3Bpartial-3D00-3Btype-3DATG-3Brbs_motif-3DGGAG/GAGG-3Brbs_spacer-3D5-10bp	24.1912	14.164	35.7319	19.5013	20.599	26.9207	11.5522	45.4825	37.5603	23.5619	16.2049	33.9133
NODE_13113_length_1144_cov_141.079_ID_26339	+ 354 + 824 + 1 + ID-3D777378_2-3Bpartial-3D01-3Btype-3DATG-3Brbs_motif-3DGGAG/GAGG-3Brbs_spacer-3D5-10bp	27.0158	9.43575	39.4111	19.8763	13.3699	34.4046	5.55568	42.6886	39.7932	30.6516	11.183	35.9357
NODE_27414_length_585_cov_100.858_ID_55073	mg667 gene product [Megavirus chiliensis]	35.1444	9.07841	31.9331	23.2135	17.2857	28.9848	8.51948	45.844	58.7712	19.0534	9.10109	21.9759
NODE_12952_length_1153_cov_126.272_ID_26017	+ 4594 + 5556 + -1 + ID-3D1414507_8-3Bpartial-3D00-3Btype-3DATG-3Brbs_motif-3DNone-3Brbs_spacer-3DNone	27.1872	7.81847	41.8148	17.4961	12.9101	39.11	5.67053	32.2682	44.9421	33.6119	8.21293	37.8615
NODE_23746_length_695_cov_168.188_ID_47699	+ 10 + 435 + 1 + ID-3D960586_1-3Bpartial-3D00-3Btype-3DATG-3Brbs_motif-3DNone-3Brbs_spacer-3DNone	25.3754	22.5994	22.5681	23.0631	20.7722	27.9125	30.8362	31.1668	30.0727	25.4789	19.795	28.7028
NODE_3714_length_2063_cov_123.859_ID_7479	Protein Tyrosine Kinase (PTK) family protein [Acanthamoeba polyphaga moumouvirus]	26.6763	6.64551	43.0683	20.1625	11.8222	37.4533	3.77263	39.9975	45.3141	29.3275	8.42997	35.4409
NODE_3225_length_2183_cov_147.276_ID_6483	+ + 34889 + -1 + ID-3D618815_27-3Bpartial-3D00-3Btype-3DATG-3Brbs_motif-3DGGA/GAG/AGG-3Brbs_spacer-3D5-10bp	32.3352	11.782	51.957	24.3329	15.4297	45.2858	1.20868	12.3172	13.7734	41.7687	13.9985	43.0481
NODE_12928_length_1154_cov_142.34_ID_25969	+ 245 + 1114 + -1 + ID-3D178452_2-3Bpartial-3D01-3Btype-3DEdge-3Brbs_motif-3DNone-3Brbs_spacer-3DNone	27.5892	14.7051	31.5593	24.3953	23.1472	32.5965	15.6611	33.7326	36.3828	28.2848	13.9999	24.8004
NODE_6809_length_1623_cov_169.409_ID_13687	Helicase 45 [Chrysochromulina ericina virus]	21.967	19.8389	31.873	22.6481	27.9697	28.6793	24.2075	34.8469	26.0881	26.3148	19.7025	22.3536
NODE_18669_length_874_cov_99.6203_ID_37519	vFam_117	34.141	9.54991	41.6005	18.0825	13.9223	33.6039	5.16601	35.0796	36.6675	32.7064	10.0638	35.8604
NODE_16704_length_961_cov_133.106_ID_33577	+ 763 + 1206 + 1 + ID-3D931020_2-3Bpartial-3D00-3Btype-3DTTG-3Brbs_motif-3DNone-3Brbs_spacer-3DNone	21.7243	14.4267	35.7758	20.9987	26.4573	33.874	14.9993	36.919	36.0601	26.2402	14.4808	24.2873
NODE_7299_length_1572_cov_154.09_ID_14671	+ 1 + 588 + -1 + ID-3D138581_1-3Bpartial-3D10-3Btype-3DATG-3Brbs_motif-3DNone-3Brbs_spacer-3DNone	40.0768	25.6545	34.0424	26.4347	25.8243	28.7722	14.4098	10.6782	13.6138	30.6771	26.1248	29.8928
NODE_6244_length_1686_cov_128.863_ID_12555	GMP reductase [Caulobacter phage Cr30]	28.1695	11.5428	30.3475	22.9041	17.3891	33.542	9.44696	44.139	47.0821	23.3682	10.2964	27.5539
NODE_26160_length_620_cov_160.26_ID_52555	+ 12 + 512 + 1 + ID-3D622871_1-3Bpartial-3D01-3Btype-3DATG-3Brbs_motif-3DNone-3Brbs_spacer-3DNone	25.007	3.94896	43.3771	10.5077	9.91018	33.5203	4.04162	42.8461	50.1069	33.1218	3.36063	45.6811
NODE_8728_length_1444_cov_143.813_ID_17545	vFam_117	28.6305	8.91115	33.0358	20.7091	13.1252	29.9639	6.78781	44.9202	42.5658	33.7584	8.8067	33.986
NODE_15600_length_1012_cov_155.658_ID_31341	putative serine threonine protein phosphatase [Aureococcus anophagefferens virus]	31.5089	15.2314	30.4298	22.358	22.2225	24.327	22.6658	28.6207	29.1751	32.7035	20.9137	24.659
NODE_20873_length_790_cov_136.161_ID_41947	+ + 49936 + 1 + ID-3D614151_44-3Bpartial-3D00-3Btype-3DATG-3Brbs_motif-3DGGA/GAG/AGG-3Brbs_spacer-3D5-10bp	26.1017	13.024	34.8175	24.7719	20.0279	24.0182	13.9198	34.5495	38.3175	34.5913	13.6072	26.9148
NODE_14426_length_1073_cov_138.958_ID_28983	+ + 144071 + 1 + ID-3D691513_125-3Bpartial-3D00-3Btype-3DATG-3Brbs_motif-3DGGA/GAG/AGG-3Brbs_spacer-3D5-10bp	28.7881	16.6224	32.0451	19.5493	21.1787	27.0424	14.0058	30.6644	36.3889	30.1123	15.1512	32.1635
NODE_22870_length_721_cov_127.423_ID_45947	Ubiquitin [Chrysochromulina ericina virus]	25.6691	17.7224	28.3557	16.1612	19.6981	30.9367	17.5383	38.902	36.4983	29.8746	17.3948	24.8576
NODE_503_length_4001_cov_157.3_ID_1009	CNPV229 ankyrin repeat protein [Canarypox virus]	31.1161	13.1871	42.5608	24.4826	19.6698	36.8029	4.06671	22.0256	20.044	37.5503	14.1354	37.0294
NODE_20524_length_803_cov_135.249_ID_41251	Ubiquitin [Chrysochromulina ericina virus]	27.2458	14.4878	29.1686	19.5269	19.8472	18.8607	13.3628	47.439	34.6967	32.4929	15.9464	29.3022
NODE_4321_length_1956_cov_136.375_ID_8695	EsV-1-166 [Ectocarpus siliculosus virus 1]	25.1853	8.50341	38.1554	17.6357	9.79104	36.1636	4.54686	40.9986	42.3244	34.1955	8.21495	36.5298
NODE_938_length_3296_cov_118.532_ID_1891	hypothetical protein AR158_C785L [Paramecium bursaria Chlorella virus AR158]	27.5221	3.35496	48.9874	11.4757	7.88925	33.5948	3.05044	39.7059	44.1694	33.4071	6.57844	41.9498
NODE_16827_length_955_cov_150.453_ID_33821	Morn repeat [Pandoravirus salinus]	19.1636	19.4941	26.9058	22.8717	24.5727	23.1746	23.9352	39.1321	32.018	24.6414	20.1314	25.5413
NODE_20566_length_801_cov_124.747_ID_41335	eukaryotic translation initiation factor 4E [Pandoravirus salinus]	28.0314	8.78071	34.899	18.4192	17.5255	38.2383	7.36048	36.3083	35.5082	30.6307	10.4663	34.0827
NODE_655_length_3675_cov_143.343_ID_1317	+ + 128771 + -1 + ID-3D691513_110-3Bpartial-3D00-3Btype-3DATG-3Brbs_motif-3DAGGAG/GGAGG-3Brbs_spacer-3D11-12bp	27.0133	11.8516	38.679	18.5034	16.2405	32.166	9.6306	32.9901	38.9083	29.022	13.2945	31.511
NODE_8573_length_1457_cov_130.534_ID_17239	FolE [Streptococcus phage Dp-1]	28.4928	10.1108	38.9786	19.7585	14.6109	35.6137	7.4787	39.5489	42.4342	24.0545	8.99959	29.2672
NODE_3657_length_2076_cov_139.305_ID_7365	ABC2 type transporter superfamily protein [Pithovirus sibericum]	28.9866	6.38331	39.2788	15.4567	11.1566	35.9868	6.13085	41.5956	38.9315	34.3138	9.93128	30.8443
NODE_23078_length_714_cov_134.445_ID_46365	+ 2 + 376 + -1 + ID-3D312725_1-3Bpartial-3D10-3Btype-3DATG-3Brbs_motif-3DAGxAG-3Brbs_spacer-3D5-10bp	31.3182	14.6494	21.6844	21.2421	21.5366	28.6499	22.3676	34.2311	28.8893	28.7523	16.5082	29.1562
NODE_21085_length_782_cov_136.457_ID_42369	vFam_117	24.9055	26.2036	24.0053	20.0496	24.573	20.3698	35.6146	34.0207	25.7767	20.9811	23.7512	18.4482
NODE_27673_length_579_cov_113.906_ID_55595	+ 37 + 1173 + 1 + ID-3D1022120_1-3Bpartial-3D00-3Btype-3DATG-3Brbs_motif-3DAGGA-3Brbs_spacer-3D5-10bp	30.7003	17.1994	28.187	18.8208	27.4264	22.5731	18.1219	45.9605	29.8861	23.6842	13.68	20.7126
NODE_1696_length_2746_cov_145.472_ID_3419	+ + 72775 + 1 + ID-3D120201_66-3Bpartial-3D00-3Btype-3DATG-3Brbs_motif-3DNone-3Brbs_spacer-3DNone	23.7766	13.5197	32.4897	20.2795	20.5584	30.8456	14.5762	34.9474	36.123	26.5933	14.1643	28.7102
NODE_6463_length_1660_cov_127.001_ID_12995	protein kinase 1 [Clanis bilineata nucleopolyhedrovirus]	21.2633	4.84291	40.1985	14.6827	10.9436	35.8568	4.26078	37.6653	53.5713	33.1265	5.9263	33.5319
NODE_19114_length_855_cov_123.421_ID_38417	Helicase 45 [Chrysochromulina ericina virus]	25.6564	11.0831	37.0333	21.1366	21.3855	30.0238	10.3858	36.8781	30.5432	29.7893	11.3526	30.5346
NODE_9090_length_1412_cov_148.474_ID_18271	+ 6681 + 7460 + 1 + ID-3D1225435_6-3Bpartial-3D00-3Btype-3DATG-3Brbs_motif-3DGGA/GAG/AGG-3Brbs_spacer-3D5-10bp	24.8363	21.8421	30.845	19.5593	21.7709	19.5133	31.5423	24.8258	22.442	26.0841	26.1787	25.8557
NODE_14083_length_1092_cov_143.187_ID_28293	Ser/Thr protein kinase [Pithovirus sibericum]	24.4687	17.8311	30.3446	17.9493	24.2594	28.7617	19.7648	31.3299	27.601	28.5756	20.2223	24.1454
NODE_8847_length_1432_cov_131.568_ID_17787	+ 3356 + 4528 + 1 + ID-3D1259318_4-3Bpartial-3D00-3Btype-3DATG-3Brbs_motif-3DGGAG/GAGG-3Brbs_spacer-3D5-10bp	28.7474	16.3015	28.3695	16.1534	20.2649	28.7854	25.7326	36.3324	32.2027	23.9295	15.1709	23.0422
NODE_19817_length_830_cov_126.883_ID_39821	+ 4 + 726 + 1 + ID-3D1004794_1-3Bpartial-3D00-3Btype-3DATG-3Brbs_motif-3DNone-3Brbs_spacer-3DNone	21.429	15.9941	28.2157	22.3855	18.2124	20.9639	14.0538	36.8679	35.1009	30.4037	17.2004	34.0297
NODE_1011_length_3223_cov_141.484_ID_2037	+ + 55313 + 1 + ID-3D618381_54-3Bpartial-3D00-3Btype-3DATG-3Brbs_motif-3DGGA/GAG/AGG-3Brbs_spacer-3D5-10bp	19.8678	5.4599	43.7299	14.3468	10.706	35.9734	4.65933	36.0338	44.1983	33.0918	6.21959	39.1414
NODE_7832_length_1522_cov_129.386_ID_15751	putative ornithine decarboxylase 1 [Yellowstone lake phycodnavirus 1]	29.0833	7.94182	39.841	18.3324	11.7464	32.4565	3.61713	31.8401	36.4942	33.1744	9.09461	39.1805
NODE_1698_length_2746_cov_134.877_ID_3423	ATP-dependent zinc metalloprotease [Phaeocystis globosa virus]	23.9362	12.0225	33.854	19.3414	15.6636	29.6082	18.4088	33.8438	40.258	25.4728	11.1411	28.6342
NODE_22520_length_733_cov_116.428_ID_45253	+ 225 + 848 + 1 + ID-3D688224_2-3Bpartial-3D00-3Btype-3DATG-3Brbs_motif-3DGGAG/GAGG-3Brbs_spacer-3D5-10bp	25.8557	14.337	32.7908	20.2233	22.2451	32.3973	9.16724	31.1168	32.4944	27.6676	14.8201	28.8163
NODE_2740_length_2331_cov_129.108_ID_5513	+ 6307 + 8292 + 1 + ID-3D1330519_8-3Bpartial-3D00-3Btype-3DATG-3Brbs_motif-3D4Base/6BMM-3Brbs_spacer-3D13-15bp	25.2015	7.45977	36.3516	19.0918	12.8112	34.1705	5.17555	38.0963	39.2475	32.8317	9.97504	31.3771
NODE_5475_length_1784_cov_135.433_ID_11015	+ 1793 + 3016 + -1 + ID-3D1421519_4-3Bpartial-3D00-3Btype-3DATG-3Brbs_motif-3DNone-3Brbs_spacer-3DNone	25.3758	11.6277	36.4407	18.8611	15.4113	27.8627	11.5864	37.0465	33.7451	28.9097	12.7227	32.0874
NODE_430_length_4159_cov_138.885_ID_863	putative zinc protease [Acanthamoeba polyphaga mimivirus]	27.0221	9.2915	35.8815	16.9699	14.952	31.8916	9.62948	33.1717	37.409	30.66	11.7544	32.592
NODE_32937_length_456_cov_122.676_ID_66113	+ + 13069 + -1 + ID-3D1425406_11-3Bpartial-3D00-3Btype-3DATG-3Brbs_motif-3DNone-3Brbs_spacer-3DNone	24.2289	16.2226	24.2715	16.4175	18.5806	26.5462	36.2957	35.6601	23.7863	23.7179	17.4059	28.0171
NODE_9364_length_1391_cov_126.315_ID_18819	+ + 121525 + 1 + ID-3D618606_77-3Bpartial-3D00-3Btype-3DATG-3Brbs_motif-3DNone-3Brbs_spacer-3DNone	32.8481	12.4806	36.9441	21.652	17.8079	27.5046	10.2968	32.2388	27.9262	29.147	12.1495	29.9424
NODE_26137_length_620_cov_123.425_ID_52509	123R [Invertebrate iridescent virus 6]	31.3191	18.0672	30.0042	17.2757	22.875	29.2253	18.0414	27.0303	23.6389	28.921	21.5711	22.7471
NODE_34689_length_422_cov_101.447_ID_69619	vFam_117	30.7676	22.0468	23.8548	22.9211	16.9487	19.7589	18.9324	41.1351	25.3676	23.695	22.2364	22.8342
NODE_8012_length_1505_cov_137.338_ID_16111	hypothetical protein ATCV1_z034R [Acanthocystis turfacea Chlorella virus 1]	23.9816	6.35697	37.1758	16.5514	9.25686	32.1912	5.25159	40.7826	42.5289	32.29	8.17205	35.5075
NODE_8322_length_1479_cov_116.553_ID_16733	Ser/Thr kinase [Mollivirus sibericum]	25.9159	6.66887	37.4339	15.0078	10.9202	32.3253	5.60672	40.8893	45.3034	27.0924	7.22025	35.6343
NODE_4314_length_1957_cov_132.432_ID_8681	+ 3059 + 3913 + -1 + ID-3D851339_2-3Bpartial-3D00-3Btype-3DATG-3Brbs_motif-3DGGA/GAG/AGG-3Brbs_spacer-3D11-12bp	28.1866	10.1455	40.6176	20.4872	19.8377	38.2007	5.54403	23.2995	33.2031	29.3868	9.7954	31.3089
NODE_10822_length_1288_cov_120.573_ID_21751	+ 3 + 1502 + -1 + ID-3D616156_1-3Bpartial-3D10-3Btype-3DATG-3Brbs_motif-3DGGAG/GAGG-3Brbs_spacer-3D5-10bp	29.0351	9.13461	37.9027	16.1185	13.4494	27.4438	6.72847	39.0793	42.3535	27.3659	11.9938	28.8832
NODE_7012_length_1602_cov_145.037_ID_14095	+ 3476 + 4660 + -1 + ID-3D1024304_5-3Bpartial-3D00-3Btype-3DATG-3Brbs_motif-3DGGA/GAG/AGG-3Brbs_spacer-3D5-10bp	26.2357	15.6725	26.42	23.4031	21.3516	32.028	11.9426	31.1672	27.2039	28.91	16.9898	28.1257
NODE_7420_length_1558_cov_120.693_ID_14913	+ 2768 + 4045 + -1 + ID-3D312697_2-3Bpartial-3D00-3Btype-3DATG-3Brbs_motif-3DAGGAG-3Brbs_spacer-3D5-10bp	27.3985	10.5052	32.3015	21.3871	16.0491	31.4135	6.10468	33.9378	36.095	32.8409	9.85255	31.3584
NODE_13351_length_1131_cov_137.2_ID_26819	+ 1489 + 2478 + 1 + ID-3D384367_2-3Bpartial-3D00-3Btype-3DATG-3Brbs_motif-3DAGGAG-3Brbs_spacer-3D5-10bp	25.6328	13.2593	25.9389	19.4153	22.7137	26.5419	13.1424	36.6405	35.1317	27.3379	14.8129	28.3999
NODE_587_length_3794_cov_118.244_ID_1177	hypothetical protein AR158_C785L [Paramecium bursaria Chlorella virus AR158]	27.8064	4.34885	41.7227	13.0281	9.8179	34.5278	4.23299	37.0854	38.2691	30.6894	8.00092	39.4146
NODE_13862_length_1104_cov_160.542_ID_27843	Phytanoyl-CoA dioxygenase [Chrysochromulina ericina virus]	22.7709	12.8874	30.1738	20.6544	20.7864	22.5436	14.4093	40.9376	30.8206	29.0435	13.2738	30.3686
NODE_13451_length_1126_cov_123.915_ID_27019	hypothetical protein TNAV2c_gp071 [Trichoplusia ni ascovirus 2c]	27.3293	9.37001	35.1768	18.2718	14.1465	35.0911	6.00573	32.9794	40.814	21.8245	11.791	35.1649
NODE_12907_length_1155_cov_139.605_ID_25927	+ 1526 + 2539 + -1 + ID-3D580765_4-3Bpartial-3D00-3Btype-3DATG-3Brbs_motif-3DGGA/GAG/AGG-3Brbs_spacer-3D5-10bp	20.8851	16.5181	30.1344	20.4894	22.627	30.8856	11.3176	34.9443	32.5178	22.9693	18.0452	25.8058
NODE_7065_length_1596_cov_165.986_ID_14201	putative cyclophilin type peptydyl-prolyl cis-trans isomerase [Aureococcus anophagefferens virus]	23.1906	28.1272	24.3413	16.633	28.2319	18.8973	39.2425	15.774	13.0182	22.6552	37.2526	19.5736
NODE_3248_length_2176_cov_122.264_ID_6529	+ 2 + 958 + 1 + ID-3D678973_1-3Bpartial-3D10-3Btype-3DEdge-3Brbs_motif-3DNone-3Brbs_spacer-3DNone	28.6391	6.05831	38.474	17.4348	10.9026	31.8594	3.39623	33.8752	34.8098	34.3851	9.89527	36.0351
NODE_19698_length_834_cov_153.875_ID_39585	AN1-like Zinc finger containing protein [Chrysochromulina ericina virus]	18.9973	20.696	20.5787	14.8253	20.8586	17.1726	59.3582	27.0878	19.8778	22.1071	23.9262	19.9037
NODE_34462_length_426_cov_109.997_ID_69161	+ + 22328 + -1 + ID-3D985633_18-3Bpartial-3D00-3Btype-3DATG-3Brbs_motif-3DGGAG/GAGG-3Brbs_spacer-3D5-10bp	17.0087	18.5492	24.4817	19.2164	18.8326	30.1772	23.9605	43.7845	32.6193	15.8196	18.0042	22.4356
NODE_25918_length_626_cov_125.198_ID_52065	CNPV011 ankyrin repeat protein [Canarypox virus]	29.1671	6.79737	25.4014	15.7729	10.6241	38.7877	6.62221	41.749	36.8067	25.1604	8.03528	39.9314
NODE_37541_length_373_cov_330.509_ID_75315	+ 3573 + 3872 + 1 + ID-3D588503_5-3Bpartial-3D00-3Btype-3DATG-3Brbs_motif-3DAGGA-3Brbs_spacer-3D5-10bp	9.69809	22.8528	4.51186	18.9041	28.4331	8.87473	100.991	21.9709	6.7571	17.035	32.5583	12.2609
NODE_18549_length_879_cov_118.206_ID_37275	+ 315 + 887 + -1 + ID-3D352841_2-3Bpartial-3D00-3Btype-3DATG-3Brbs_motif-3DNone-3Brbs_spacer-3DNone	29.3039	13.0112	32.0336	20.1868	17.5638	20.7573	14.9193	32.6794	25.7721	34.7724	16.0453	27.6442
NODE_18579_length_878_cov_95.6403_ID_37335	+ 2 + 586 + -1 + ID-3D379768_1-3Bpartial-3D10-3Btype-3DATG-3Brbs_motif-3DAGGAG-3Brbs_spacer-3D5-10bp	24.7626	6.38591	41.6748	15.725	9.38158	31.0128	3.26834	26.6817	46.7652	33.375	8.51358	36.8176
NODE_14736_length_1056_cov_131.481_ID_29607	Cathepsin B%2C cystein protease [Acanthamoeba polyphaga moumouvirus]	19.5013	13.1435	34.2613	20.0858	16.4374	27.0591	11.8698	40.7927	38.3302	26.8625	14.1122	21.729
NODE_22581_length_731_cov_154.753_ID_45371	vFam_117	21.6304	8.5246	37.197	20.7494	10.8641	24.6135	8.90432	39.9683	38.5207	28.5289	12.5565	30.8345
NODE_1652_length_2771_cov_118.602_ID_3331	+ 3 + 704 + -1 + ID-3D795983_1-3Bpartial-3D10-3Btype-3DATG-3Brbs_motif-3DNone-3Brbs_spacer-3DNone	25.7559	5.09897	38.5028	15.2592	10.6632	33.1683	5.2887	35.5146	40.9431	32.1009	7.37333	33.1658
NODE_3153_length_2204_cov_135.416_ID_6339	methionyl-tRNA synthetase [Megavirus lba]	26.3055	8.02192	35.6463	15.4236	11.9951	27.1309	12.5189	33.0439	35.708	30.279	10.7888	35.8146
NODE_1455_length_2886_cov_115.816_ID_2937	putative Lon protease [Cafeteria roenbergensis virus BV-PW1]	20.5632	3.93494	40.7946	14.9801	8.98601	36.0896	3.03785	40.426	46.5592	28.0217	6.26048	32.9535
NODE_15724_length_1006_cov_130.876_ID_31589	putative oxidoreductase [Staphylococcus phage SA1]	25.604	18.2421	25.4159	19.4973	23.3739	25.3688	26.7692	28.2464	25.5994	23.2634	20.1787	20.9129
NODE_22605_length_730_cov_125.839_ID_45417	ankyrin repeat protein [Mollivirus sibericum]	37.0406	22.1845	32.1304	17.2138	14.8161	24.2218	12.4891	21.1746	15.3604	32.3474	21.059	32.4217
NODE_34854_length_419_cov_109.055_ID_69953	+ 382 + 738 + -1 + ID-3D901672_2-3Bpartial-3D00-3Btype-3DATG-3Brbs_motif-3DGGAG/GAGG-3Brbs_spacer-3D5-10bp	24.3601	19.6403	30.7947	13.6024	23.8936	17.8106	22.5848	40.5317	26.6769	20.1846	17.2224	25.069
NODE_10257_length_1325_cov_130.785_ID_20619	vFam_117	20.9572	11.2582	26.6349	23.1582	22.9239	29.7608	11.0372	33.1214	35.8943	27.2992	11.8502	28.257
NODE_3197_length_2190_cov_120.437_ID_6427	+ + 38231 + -1 + ID-3D618353_37-3Bpartial-3D00-3Btype-3DATG-3Brbs_motif-3DGGxGG-3Brbs_spacer-3D5-10bp	25.674	6.85817	35.2441	18.5142	11.6881	33.4466	6.34343	41.0684	37.7665	23.4948	8.24748	33.6331
NODE_26949_length_597_cov_125.923_ID_54137	vFam_117	21.2775	19.6822	16.9056	24.8953	36.7521	25.6722	26.3889	12.4991	20.9221	24.5824	29.2164	22.8219
NODE_989_length_3248_cov_124.275_ID_1993	adenylate/guanylyl cyclase [Pelagibacter phage HTVC008M]	27.1594	4.4304	36.4005	14.0046	9.69879	34.7915	3.15084	34.662	40.06	30.5758	7.59366	39.0073
NODE_23825_length_692_cov_101.779_ID_47859	vFam_117	27.2385	10.1733	26.8859	21.0354	17.9642	27.1388	8.31465	40.3299	34.9584	32.9699	10.3277	23.9363
NODE_4475_length_1929_cov_134.42_ID_9005	+ 628 + 1251 + 1 + ID-3D1328328_3-3Bpartial-3D00-3Btype-3DATG-3Brbs_motif-3DNone-3Brbs_spacer-3DNone	31.1237	9.87578	39.519	18.6426	14.9184	36.4748	6.7415	20.28	22.7704	33.0796	12.5574	34.1861
NODE_8991_length_1420_cov_100.12_ID_18073	protein kinase [Helicoverpa armigera nucleopolyhedrovirus]	18.2934	2.28394	47.038	9.71405	6.30755	34.1063	2.35028	32.6202	52.0119	32.0699	3.63959	39.1652
NODE_16758_length_959_cov_96.4369_ID_33685	+ 662 + 1462 + -1 + ID-3D1226038_2-3Bpartial-3D00-3Btype-3DATG-3Brbs_motif-3DGGA/GAG/AGG-3Brbs_spacer-3D5-10bp	26.6841	9.07929	31.7572	16.9063	13.16	30.0237	5.22163	34.1722	37.2387	33.5353	9.39501	31.4243
NODE_3463_length_2124_cov_126.559_ID_6969	+ 4 + 1323 + 1 + ID-3D741059_1-3Bpartial-3D00-3Btype-3DATG-3Brbs_motif-3DNone-3Brbs_spacer-3DNone	23.0708	8.02685	35.2257	17.6161	14.2843	33.2006	5.97867	36.0248	42.92	24.7108	7.97563	29.4577
NODE_4067_length_2001_cov_140.025_ID_8183	hypothetical protein OlV7_025c [Ostreococcus lucimarinus virus 7]	23.1919	11.1812	29.7976	16.3638	15.3569	30.4812	9.04509	33.4295	39.8061	29.93	12.2505	27.6186
NODE_9640_length_1371_cov_140.657_ID_19375	+ 78 + 956 + 1 + ID-3D718039_1-3Bpartial-3D00-3Btype-3DATG-3Brbs_motif-3DGGAG/GAGG-3Brbs_spacer-3D5-10bp	22.8116	14.1225	30.7825	20.1781	15.6091	24.4859	10.4518	37.8673	35.6735	24.7259	11.7873	29.8941
NODE_7030_length_1600_cov_128.856_ID_14131	+ + 46423 + 1 + ID-3D120199_40-3Bpartial-3D00-3Btype-3DTTG-3Brbs_motif-3DNone-3Brbs_spacer-3DNone	24.5221	14.1214	27.8675	18.2744	19.2555	23.6509	12.6429	36.1054	31.5453	26.0707	15.788	28.0273
NODE_11134_length_1266_cov_127.898_ID_22387	ORF MSV197 tryptophan repeat gene family protein [Melanoplus sanguinipes entomopoxvirus]	24.6399	14.1242	29.1854	20.1416	22.0006	24.6006	17.3144	30.3201	26.9394	24.4993	17.0878	26.1776
NODE_10506_length_1309_cov_142.287_ID_21117	+ 657 + 902 + -1 + ID-3D1802445_3-3Bpartial-3D00-3Btype-3DATG-3Brbs_motif-3DNone-3Brbs_spacer-3DNone	25.5175	19.701	26.0358	13.726	23.9695	21.5712	25.2605	26.5463	23.3137	25.6133	22.947	22.1262
NODE_3901_length_2028_cov_110.726_ID_7855	vFam_117	24.5176	3.82993	44.0255	14.4942	8.20486	35.2145	1.74749	33.1857	46.4157	26.7624	4.45242	33.2613
NODE_1947_length_2628_cov_114.982_ID_3921	ORF_096L [Scale drop disease virus]	23.016	2.90261	41.2453	12.6063	7.31681	34.3995	2.30544	36.8578	44.2874	34.3292	4.22777	32.5927
NODE_986_length_3250_cov_120.921_ID_1987	+ + 53867 + 1 + ID-3D618381_53-3Bpartial-3D00-3Btype-3DGTG-3Brbs_motif-3DAGGA-3Brbs_spacer-3D5-10bp	19.4913	4.04907	44.0496	12.8042	7.44783	33.3689	3.20126	35.0222	44.0628	31.5513	6.30443	34.615
NODE_4702_length_1892_cov_120.321_ID_9463	mg636 gene product [Megavirus chiliensis]	26.0278	6.02175	37.3007	18.3811	15.3407	33.0076	4.52914	38.4004	42.5384	21.1493	6.12143	27.1297
NODE_12035_length_1206_cov_111.616_ID_24183	hypothetical protein OlV7_171 [Ostreococcus lucimarinus virus 7]	26.1367	7.69075	34.4931	17.3535	13.3134	25.1957	4.4262	30.2851	41.6905	30.0518	12.5546	32.677
NODE_10620_length_1301_cov_153.559_ID_21349	ankyrin repeat protein [Acanthamoeba polyphaga moumouvirus]	24.0296	17.2594	22.0253	23.99	19.003	27.7334	17.4917	32.783	29.1767	21.4162	17.5808	22.648
NODE_7852_length_1520_cov_119.869_ID_15791	vFam_117	23.2404	13.1394	31.4234	22.7987	18.6568	27.3468	9.9017	30.8144	36.7032	23.6079	12.5242	24.7294
NODE_30047_length_519_cov_147.994_ID_60331	+ 2 + 1408 + 1 + ID-3D1647379_1-3Bpartial-3D10-3Btype-3DEdge-3Brbs_motif-3DNone-3Brbs_spacer-3DNone	24.0244	25.7118	20.6566	19.9265	29.2183	11.2915	39.7859	19.6998	13.5534	20.7332	32.3586	17.6814
NODE_3267_length_2171_cov_121.647_ID_6567	hypothetical protein NY2A_B388L [Paramecium bursaria Chlorella virus NY2A]	22.3089	8.45046	30.9469	19.3897	13.9404	35.0323	7.37708	38.729	42.0818	24.7901	8.94295	22.543
NODE_14254_length_1082_cov_100.465_ID_28639	gp275 [Bacillus phage G]	26.6201	8.12613	29.6938	14.8695	12.1806	35.5917	7.92256	39.0107	35.3111	23.1731	11.6534	30.0313
NODE_4865_length_1868_cov_125.793_ID_9797	+ 6539 + 7996 + 1 + ID-3D1419761_7-3Bpartial-3D00-3Btype-3DATG-3Brbs_motif-3DAGxAG-3Brbs_spacer-3D5-10bp	23.5947	8.85113	34.8349	20.2269	14.8139	33.2183	6.02953	33.8799	34.4101	25.5905	12.1204	26.5938
NODE_3012_length_2244_cov_120.663_ID_6057	hypothetical protein [Apis mellifera filamentous virus]	22.9984	6.67592	37.069	17.0702	8.39871	27.5868	4.92568	38.4759	42.0171	28.4642	8.69159	31.7831
NODE_17093_length_943_cov_114.892_ID_34355	+ 1086 + 1688 + -1 + ID-3D353918_2-3Bpartial-3D00-3Btype-3DTTG-3Brbs_motif-3DGGAG/GAGG-3Brbs_spacer-3D5-10bp	27.8298	15.7254	30.0638	18.3839	21.5638	21.3907	15.1446	29.7599	27.592	26.3753	18.2309	21.9545
NODE_2087_length_2568_cov_144.836_ID_4205	+ 5657 + 7903 + -1 + ID-3D181097_7-3Bpartial-3D00-3Btype-3DATG-3Brbs_motif-3DNone-3Brbs_spacer-3DNone	32.9594	19.1523	37.8987	22.4943	24.4857	28.9087	6.07787	7.12505	11.6711	34.0849	20.6233	28.1978
NODE_29603_length_530_cov_114.038_ID_59453	+ 790 + 1233 + -1 + ID-3D349453_2-3Bpartial-3D00-3Btype-3DATG-3Brbs_motif-3DAGGAG-3Brbs_spacer-3D5-10bp	18.689	22.3215	19.9155	17.3758	26.2307	18.152	27.723	26.615	23.5383	23.7412	26.6125	22.7438
NODE_7600_length_1543_cov_156.233_ID_15279	hypothetical protein ATCV1_Z679L [Acanthocystis turfacea Chlorella virus 1]	24.9683	4.49126	39.3676	14.0216	6.77261	34.1366	3.44228	31.8602	43.9892	29.6369	5.70106	34.7717
NODE_18854_length_866_cov_115.138_ID_37893	eukaryotic translation initiation factor 4E [Pandoravirus salinus]	21.7963	6.3273	39.0902	15.8437	8.83884	33.6754	7.12794	32.9816	34.345	29.8655	5.31007	37.5092
NODE_18496_length_882_cov_139.845_ID_37169	gp281 [Bacillus phage G]	19.7517	24.1902	19.7236	19.5791	23.7788	17.9528	25.9956	23.3366	21.1261	27.1129	27.3983	22.5407
NODE_2790_length_2312_cov_144.297_ID_5611	Hsp70 protein [Chrysochromulina ericina virus]	22.5404	14.8629	29.058	17.269	22.6047	21.5642	22.9309	30.4436	27.6299	20.9441	18.4079	24.0458
NODE_33775_length_439_cov_101.089_ID_67783	+ 174 + 569 + -1 + ID-3D951825_2-3Bpartial-3D00-3Btype-3DATG-3Brbs_motif-3DNone-3Brbs_spacer-3DNone	19.6844	20.3123	11.0435	17.1105	28.1205	16.2893	34.1852	27.5984	25.4577	23.7225	31.1024	17.6715
NODE_10517_length_1308_cov_113.05_ID_21139	putative ribose-phosphate pyrophosphokinase [Cronobacter phage vB_CsaP_GAP52]	22.3946	11.2755	27.4525	16.653	17.6032	28.1712	11.636	38.9992	38.6492	21.6259	9.89885	27.8163
NODE_4071_length_2000_cov_121.004_ID_8191	+ 108 + 635 + -1 + ID-3D927871_1-3Bpartial-3D01-3Btype-3DEdge-3Brbs_motif-3DNone-3Brbs_spacer-3DNone	22.2994	5.07937	32.2384	15.6115	8.0734	30.7494	3.81523	35.2776	44.5992	32.177	6.78317	35.4063
NODE_1378_length_2940_cov_111.761_ID_2779	hypothetical protein NY2A_B018L [Paramecium bursaria Chlorella virus NY2A]	23.4157	4.95167	40.6945	12.94	8.29628	34.5513	5.72281	32.3632	44.1821	24.9666	6.55262	33.3549
NODE_784_length_3464_cov_114.495_ID_1583	+ 8912 + 9265 + -1 + ID-3D226173_16-3Bpartial-3D00-3Btype-3DATG-3Brbs_motif-3DGGAG/GAGG-3Brbs_spacer-3D5-10bp	25.4141	13.3452	27.4016	18.8404	17.773	28.3442	14.2243	31.2757	31.7388	25.3952	13.2626	24.761
NODE_1197_length_3060_cov_128.453_ID_2413	morn repeat [Pandoravirus dulcis]	19.4461	9.6879	28.4311	18.9454	14.3135	28.3735	14.3243	38.5975	38.8394	23.8413	11.5071	25.4583
NODE_6591_length_1646_cov_112.477_ID_13251	putative serine/threonine-protein kinase/receptor [Acanthamoeba polyphaga mimivirus]	22.4607	9.53988	34.9911	17.92	17.6598	27.9019	10.1477	33.6291	32.8772	27.082	12.3639	24.824
NODE_11598_length_1234_cov_128.791_ID_23309	hypothetical protein FR483_N093R [Paramecium bursaria Chlorella virus FR483]	28.7917	12.598	27.5518	20.8933	17.6678	26.4835	9.23029	32.6635	27.0168	27.7151	15.4717	25.2991
NODE_4763_length_1882_cov_129.201_ID_9593	replication factor C large subunit [Halovirus HCTV-1]	25.3357	9.77509	32.8518	17.8123	16.3626	29.5768	7.87793	30.6539	35.4258	25.146	11.5942	28.7973
NODE_6147_length_1698_cov_128.878_ID_12363	+ 7220 + 8962 + 1 + ID-3D875523_6-3Bpartial-3D00-3Btype-3DATG-3Brbs_motif-3DNone-3Brbs_spacer-3DNone	21.3987	15.5884	24.255	21.264	25.1926	27.8249	16.6136	30.7083	28.2321	23.4332	16.1313	20.5617
NODE_11365_length_1249_cov_138.061_ID_22845	+ 671 + 1117 + -1 + ID-3D1395587_2-3Bpartial-3D00-3Btype-3DATG-3Brbs_motif-3DGGA/GAG/AGG-3Brbs_spacer-3D5-10bp	27.003	15.4089	28.8301	21.5775	18.9115	23.7038	16.8341	28.3312	26.6183	23.9858	14.4276	25.4894
NODE_24584_length_668_cov_121.577_ID_49387	+ 498 + 1583 + -1 + ID-3D937724_3-3Bpartial-3D01-3Btype-3DEdge-3Brbs_motif-3DNone-3Brbs_spacer-3DNone	19.2766	21.7944	27.3751	15.5497	28.5548	13.047	30.2197	32.019	20.2383	18.4605	23.1372	21.3255
NODE_6303_length_1680_cov_126.24_ID_12673	+ 1007 + 2533 + -1 + ID-3D297545_3-3Bpartial-3D01-3Btype-3DEdge-3Brbs_motif-3DNone-3Brbs_spacer-3DNone	23.042	6.49977	34.7628	15.255	10.1589	34.1395	4.85029	36.9875	42.9423	24.891	8.79255	28.4584
NODE_1875_length_2659_cov_125.757_ID_3777	cysteinyl-tRNA synthetase [Megavirus lba]	28.3426	9.93648	32.593	17.9976	13.814	27.8283	7.87016	32.5777	34.1045	27.0044	10.8124	27.7713
NODE_5163_length_1827_cov_127.495_ID_10393	putative serine/threonine-protein kinase [Acanthamoeba polyphaga mimivirus]	25.4497	8.39958	34.1169	19.1981	14.3262	32.9555	5.98435	31.5627	36.5245	23.5661	9.09044	29.0706
NODE_4351_length_1950_cov_127.377_ID_8755	vFam_117	25.1561	11.807	34.7964	19.6562	18.2209	34.223	8.21226	26.2175	24.7754	26.0093	12.3241	28.437
NODE_4230_length_1971_cov_118.821_ID_8513	+ 101 + 946 + 1 + ID-3D284630_1-3Bpartial-3D00-3Btype-3DGTG-3Brbs_motif-3DGGAG/GAGG-3Brbs_spacer-3D5-10bp	22.093	17.0579	25.9983	17.9357	20.0322	19.7766	18.2146	30.5509	32.7102	22.2407	21.2091	21.8389
NODE_17760_length_912_cov_125.139_ID_35697	vFam_117	24.4218	20.6911	24.5143	19.5442	22.9736	24.2984	18.4644	31.1056	21.9254	17.9232	20.049	23.5107
NODE_3471_length_2122_cov_124.474_ID_6985	enolase [Streptococcus phage]	22.2475	6.59072	33.3354	16.566	10.8057	28.7729	4.90426	35.2071	42.8616	29.5055	8.68954	29.8928
NODE_19102_length_856_cov_96.9388_ID_38393	hypothetical protein [Yellowstone lake phycodnavirus 3]	26.5649	5.97914	31.4965	15.2014	9.4628	31.3869	7.23499	24.3009	43.0692	34.248	9.13398	31.0956
NODE_524_length_3935_cov_141.508_ID_1051	+ 1 + 1554 + -1 + ID-3D1021705_1-3Bpartial-3D10-3Btype-3DATG-3Brbs_motif-3DAGGA-3Brbs_spacer-3D5-10bp	23.1702	14.9919	26.7568	19.3605	20.0559	27.5698	19.0388	31.1769	27.8605	20.746	15.1863	23.0069
NODE_20672_length_797_cov_113.26_ID_41545	+ 1 + 489 + -1 + ID-3D940932_1-3Bpartial-3D10-3Btype-3DATG-3Brbs_motif-3DNone-3Brbs_spacer-3DNone	23.6952	10.7071	29.0983	16.9699	15.2402	30.337	10.3197	28.0316	33.3293	27.8618	15.0191	28.2657
NODE_12623_length_1171_cov_132.743_ID_25359	GDP-D-mannose 4%2C6-dehydratase [Synechococcus phage ACG-2014f]	21.8045	9.40986	30.3061	17.5201	13.3156	24.7147	6.22134	38.0327	40.9468	27.5737	8.9461	30.0352
NODE_1436_length_2905_cov_123.513_ID_2895	+ 1 + 1491 + 1 + ID-3D681229_1-3Bpartial-3D11-3Btype-3DEdge-3Brbs_motif-3DNone-3Brbs_spacer-3DNone	21.0934	5.89115	34.4091	13.6554	10.9372	30.8453	4.49531	31.7481	44.0269	31.6869	6.0056	33.7197
NODE_4873_length_1867_cov_118.839_ID_9813	+ 1 + 1224 + -1 + ID-3D859893_1-3Bpartial-3D11-3Btype-3DEdge-3Brbs_motif-3DNone-3Brbs_spacer-3DNone	28.7467	9.93315	32.6285	19.2788	16.4177	35.6806	5.36278	21.4704	25.7934	28.4768	11.9563	32.3289
NODE_4588_length_1909_cov_125.196_ID_9235	+ 1 + 840 + 1 + ID-3D573854_1-3Bpartial-3D11-3Btype-3DEdge-3Brbs_motif-3DNone-3Brbs_spacer-3DNone	24.0961	9.41634	31.4295	18.6636	14.912	25.928	7.28706	35.2578	35.4402	25.973	10.1977	29.4724
NODE_7283_length_1574_cov_111.537_ID_14639	cyclin-domain fused to serine-threonine kinase [Acanthamoeba polyphaga moumouvirus]	22.6122	5.95053	27.4488	17.7083	10.497	34.3434	6.0341	37.3181	45.0192	27.2746	5.93584	27.7163
NODE_3928_length_2022_cov_112.28_ID_7909	AAA family ATPase [Mycobacterium phage Adler]	26.3882	16.4502	30.0471	18.8678	23.496	27.6458	8.32777	27.1019	21.1489	26.0129	16.7323	25.5892
NODE_15334_length_1026_cov_113.412_ID_30805	Morn repeat [Pandoravirus salinus]	26.7178	12.0038	32.8578	12.3913	13.2172	27.5155	12.1037	33.9171	36.814	21.4973	12.019	26.6245
NODE_16009_length_992_cov_100.634_ID_32167	+ + 429784 + 1 + ID-3D565861_354-3Bpartial-3D00-3Btype-3DATG-3Brbs_motif-3DAGGA-3Brbs_spacer-3D5-10bp	19.2898	16.9483	23.069	20.8833	26.1968	21.7679	22.4301	27.8549	18.8435	24.9251	21.813	23.5515
NODE_21245_length_776_cov_116.922_ID_42693	putative DnaJ/Hsp40 [Cafeteria roenbergensis virus BV-PW1]	23.5023	20.2746	18.835	15.5696	17.7565	17.7639	30.9692	31.6334	24.5198	22.7341	21.8583	22.0129
NODE_4989_length_1851_cov_112.134_ID_10043	+ 2 + 1030 + -1 + ID-3D614474_1-3Bpartial-3D10-3Btype-3DATG-3Brbs_motif-3DGGAG/GAGG-3Brbs_spacer-3D5-10bp	22.7286	4.06816	35.0677	12.471	6.91568	28.0853	5.51113	32.6654	50.8851	29.3378	5.71196	33.9443
NODE_26305_length_616_cov_142.513_ID_52841	+ 233 + 823 + 1 + ID-3D305077_1-3Bpartial-3D00-3Btype-3DATG-3Brbs_motif-3DAGGAG-3Brbs_spacer-3D5-10bp	22.8012	18.6198	22.7303	19.9299	24.5034	23.2962	24.0925	25.5714	18.3679	20.9405	22.773	23.6854
NODE_1714_length_2737_cov_103.978_ID_3455	+ + 215499 + 1 + ID-3D619288_142-3Bpartial-3D00-3Btype-3DATG-3Brbs_motif-3DNone-3Brbs_spacer-3DNone	18.0964	3.46026	37.6555	10.8933	5.71062	32.6413	3.40473	35.5342	53.3221	28.8629	5.02855	32.6245
NODE_11360_length_1249_cov_130.647_ID_22835	serine/threonine protein kinase%3B probable eukaryotic origin [Salmon gill poxvirus]	25.4376	8.31414	27.7779	17.8345	15.0091	28.7055	6.21801	36.7172	34.9124	24.9083	10.1882	31.112
NODE_13039_length_1148_cov_118.371_ID_26191	UDP-glucose 4-epimerase [Caulobacter phage Cr30]	24.5133	12.4044	29.8968	16.8581	17.9717	28.9484	11.9032	35.4613	26.5557	23.9638	14.0138	24.3382
NODE_7772_length_1527_cov_104.763_ID_15631	+ 1 + 630 + 1 + ID-3D610745_1-3Bpartial-3D10-3Btype-3DEdge-3Brbs_motif-3DNone-3Brbs_spacer-3DNone	22.6538	2.79748	40.6797	13.069	7.44643	29.7659	2.16216	35.1033	42.4122	29.7128	5.66253	34.1693
NODE_25670_length_634_cov_93.3472_ID_51565	vFam_117	30.5464	6.12477	37.0867	17.9495	7.44281	24.4496	3.97446	27.2896	33.6423	33.9701	8.38687	34.4284
NODE_16099_length_987_cov_132.704_ID_32347	+ + 60258 + -1 + ID-3D604267_45-3Bpartial-3D00-3Btype-3DATG-3Brbs_motif-3DGGAG/GAGG-3Brbs_spacer-3D5-10bp	28.3358	14.1652	32.2831	20.5765	14.8945	22.787	13.3007	24.9905	23.3856	30.0581	15.8249	24.2109
NODE_7566_length_1546_cov_109.345_ID_15211	putative cyclophilin type peptydyl-prolyl cis-trans isomerase [Aureococcus anophagefferens virus]	26.4309	15.5117	33.8996	14.5015	17.7088	18.8843	11.4884	25.6409	30.9013	28.4266	14.194	27.1443
NODE_22299_length_740_cov_109.527_ID_44809	vFam_117	19.7116	10.4473	26.0417	19.9475	20.7606	28.0715	10.219	30.2411	28.5731	25.813	15.9663	28.7962
NODE_5590_length_1766_cov_107.248_ID_11249	putative serine/threonine protein kinase [Feldmannia species virus]	23.1951	5.28935	37.4261	18.7161	9.39433	35.2711	4.68748	29.6527	38.7444	25.9444	6.8001	28.9805
NODE_7473_length_1554_cov_130.737_ID_15021	hypothetical protein AV955_gp109 [Diadromus pulchellus ascovirus 4a]	25.9706	8.65192	24.9472	17.7208	13.5494	29.3292	5.06291	33.8655	35.7591	29.6746	9.93475	29.2889
NODE_166_length_5645_cov_118.98_ID_331	hypothetical protein NY2A_B781L [Paramecium bursaria Chlorella virus NY2A]	22.1497	5.71332	35.5871	13.8525	10.0309	32.4832	4.41568	30.7874	42.9367	28.9431	7.4038	29.0503
NODE_974_length_3262_cov_119.591_ID_1963	+ 1298 + 2839 + -1 + ID-3D298482_3-3Bpartial-3D00-3Btype-3DATG-3Brbs_motif-3DAGxAGG/AGGxGG-3Brbs_spacer-3D5-10bp	21.6673	5.16393	39.6293	13.8288	8.28226	30.2289	4.60017	29.8458	44.8593	27.9552	6.32615	30.7592
NODE_8279_length_1482_cov_104.471_ID_16645	+ 313 + 1533 + -1 + ID-3D982552_1-3Bpartial-3D00-3Btype-3DATG-3Brbs_motif-3DAGGA-3Brbs_spacer-3D5-10bp	23.6201	5.06904	32.7191	15.3306	10.2823	34.02	5.71801	36.5463	36.4068	25.9764	6.75649	30.209
NODE_27152_length_592_cov_116.007_ID_54545	CNPV303 ankyrin repeat protein [Canarypox virus]	24.7918	24.9236	17.1383	18.4631	26.4813	18.1522	20.3339	22.8037	33.1731	11.9394	22.1504	22.0815
NODE_26671_length_605_cov_95.4182_ID_53581	putative heat shock protein 40 [Yellowstone lake phycodnavirus 3]	24.4875	13.5867	27.959	16.0495	20.3978	18.1214	15.839	29.3694	32.5533	22.5553	14.4037	25.895
NODE_9436_length_1386_cov_97.5943_ID_18963	serine/threonine protein kinase [Marseillevirus marseillevirus]	17.617	4.1616	37.1038	12.6201	8.74336	30.1167	3.62566	39.1732	44.8755	27.9721	5.3758	29.5761
NODE_24146_length_682_cov_100.201_ID_48513	vFam_117	21.7388	19.8014	33.6369	15.8141	21.0208	20.433	12.7249	19.8438	25.2752	29.1224	11.6015	29.5245
NODE_17815_length_910_cov_121.171_ID_35807	ankyrin repeat family protein [Turkeypox virus]	19.244	10.7046	27.7383	18.9426	17.4476	23.0693	9.81542	34.5876	26.3303	27.9319	12.9981	31.1589
NODE_5220_length_1820_cov_129.155_ID_10507	WD40 domain-containing protein [Acanthamoeba polyphaga moumouvirus]	25.9387	12.7615	27.1168	15.8921	15.7408	25.9773	12.4142	32.1377	32.98	22.935	11.9969	23.6712
NODE_14652_length_1060_cov_105.199_ID_29439	Morn repeat [Pandoravirus salinus]	21.0859	8.60805	30.48	16.6128	16.1754	25.3299	10.5229	31.6989	34.828	25.6002	10.1162	28.2958
NODE_9741_length_1363_cov_103.089_ID_19581	protein kinase [Spodoptera litura nucleopolyhedrovirus]	23.2566	3.99506	34.6386	13.3708	7.43258	27.398	3.83368	36.2958	41.6257	27.8765	6.03764	33.5476
NODE_25044_length_653_cov_93.1873_ID_50313	Rab family GTPase [Acanthamoeba polyphaga moumouvirus]	19.4755	7.68486	33.9086	18.9984	18.1509	27.0056	9.70512	31.5127	31.6675	24.0032	10.114	27.0352
NODE_11278_length_1255_cov_115.894_ID_22673	WD40 domain-containing protein [Acanthamoeba polyphaga moumouvirus]	21.9832	9.64404	26.3602	17.2926	19.3989	30.9166	9.04825	29.2925	32.2147	25.1293	12.3731	25.3403
NODE_21770_length_757_cov_98.5071_ID_43741	putative RAB-related GTPase [Acanthamoeba polyphaga mimivirus]	22.8331	14.866	24.3907	19.521	16.6591	28.0129	13.0293	29.2716	34.0004	21.0553	12.2195	22.4417
NODE_9467_length_1384_cov_110.912_ID_19025	Alpha/beta hydrolase family protein [Acanthamoeba polyphaga moumouvirus]	24.0487	8.38644	34.0087	15.851	9.95268	26.3255	8.07052	28.83	36.9503	27.6948	10.2254	27.8067
NODE_28402_length_560_cov_107.588_ID_57053	Ca2+ BP [Choristoneura rosaceana entomopoxvirus 'L']	17.0762	17.7976	14.8967	21.5639	26.676	19.2027	35.045	30.5078	22.0442	21.0504	20.9142	10.9417
NODE_22345_length_738_cov_104.124_ID_44899	+ 9197 + 9943 + -1 + ID-3D878153_10-3Bpartial-3D00-3Btype-3DATG-3Brbs_motif-3DNone-3Brbs_spacer-3DNone	20.9515	11.2517	29.5175	15.4042	14.8861	30.348	10.5491	37.6094	25.1964	25.5445	11.1783	24.779
NODE_13362_length_1130_cov_108.455_ID_26841	hypothetical protein [Synechococcus phage S-SKS1]	24.9973	13.2737	27.8735	18.0663	19.1751	26.0791	11.7895	27.7032	28.6173	22.5631	13.825	23.1271
NODE_17449_length_926_cov_112.751_ID_35075	Light Harvesting Complex protein [Chrysochromulina ericina virus]	23.0837	7.64729	31.1051	15.9339	8.08939	27.9416	4.58282	34.7909	39.0099	27.5595	8.04154	29.0723
NODE_2097_length_2563_cov_118.381_ID_4225	serine/threonine protein kinase%3B probable eukaryotic origin [Salmon gill poxvirus]	21.3317	5.45228	33.5658	12.9089	9.89432	27.4457	5.00789	35.7015	46.1115	25.6185	6.69796	27.0296
NODE_30227_length_515_cov_129.813_ID_60691	+ 2 + 814 + 1 + ID-3D1008231_1-3Bpartial-3D10-3Btype-3DEdge-3Brbs_motif-3DNone-3Brbs_spacer-3DNone	21.6371	16.0385	23.9307	8.93231	32.7147	21.3618	16.695	22.3595	23.3514	25.6086	20.223	23.8947
NODE_2995_length_2249_cov_101.158_ID_6023	+ + 82019 + 1 + ID-3D576195_55-3Bpartial-3D00-3Btype-3DGTG-3Brbs_motif-3DGGA/GAG/AGG-3Brbs_spacer-3D5-10bp	27.113	4.31741	35.4897	10.7955	7.54023	32.0318	2.18387	29.6735	44.1496	28.3006	4.94448	30.0009
NODE_12267_length_1193_cov_127.931_ID_24647	cathepsin [Adoxophyes orana nucleopolyhedrovirus]	39.7279	14.5307	29.8371	26.4388	24.4426	34.7351	0.640511	4.07635	1.63303	36.315	14.5278	29.548
NODE_7116_length_1591_cov_99.4889_ID_14303	TRX domain-containing protein [Acanthamoeba polyphaga moumouvirus]	23.9483	7.96129	38.1377	13.5282	11.0431	26.7417	5.04381	32.947	33.6307	25.4144	9.15404	28.6336
NODE_18887_length_865_cov_117.402_ID_37959	vFam_117	22.7655	7.30514	34.764	12.1659	15.3125	22.2535	7.37645	34.4853	32.5398	26.6548	9.4425	30.6556
NODE_7311_length_1571_cov_111.012_ID_14695	gp59 [Burkholderia phageb]	26.2406	5.79449	42.3848	14.9015	10.5203	33.0961	2.79102	14.6503	21.6811	32.5224	10.3846	40.7415
NODE_20142_length_817_cov_100.857_ID_40487	putative RAB-related GTPase [Acanthamoeba polyphaga mimivirus]	23.5781	10.3534	32.8546	16.5863	10.8546	28.9393	6.91644	28.2599	29.8435	29.7951	10.073	27.63
NODE_4581_length_1910_cov_117.643_ID_9221	+ 4354 + 5103 + -1 + ID-3D596441_6-3Bpartial-3D00-3Btype-3DATG-3Brbs_motif-3DGGAG/GAGG-3Brbs_spacer-3D5-10bp	22.4354	8.25395	32.3996	14.0598	10.9985	26.5021	9.71991	28.8407	38.2533	27.5308	8.81602	27.3645
NODE_17446_length_926_cov_117.131_ID_35069	+ 3 + 764 + -1 + ID-3D694823_1-3Bpartial-3D10-3Btype-3DATG-3Brbs_motif-3DAGGAG-3Brbs_spacer-3D5-10bp	25.6485	15.3751	25.5617	19.3138	22.0819	23.1788	20.2954	21.5372	25.7239	21.6153	13.3033	21.3928
NODE_2793_length_2311_cov_119.343_ID_5617	Helicase 45 [Chrysochromulina ericina virus]	22.3584	8.68101	34.5359	17.3853	13.3772	26.808	7.19296	29.1243	31.0397	26.4637	10.6107	27.2711
NODE_3323_length_2157_cov_120.305_ID_6687	Helicase 45 [Chrysochromulina ericina virus]	21.8459	15.2789	28.1658	17.5481	20.2639	22.0249	19.3496	23.0458	25.8811	22.0441	17.1029	22.1118
NODE_9845_length_1354_cov_120.12_ID_19793	+ 3 + 1460 + -1 + ID-3D801504_1-3Bpartial-3D10-3Btype-3DATG-3Brbs_motif-3DAGGA-3Brbs_spacer-3D5-10bp	18.1134	6.6438	33.3894	17.7704	9.53465	25.8409	5.93297	32.2693	37.2392	28.7689	6.89241	32.1167
NODE_322_length_4509_cov_117.128_ID_643	+ 68 + 1126 + 1 + ID-3D347581_1-3Bpartial-3D01-3Btype-3DATG-3Brbs_motif-3DNone-3Brbs_spacer-3DNone	22.7497	3.8259	41.6228	11.5623	8.32585	31.8876	3.38348	33.328	37.1907	26.5268	4.95283	28.8548
NODE_10447_length_1313_cov_114.072_ID_20999	cathepsin [Pieris rapae granulovirus]	34.8202	16.7581	33.6623	23.1033	23.034	32.7497	0.858085	2.34625	1.45171	29.8586	19.9655	35.4477
NODE_24919_length_658_cov_130.466_ID_50063	+ 2 + 472 + 1 + ID-3D20173_1-3Bpartial-3D10-3Btype-3DEdge-3Brbs_motif-3DNone-3Brbs_spacer-3DNone	19.7129	12.751	26.0109	18.5179	13.3704	33.8821	8.23016	32.7592	28.5364	25.0413	13.3351	21.8219
NODE_11244_length_1258_cov_102.68_ID_22605	putative family 2C serine/threonine phosphatase [Cafeteria roenbergensis virus BV-PW1]	24.2475	15.2214	23.5716	13.2045	17.111	21.5573	21.354	25.8372	25.6199	23.9585	18.0997	23.9659
NODE_23602_length_699_cov_108.089_ID_47411	signal peptidase [Pandoravirus inopinatum]	27.6808	15.2181	26.0293	18.1039	26.7147	22.5173	17.6629	24.526	18.8973	23.6575	16.4338	16.2626
NODE_24497_length_671_cov_122.034_ID_49215	+ + 76453 + -1 + ID-3D869691_70-3Bpartial-3D00-3Btype-3DATG-3Brbs_motif-3DAGxAGG/AGGxGG-3Brbs_spacer-3D5-10bp	14.6959	15.3942	29.1315	16.4575	18.1137	18.941	10.6783	32.3255	31.7134	22.5987	20.518	22.9103
NODE_15034_length_1041_cov_119.265_ID_30209	+ 4594 + 5556 + -1 + ID-3D1414507_8-3Bpartial-3D00-3Btype-3DATG-3Brbs_motif-3DNone-3Brbs_spacer-3DNone	20.3472	11.7173	28.2855	15.6184	17.3014	20.7352	8.68182	36.7069	29.099	27.3597	11.1176	25.8973
NODE_7220_length_1580_cov_125.846_ID_14513	putative cyclophilin type peptydyl-prolyl cis-trans isomerase [Aureococcus anophagefferens virus]	23.4012	14.7481	32.4109	16.2992	17.4937	20.219	19.064	27.9073	20.8087	23.5329	15.9669	20.9425
NODE_31076_length_497_cov_95.1946_ID_62389	+ 3573 + 3872 + 1 + ID-3D588503_5-3Bpartial-3D00-3Btype-3DATG-3Brbs_motif-3DAGGA-3Brbs_spacer-3D5-10bp	18.6819	15.4086	23.8955	26.0341	14.3415	15.4248	20.2387	33.1294	24.1021	16.7798	8.38227	36.015
NODE_2376_length_2453_cov_110.586_ID_4781	Serine/Threonine kinase [Acanthamoeba polyphaga moumouvirus]	25.7209	8.64396	29.5319	17.8939	14.188	31.9002	7.09639	27.9951	33.3823	23.42	8.76747	23.4668
NODE_28639_length_554_cov_84.5351_ID_57525	putative ubiquitin-conjugating enzyme E2 [Cafeteria roenbergensis virus BV-PW1]	22.1709	7.71114	35.6121	15.0941	13.8039	24.2677	4.83532	33.1771	32.7595	23.7517	8.26215	30.4863
NODE_20786_length_793_cov_126.588_ID_41769	mg458 gene product [Megavirus chiliensis]	18.246	15.1327	21.6927	14.109	24.5003	19.5835	27.4353	28.2296	24.1263	21.713	18.2932	18.6385
NODE_2289_length_2487_cov_110.465_ID_4607	Morn repeat protein [Pandoravirus inopinatum]	20.7128	8.21159	31.2735	18.72	13.7708	29.254	6.57187	31.3667	34.0967	23.65	9.72773	24.1295
NODE_4938_length_1859_cov_115.213_ID_9943	+ + 24294 + 1 + ID-3D576195_14-3Bpartial-3D00-3Btype-3DATG-3Brbs_motif-3DGGAG/GAGG-3Brbs_spacer-3D5-10bp	23.4783	5.5142	31.8669	13.9956	9.80442	24.9486	5.67716	31.5117	38.6995	30.8091	6.58853	28.2653
NODE_15210_length_1033_cov_117.962_ID_30557	hypothetical protein SPBc2p118 [Bacillus phage SPBc2]	21.2896	12.3215	26.4311	20.3797	19.3705	20.9402	11.8126	25.8636	30.6142	23.4173	14.5935	23.7772
NODE_7437_length_1557_cov_109.831_ID_14945	vFam_117	23.6526	6.49583	30.3862	15.6505	12.017	25.5844	7.87141	31.1765	38.787	22.8076	8.59443	27.4953
NODE_2345_length_2465_cov_105.301_ID_4719	+ 2460 + 4871 + 1 + ID-3D735121_3-3Bpartial-3D00-3Btype-3DATG-3Brbs_motif-3DNone-3Brbs_spacer-3DNone	24.6858	6.81201	28.4135	15.2841	12.9419	31.0331	4.58832	32.1925	34.2569	23.967	9.4449	26.7608
NODE_8766_length_1440_cov_117.097_ID_17625	guanosine 5'-monophosphate oxidoreductase/ ou inosine monophosphate dehydrogenase [Chrysochromulina ericina virus]	18.9844	4.72752	37.7533	13.5424	8.98984	30.2458	3.46901	34.947	36.5362	26.4124	8.02691	26.2051
NODE_5418_length_1792_cov_99.6897_ID_10905	+ 1 + 1041 + 1 + ID-3D347974_1-3Bpartial-3D10-3Btype-3DEdge-3Brbs_motif-3DNone-3Brbs_spacer-3DNone	18.3264	3.81988	37.2154	11.2157	7.17503	30.4215	3.20793	29.9002	37.9728	30.2057	4.84786	35.3479
NODE_383_length_4292_cov_122.741_ID_769	hypothetical protein FR483_N733R [Paramecium bursaria Chlorella virus FR483]	17.2285	4.02938	38.2463	10.6294	5.42868	31.4516	5.40244	25.4184	38.9371	32.6632	5.12927	34.7247
NODE_5231_length_1818_cov_118.22_ID_10529	ATP-dependent metalloprotease FtsH [Micromonas pusilla virus 12T]	23.0714	7.05081	30.2577	16.3364	12.3763	31.3237	8.6809	32.4693	33.8873	22.6087	8.21398	22.3776
NODE_12594_length_1173_cov_117.866_ID_25301	hypothetical protein [Micromonas pusilla virus 12T]	23.8714	9.92857	24.1025	16.1748	14.26	27.2463	6.69884	30.3619	30.2278	26.917	11.8049	26.9339
NODE_11144_length_1266_cov_102.811_ID_22407	serine-threonine kinase [Acanthamoeba polyphaga moumouvirus]	25.4098	5.88964	27.7365	12.1283	9.89287	28.4511	4.03008	34.7789	44.0137	22.1401	8.00571	25.9933
NODE_11086_length_1269_cov_93.5478_ID_22287	Helicase 45 [Chrysochromulina ericina virus]	18.0432	2.71895	38.8016	10.3657	5.15316	31.3557	2.23271	33.7896	47.8588	22.619	5.16547	30.3299
NODE_2514_length_2407_cov_94.1986_ID_5057	+ 1 + 780 + 1 + ID-3D666856_1-3Bpartial-3D10-3Btype-3DEdge-3Brbs_motif-3DNone-3Brbs_spacer-3DNone	22.0706	12.4846	33.7481	15.0718	17.3491	23.6085	14.4428	25.8975	24.1087	21.8829	13.314	24.3313
NODE_650_length_3686_cov_110.647_ID_1307	isoleucyl-tRNA synthetase [Acanthamoeba polyphaga moumouvirus]	20.6465	8.0746	29.8017	14.5409	13.6915	27.6856	6.79829	32.8852	35.718	21.7516	9.63815	26.7655
NODE_8673_length_1449_cov_107.178_ID_17435	+ 1246 + 1635 + -1 + ID-3D1067568_3-3Bpartial-3D00-3Btype-3DATG-3Brbs_motif-3DGGA/GAG/AGG-3Brbs_spacer-3D5-10bp	25.4006	10.8267	27.4463	19.0592	17.4711	24.5647	11.3531	25.7803	31.4305	20.8196	10.0323	23.6613
NODE_13788_length_1108_cov_123.792_ID_27693	+ 2723 + 4627 + 1 + ID-3D1024253_5-3Bpartial-3D00-3Btype-3DATG-3Brbs_motif-3DGGAG/GAGG-3Brbs_spacer-3D5-10bp	19.7216	8.3394	38.3392	13.026	11.6506	30.2583	6.29847	22.3477	25.9771	29.5536	9.49553	32.1878
NODE_10561_length_1305_cov_97.8256_ID_21227	+ 3 + 974 + 1 + ID-3D1014167_1-3Bpartial-3D10-3Btype-3DEdge-3Brbs_motif-3DNone-3Brbs_spacer-3DNone	17.8167	5.94245	26.1326	12.3158	10.8189	24.3316	3.31293	39.5375	44.059	29.0316	6.94171	26.6502
NODE_25072_length_653_cov_122.349_ID_50369	+ 7596 + 8186 + 1 + ID-3D1424924_7-3Bpartial-3D00-3Btype-3DATG-3Brbs_motif-3DNone-3Brbs_spacer-3DNone	19.4755	17.9748	21.7623	16.3597	18.1509	22.3316	31.5416	26.0795	21.8878	15.5576	19.4254	16.2211
NODE_18597_length_877_cov_103.264_ID_37371	GroES [Bacillus phage 0305phi8-36]	26.6373	13.6553	24.5135	20.595	19.4963	20.8206	8.88413	23.8723	27.0686	21.5093	12.0435	26.8446
NODE_16679_length_962_cov_112.842_ID_33523	cyclin domain fused to cyclin-dependent serine/threonine protein kinase [Acanthamoeba polyphaga moumouvirus]	23.051	10.6523	27.2345	19.8987	17.6838	25.9752	7.69798	30.5665	29.8298	19.011	11.9095	21.6462
NODE_6800_length_1624_cov_106.572_ID_13669	+ 628 + 1251 + 1 + ID-3D1328328_3-3Bpartial-3D00-3Btype-3DATG-3Brbs_motif-3DNone-3Brbs_spacer-3DNone	24.0358	8.84157	24.458	14.1201	12.4218	26.3408	5.99495	37.8067	33.6209	24.2515	7.90111	25.3256
NODE_9688_length_1367_cov_110.5_ID_19471	putative endonuclease [Emiliania huxleyi virus 86]	19.1375	9.10705	27.9152	15.1004	13.332	27.6921	6.14033	36.5748	31.9734	21.4952	10.7442	25.8702
NODE_23702_length_696_cov_90.4009_ID_47611	hypothetical protein FR483_N836L [Paramecium bursaria Chlorella virus FR483]	21.946	11.8699	34.4691	15.1031	13.2793	19.3558	11.1045	30.113	27.0494	23.81	13.7548	22.9135
NODE_6577_length_1647_cov_111.737_ID_13223	+ 127 + 1545 + -1 + ID-3D589294_1-3Bpartial-3D00-3Btype-3DATG-3Brbs_motif-3DAGGAG-3Brbs_spacer-3D5-10bp	19.3394	11.4158	25.1274	14.8171	15.8069	20.9901	23.3678	30.0165	32.0223	22.0217	10.329	19.2789
NODE_21776_length_757_cov_92.6083_ID_43753	glycosyltransferase [Mycobacterium phage Estave1]	17.2184	3.05755	33.7404	9.5483	5.45728	26.3405	1.98272	30.5823	47.4511	29.2633	6.36976	33.3007
NODE_782_length_3465_cov_119.674_ID_1575	adenylate/guanylyl cyclase [Pelagibacter phage HTVC008M]	19.4429	9.93076	25.9339	17.4793	15.2429	24.8279	10.6404	30.0497	29.909	23.5283	10.7508	26.4666
NODE_6252_length_1686_cov_113.695_ID_12571	+ 1 + 627 + -1 + ID-3D881428_1-3Bpartial-3D10-3Btype-3DATG-3Brbs_motif-3DAGGA-3Brbs_spacer-3D5-10bp	21.1615	7.64319	28.4323	14.4211	12.2251	23.4794	7.94403	30.3257	27.5208	28.7907	9.91152	32.2775
NODE_13023_length_1149_cov_105.636_ID_26159	+ 2545 + 3327 + 1 + ID-3D707105_4-3Bpartial-3D00-3Btype-3DATG-3Brbs_motif-3DGGA/GAG/AGG-3Brbs_spacer-3D5-10bp	24.3133	15.9886	21.772	12.5872	20.1468	17.4234	27.2192	22.6366	22.4124	22.0266	19.703	17.878
NODE_22252_length_741_cov_87.6837_ID_44715	vFam_117	23.1458	7.82066	35.6327	16.1895	15.393	28.0172	5.24596	27.9299	32.756	19.5058	8.70462	23.1413
NODE_1926_length_2635_cov_107.907_ID_3879	+ 1 + 1581 + -1 + ID-3D901570_1-3Bpartial-3D10-3Btype-3DATG-3Brbs_motif-3DAGGA/GGAG/GAGG-3Brbs_spacer-3D11-12bp	22.9493	6.54759	32.8289	16.5882	11.0074	30.694	5.18881	23.6666	31.017	24.8514	8.78241	29.3196
NODE_23093_length_714_cov_83.8862_ID_46395	+ 3 + 1250 + -1 + ID-3D312510_1-3Bpartial-3D10-3Btype-3DATG-3Brbs_motif-3DAGGA-3Brbs_spacer-3D5-10bp	17.904	25.9238	13.8825	12.3353	23.0744	8.27207	57.6641	23.9876	11.58	14.8643	24.2829	9.2951
NODE_10821_length_1288_cov_104.276_ID_21749	Serine/Threonine kinase [Acanthamoeba polyphaga moumouvirus]	23.1904	9.18803	27.5656	19.8301	15.1848	24.9299	4.09559	28.3816	27.4926	24.5227	11.7302	26.8974
NODE_5074_length_1840_cov_106.058_ID_10215	+ 2537 + 4018 + -1 + ID-3D819305_3-3Bpartial-3D00-3Btype-3DATG-3Brbs_motif-3DGGAG/GAGG-3Brbs_spacer-3D5-10bp	24.4995	4.09564	29.578	14.3697	8.48865	26.3454	4.18524	35.3297	40.9866	21.7159	6.14262	27.1747
NODE_2810_length_2305_cov_104.058_ID_5651	+ 288 + 1061 + 1 + ID-3D674393_1-3Bpartial-3D01-3Btype-3DATG-3Brbs_motif-3DGGAG/GAGG-3Brbs_spacer-3D5-10bp	20.0065	7.41512	29.9831	14.1867	10.3026	27.7422	7.89674	32.3299	35.1981	24.1851	7.55724	25.8765
NODE_1182_length_3071_cov_96.7918_ID_2383	putative serine threonine protein phosphatase [Aureococcus anophagefferens virus]	19.5832	2.67403	35.5712	10.2076	5.85511	31.9437	3.34443	31.0355	46.0122	23.0213	4.09387	29.3285
NODE_4169_length_1981_cov_111.897_ID_8391	+ 2694 + 4031 + -1 + ID-3D618254_3-3Bpartial-3D00-3Btype-3DATG-3Brbs_motif-3DNone-3Brbs_spacer-3DNone	19.9082	9.52051	28.1776	15.1391	17.3739	23.7237	7.26309	29.1881	27.5886	24.5826	12.2686	27.6065
NODE_4556_length_1914_cov_140.273_ID_9171	Helicase 45 [Chrysochromulina ericina virus]	15.2238	23.9783	16.6872	13.8062	21.6179	14.3765	36.7022	19.6364	18.8919	19.6451	23.9193	17.8125
NODE_2350_length_2462_cov_99.1687_ID_4729	+ 15 + 2030 + -1 + ID-3D571708_1-3Bpartial-3D00-3Btype-3DATG-3Brbs_motif-3DNone-3Brbs_spacer-3DNone	26.6065	4.39411	30.278	13.4922	7.51359	26.9912	2.4739	31.6138	34.0392	28.7991	6.21042	28.9371
NODE_5989_length_1716_cov_115.941_ID_12049	+ + 11786 + 1 + ID-3D1476040_12-3Bpartial-3D00-3Btype-3DATG-3Brbs_motif-3DGGA/GAG/AGG-3Brbs_spacer-3D5-10bp	19.2757	8.96912	25.8012	16.5745	13.0775	24.9968	6.22306	40.1223	28.8152	22.7112	9.93794	24.4477
NODE_14877_length_1049_cov_122.352_ID_29893	Hsp70 protein [Chrysochromulina ericina virus]	20.8796	11.1933	25.6536	15.4664	17.3209	26.208	8.9749	27.8963	30.2546	25.2555	10.9267	20.7488
NODE_845_length_3390_cov_116.441_ID_1705	vFam_117	19.076	9.51397	22.7468	17.5025	16.091	26.1905	10.6891	29.81	35.8364	19.4479	9.8437	23.9496
NODE_10581_length_1304_cov_103.223_ID_21271	ORF_096L [Scale drop disease virus]	19.5049	2.63181	33.7444	12.3272	6.12684	28.482	2.16255	27.3148	41.7212	29.9339	3.89611	32.7213
NODE_7743_length_1530_cov_126.502_ID_15569	+ 3 + 833 + 1 + ID-3D566578_1-3Bpartial-3D10-3Btype-3DEdge-3Brbs_motif-3DNone-3Brbs_spacer-3DNone	22.1407	9.85612	30.027	16.5792	11.7927	24.4066	5.27345	27.2002	32.7935	22.7031	12.0526	25.7148
NODE_1323_length_2971_cov_92.9925_ID_2669	vFam_117	21.5401	10.7713	32.2502	12.5068	15.0011	22.7202	8.14205	27.4386	27.8563	22.0786	13.2408	26.5635
NODE_23738_length_695_cov_89.1937_ID_47683	vFam_117	27.0671	6.54194	24.871	16.8168	9.08784	31.6973	5.08638	34.6297	31.767	21.0302	9.67756	21.7321
NODE_16357_length_976_cov_85.3116_ID_32867	vFam_117	17.2683	20.9449	18.3185	13.8398	15.2218	15.9829	41.8506	19.887	16.5098	17.7045	28.2975	14.1648
NODE_1861_length_2665_cov_133.638_ID_3749	+ 747 + 2003 + -1 + ID-3D1221737_3-3Bpartial-3D00-3Btype-3DATG-3Brbs_motif-3DGGAG/GAGG-3Brbs_spacer-3D5-10bp	19.2883	9.86531	22.9087	15.1841	14.5387	23.742	16.1564	27.2713	29.9896	24.6223	12.5788	23.7005
NODE_3299_length_2163_cov_110.342_ID_6635	nicotinamide phosphoribosyl transferase [Vibrio phage KVP40]	21.06	5.63069	36.291	15.307	8.91308	24.4858	4.23914	31.4702	36.6849	25.8783	6.62066	23.1305
NODE_14402_length_1074_cov_90.1786_ID_28935	+ 1353 + 1832 + -1 + ID-3D301972_2-3Bpartial-3D00-3Btype-3DATG-3Brbs_motif-3DNone-3Brbs_spacer-3DNone	17.4412	4.20079	38.3578	13.1503	11.2098	28.3218	2.72532	33.6363	32.3849	22.7245	4.93489	30.5418
NODE_14986_length_1044_cov_100.946_ID_30111	+ + 13069 + -1 + ID-3D1425406_11-3Bpartial-3D00-3Btype-3DATG-3Brbs_motif-3DNone-3Brbs_spacer-3DNone	15.8766	12.1586	21.5969	17.9021	19.6744	27.727	12.6008	31.469	26.5755	21.9456	9.88453	21.5798
NODE_6549_length_1650_cov_103.73_ID_13167	+ 3673 + 4980 + -1 + ID-3D302944_5-3Bpartial-3D00-3Btype-3DATG-3Brbs_motif-3DGGA/GAG/AGG-3Brbs_spacer-3D5-10bp	21.271	7.71461	26.8869	15.8138	11.8844	27.0421	6.70995	32.2323	29.4645	24.8876	10.2089	24.6196
NODE_15548_length_1015_cov_105.742_ID_31237	+ 154 + 495 + -1 + ID-3D181115_2-3Bpartial-3D00-3Btype-3DATG-3Brbs_motif-3DGGxGG-3Brbs_spacer-3D5-10bp	24.049	15.0314	21.5746	20.2741	16.1186	24.7983	19.0791	17.6361	21.5469	21.3197	15.6267	21.6463
NODE_1095_length_3153_cov_106.612_ID_2205	+ 955 + 1374 + -1 + ID-3D791992_2-3Bpartial-3D00-3Btype-3DATG-3Brbs_motif-3DGGA/GAG/AGG-3Brbs_spacer-3D11-12bp	19.1047	6.66482	26.8661	13.5748	13.649	25.5701	4.82361	31.6702	34.7154	23.4041	8.12833	29.7483
NODE_921_length_3310_cov_110.643_ID_1857	putative DNA polymerase [Yellowstone lake phycodnavirus 1]	19.961	4.97259	33.7871	13.358	9.35419	24.2692	3.03676	29.6066	40.7187	23.3702	6.02207	28.977
NODE_4905_length_1863_cov_111.14_ID_9877	+ 9258 + + -1 + ID-3D865765_8-3Bpartial-3D00-3Btype-3DATG-3Brbs_motif-3DAGGAG-3Brbs_spacer-3D5-10bp	20.4782	6.19715	31.3948	13.8239	10.9091	25.1597	3.26376	29.8771	33.5535	26.0142	7.60357	29.1321
NODE_12086_length_1203_cov_105.182_ID_24285	+ + 28029 + -1 + ID-3D691506_23-3Bpartial-3D00-3Btype-3DATG-3Brbs_motif-3DAGGA-3Brbs_spacer-3D5-10bp	22.9393	7.88803	31.5141	15.4471	13.6682	22.7684	6.97606	30.8528	29.8998	20.676	11.1616	23.3565
NODE_1830_length_2681_cov_117.383_ID_3687	enolase [Streptococcus phage]	20.5552	7.17061	33.8762	14.7642	11.681	26.2183	5.60873	28.4152	31.4755	23.2346	7.69949	26.1187
NODE_14250_length_1082_cov_122.516_ID_28631	+ 3 + 3986 + 1 + ID-3D593571_1-3Bpartial-3D11-3Btype-3DEdge-3Brbs_motif-3DNone-3Brbs_spacer-3DNone	23.8179	13.0811	23.1511	16.7118	16.3006	23.3814	10.8035	25.1944	28.3874	18.5385	15.5651	21.739
NODE_35663_length_404_cov_95.361_ID_71571	+ 3 + 347 + 1 + ID-3D1791550_1-3Bpartial-3D10-3Btype-3DEdge-3Brbs_motif-3DNone-3Brbs_spacer-3DNone	13.5571	15.2246	26.0284	17.6383	18.377	13.1523	10.9201	39.68	17.942	21.6931	20.5088	21.6825
NODE_1227_length_3040_cov_167.961_ID_2473	pp1ab [Ball python nidovirus]	18.8692	26.9114	19.318	14.1601	25.8154	13.6939	31.3852	9.38855	8.10261	18.3928	34.7152	15.6421
NODE_5817_length_1738_cov_112.879_ID_11705	Cytochrome P450 [Mollivirus sibericum]	20.5701	8.3621	27.168	16.0843	11.7049	25.6175	5.91348	29.5888	32.3012	23.5593	10.1316	25.2109
NODE_2088_length_2568_cov_90.2618_ID_4207	+ + 113549 + -1 + ID-3D588798_87-3Bpartial-3D00-3Btype-3DATG-3Brbs_motif-3DAGGA-3Brbs_spacer-3D5-10bp	18.2821	3.09852	37.5316	11.2471	5.66067	30.4302	2.36362	32.1617	37.9522	26.3676	3.85369	26.8084
NODE_17581_length_920_cov_101.75_ID_35339	putative regulator of chromosome condenstation family protein [Brevibacillus phage Jenst]	18.9698	15.0183	16.1536	16.5588	20.0655	25.9407	17.3819	29.4099	23.9523	17.4427	15.7182	18.8121
NODE_1293_length_2996_cov_91.9402_ID_2609	+ 372 + 3083 + -1 + ID-3D573241_1-3Bpartial-3D00-3Btype-3DATG-3Brbs_motif-3DGGA/GAG/AGG-3Brbs_spacer-3D5-10bp	17.7885	3.42742	36.3802	11.3374	6.8484	30.7173	3.14768	29.7845	41.3	23.4418	4.6118	26.5999
NODE_5208_length_1822_cov_93.2581_ID_10483	+ 3 + 911 + -1 + ID-3D1249767_1-3Bpartial-3D11-3Btype-3DEdge-3Brbs_motif-3DNone-3Brbs_spacer-3DNone	18.235	2.85616	35.4366	10.2993	6.75142	25.2473	2.26331	26.7236	47.1254	26.4483	3.92058	29.6419
NODE_9574_length_1376_cov_109.708_ID_19243	+ 143 + 889 + -1 + ID-3D425854_1-3Bpartial-3D00-3Btype-3DATG-3Brbs_motif-3DGGAG/GAGG-3Brbs_spacer-3D5-10bp	22.8773	9.36193	28.5638	16.0695	12.5211	23.3192	4.08837	28.1624	26.6424	25.8726	9.13813	28.2253
NODE_7506_length_1551_cov_110.114_ID_15087	+ 2 + 541 + 1 + ID-3D992149_1-3Bpartial-3D11-3Btype-3DEdge-3Brbs_motif-3DNone-3Brbs_spacer-3DNone	24.5158	10.002	32.9596	17.2511	18.2227	26.204	5.19207	24.1444	24.9842	20.4921	6.88516	23.8603
NODE_22879_length_721_cov_101.613_ID_45965	Rab family GTPase [Acanthamoeba polyphaga moumouvirus]	22.4604	14.4488	20.0671	16.8441	15.6969	22.8662	12.7002	20.1541	28.4767	19.9164	13.7767	26.7996
NODE_13083_length_1146_cov_88.989_ID_26279	RING-finger E3 ubiquitin-protein ligase [Pandoravirus salinus]	21.3052	6.64627	29.962	14.4463	12.8408	25.3848	4.70405	35.0344	33.0526	20.3214	6.45254	23.9744
NODE_291_length_4659_cov_102.094_ID_581	ABC transporter [Bacillus phage SPBc2]	23.2529	6.01062	36.2405	12.3896	9.95996	27.9945	5.60556	23.1569	28.6647	25.1191	7.89655	27.7915
NODE_5133_length_1831_cov_115.86_ID_10333	+ 2 + 592 + 1 + ID-3D302529_1-3Bpartial-3D11-3Btype-3DEdge-3Brbs_motif-3DNone-3Brbs_spacer-3DNone	20.5094	8.91138	25.9927	16.2742	12.3725	23.5801	7.43774	30.7619	33.7344	23.247	9.1118	22.0767
NODE_2445_length_2431_cov_100.831_ID_4919	+ 3582 + 4856 + 1 + ID-3D987589_4-3Bpartial-3D00-3Btype-3DATG-3Brbs_motif-3DAGGA-3Brbs_spacer-3D5-10bp	20.7813	8.72966	30.1194	15.0604	12.0923	25.8554	7.02274	27.9592	32.3784	23.3126	8.34293	22.0518
NODE_9067_length_1413_cov_118.795_ID_18225	enolase [Streptococcus phage]	23.2596	13.5019	25.2109	15.4552	18.4977	24.0457	14.0525	21.1398	18.7652	21.7943	15.7617	21.9861
NODE_3256_length_2173_cov_93.4174_ID_6545	cysteinyl-tRNA synthetase [Megavirus lba]	18.1591	6.74175	29.3693	13.6456	11.7106	24.7033	4.21122	28.3324	34.9647	26.0221	8.68064	26.7484
NODE_12605_length_1172_cov_124.413_ID_25323	+ 4452 + 5447 + 1 + ID-3D802293_3-3Bpartial-3D00-3Btype-3DATG-3Brbs_motif-3DGGAG/GAGG-3Brbs_spacer-3D5-10bp	21.3587	10.1784	25.0386	15.9538	14.2749	23.9832	6.37856	28.6782	28.7992	25.5484	10.1185	22.9079
NODE_9327_length_1393_cov_94.7818_ID_18745	vFam_117	21.4609	5.01299	30.9797	14.7637	8.82292	28.7923	3.47106	31.9848	29.7366	23.2775	6.96515	27.9201
NODE_6647_length_1640_cov_99.6612_ID_13363	+ 1 + 735 + 1 + ID-3D1716166_1-3Bpartial-3D11-3Btype-3DEdge-3Brbs_motif-3DNone-3Brbs_spacer-3DNone	19.5764	10.9485	20.6884	18.1553	19.6928	24.2422	13.6232	26.3946	27.3055	16.9316	12.5152	23.0327
NODE_10541_length_1306_cov_138.67_ID_21187	+ 5485 + 5913 + 1 + ID-3D313038_6-3Bpartial-3D00-3Btype-3DATG-3Brbs_motif-3DNone-3Brbs_spacer-3DNone	21.3233	16.9179	19.3321	17.6224	19.6267	19.3649	21.8745	28.5523	19.7259	16.4243	15.0374	17.2178
NODE_13227_length_1138_cov_97.5152_ID_26567	ORF MSV257 leucine rich repeat gene family protein%2C similar to Amsacta moorei entomopoxvirus Q3 ORF SW:P28854 [Melanoplus sanguinipes entomopoxvirus]	22.3546	12.2599	25.0352	17.415	18.8639	22.2141	10.541	23.0304	27.0778	19.3869	13.0944	21.4382
NODE_1772_length_2711_cov_104.009_ID_3571	mg814 gene product [Megavirus chiliensis]	20.3078	4.16331	31.3912	13.1364	8.99653	26.7983	2.67544	32.2689	39.6397	21.4385	5.22277	26.4962
NODE_17939_length_905_cov_97.3282_ID_36055	hypothetical protein OlV7_110c [Ostreococcus lucimarinus virus 7]	20.5589	11.4453	23.1804	16.9245	18.7013	19.6381	9.65932	31.4267	29.4404	20.6164	14.2168	16.6844
NODE_32074_length_474_cov_88.9666_ID_64397	RNA polymerase Rpb6 [Acanthamoeba polyphaga moumouvirus]	20.2855	19.5185	21.7074	11.243	24.5509	15.9041	32.4237	17.5453	20.6284	17.5169	22.7045	8.45341
NODE_12462_length_1181_cov_112.734_ID_25037	+ 2 + 376 + -1 + ID-3D312725_1-3Bpartial-3D10-3Btype-3DATG-3Brbs_motif-3DAGxAG-3Brbs_spacer-3D5-10bp	23.673	16.9053	20.067	12.9729	19.123	15.1397	23.0135	22.0949	17.1569	20.957	22.6834	18.2736
NODE_5468_length_1786_cov_116.952_ID_11001	putative DNA polymerase I [Bacillus phage BCD7]	22.7705	9.42177	28.674	14.2901	16.4769	23.6887	7.84873	27.0434	30.1674	20.2953	11.4449	19.8907
NODE_32577_length_464_cov_113.726_ID_65395	+ 657 + 902 + -1 + ID-3D1802445_3-3Bpartial-3D00-3Btype-3DATG-3Brbs_motif-3DNone-3Brbs_spacer-3DNone	16.2036	23.1683	18.9719	18.238	18.024	23.8731	17.9343	14.3951	20.5998	16.6304	25.4839	18.3682
NODE_3237_length_2179_cov_103.145_ID_6507	putative helicase [Gordonia phage GMA3]	21.0865	8.47454	29.8293	15.2753	14.7512	23.7154	7.75111	24.9223	29.9205	21.2165	9.84412	25.0975
NODE_17744_length_913_cov_110.737_ID_35665	DnaJ superfamily [Phaeocystis globosa virus]	19.7415	17.382	25.7337	17.5478	16.7043	18.7635	11.3299	25.6585	19.0125	21.201	16.8859	21.7994
NODE_5089_length_1836_cov_96.2852_ID_10245	CNPV303 ankyrin repeat protein [Canarypox virus]	16.7059	7.99909	24.0419	14.4754	15.3938	21.2946	6.0492	33.8338	32.5286	26.6858	9.52048	23.0787
NODE_6414_length_1668_cov_118.666_ID_12897	putative regulator of chromosome condenstation family protein [Brevibacillus phage Jenst]	22.8154	14.5279	21.1808	14.2108	16.8582	17.7519	16.4076	22.5059	23.4947	25.2295	14.3691	22.186
NODE_24371_length_675_cov_79.0419_ID_48963	2OG-Fe(II) oxygenase [Pithovirus sibericum]	15.4503	9.30568	30.3147	11.5435	12.8735	28.6544	5.95711	31.521	23.9027	27.8891	10.2471	23.5617
NODE_11967_length_1211_cov_117.015_ID_24047	+ 3293 + 4285 + -1 + ID-3D1420998_3-3Bpartial-3D00-3Btype-3DATG-3Brbs_motif-3DNone-3Brbs_spacer-3DNone	21.3323	10.2414	22.0769	16.0076	13.4022	25.7456	11.0113	26.3648	23.4438	22.8072	13.8404	24.7236
NODE_28797_length_550_cov_100.523_ID_57841	putative cyclophilin type peptydyl-prolyl cis-trans isomerase [Aureococcus anophagefferens virus]	23.6473	16.1104	21.3636	14.5844	18.6232	15.0102	16.44	30.0079	22.1084	23.4574	14.2095	15.4291
NODE_26122_length_621_cov_86.2597_ID_52479	+ 6942 + 7256 + -1 + ID-3D309829_7-3Bpartial-3D00-3Btype-3DATG-3Brbs_motif-3DNone-3Brbs_spacer-3DNone	17.5157	12.6371	26.8191	14.2603	20.3593	16.8321	11.5358	28.1842	22.6669	23.5588	16.4394	19.9748
NODE_13149_length_1142_cov_110.267_ID_26411	protein kinase [Helicoverpa armigera nucleopolyhedrovirus]	18.9957	11.4956	19.2785	17.9523	16.7486	23.7957	21.0885	27.3399	19.4014	20.6167	14.714	19.2635
NODE_12220_length_1196_cov_103.212_ID_24555	+ 1406 + 4597 + -1 + ID-3D247057_5-3Bpartial-3D00-3Btype-3DATG-3Brbs_motif-3DNone-3Brbs_spacer-3DNone	21.4533	9.5797	23.7512	15.7909	15.8231	20.1805	8.14216	31.7928	21.5703	22.1884	13.835	26.491
NODE_14944_length_1046_cov_91.5721_ID_30027	+ + 33632 + 1 + ID-3D1399368_41-3Bpartial-3D00-3Btype-3DATG-3Brbs_motif-3DNone-3Brbs_spacer-3DNone	21.6863	9.7863	24.1714	15.1109	15.1407	20.3379	9.75689	26.5844	24.5821	29.2659	13.0061	21.059
NODE_21197_length_778_cov_100.647_ID_42597	+ 211 + 1521 + 1 + ID-3D1257233_1-3Bpartial-3D00-3Btype-3DATG-3Brbs_motif-3DNone-3Brbs_spacer-3DNone	20.536	11.8784	25.4129	14.9007	12.4404	22.527	10.106	26.8959	28.7411	23.6807	10.2648	22.9772
NODE_4953_length_1857_cov_110.292_ID_9973	WD40 domain-containing protein [Acanthamoeba polyphaga moumouvirus]	15.8764	11.0767	23.9954	11.1136	12.4593	19.5193	26.1077	24.1602	29.0905	19.987	14.8314	21.7241
NODE_19403_length_845_cov_97.6342_ID_38997	EsV-1-173 [Ectocarpus siliculosus virus 1]	16.7333	10.1683	18.1203	17.6559	15.8013	24.4058	15.9391	32.6029	22.4011	22.6287	13.4348	19.859
NODE_8473_length_1466_cov_96.5528_ID_17039	putative heat shock protein 40 [Yellowstone lake phycodnavirus 3]	16.4875	7.6089	31.4071	14.9837	11.158	26.9205	6.16731	30.4746	27.3413	21.5978	11.4233	24.1089
NODE_425_length_4170_cov_105.891_ID_853	Helicase 45 [Chrysochromulina ericina virus]	24.0378	6.1868	34.8555	13.1271	10.2925	27.1142	3.99447	21.0931	28.5387	23.8013	8.06544	28.4263
NODE_15959_length_994_cov_98.4089_ID_32067	hypothetical protein	19.76	11.9805	21.8863	15.1084	16.1563	21.1324	9.18945	31.708	26.5176	23.8752	9.06552	22.9902
NODE_22339_length_738_cov_99.1142_ID_44889	putative eIF-2B/eIF-5 [Cafeteria roenbergensis virus BV-PW1]	23.2794	13.1087	22.349	16.9447	15.7793	19.5095	19.633	23.5625	20.5447	19.9913	13.4678	21.0246
NODE_3649_length_2077_cov_114.49_ID_7349	+ 4348 + 5967 + 1 + ID-3D1330575_6-3Bpartial-3D00-3Btype-3DATG-3Brbs_motif-3DGGA/GAG/AGG-3Brbs_spacer-3D5-10bp	20.0735	6.53399	29.3851	14.901	9.23671	22.9758	3.82975	26.171	33.7011	26.1539	7.83428	28.0345
NODE_8409_length_1471_cov_115.005_ID_16911	+ 2 + 595 + -1 + ID-3D997709_1-3Bpartial-3D10-3Btype-3DATG-3Brbs_motif-3DAGGAG-3Brbs_spacer-3D5-10bp	19.9636	9.54184	21.6027	14.833	15.3119	21.2713	9.77902	31.2832	24.5395	19.8444	12.4481	27.706
NODE_23286_length_708_cov_87.856_ID_46781	+ 405 + 824 + -1 + ID-3D340150_2-3Bpartial-3D00-3Btype-3DGTG-3Brbs_motif-3DNone-3Brbs_spacer-3DNone	16.7856	18.2254	19.5776	12.2026	22.1989	14.6683	39.2236	17.1446	11.6099	16.5104	22.6381	17.3168
NODE_22234_length_742_cov_112.079_ID_44679	Rab family GTPase [Acanthamoeba polyphaga moumouvirus]	22.7166	10.7331	23.4299	14.6296	13.8863	22.8007	10.182	26.0772	27.3072	28.2833	9.75754	18.2537
NODE_6610_length_1644_cov_100.499_ID_13289	putative ADP-ribosyl glycohydrolase [Megavirus lba]	24.0482	15.3333	25.029	12.387	16.5996	22.2902	15.7948	21.5792	18.1984	19.2767	17.2841	19.7251
NODE_9776_length_1360_cov_97.836_ID_19651	+ 657 + 1493 + 1 + ID-3D909045_2-3Bpartial-3D00-3Btype-3DATG-3Brbs_motif-3DNone-3Brbs_spacer-3DNone	19.9614	8.06107	28.088	14.9951	12.4654	23.9385	8.6479	30.6673	25.9113	20.7965	8.8948	25.0161
NODE_8777_length_1438_cov_110.913_ID_17647	hypothetical protein FR483_N733R [Paramecium bursaria Chlorella virus FR483]	20.9998	10.877	24.3228	14.9584	16.1068	22.2168	13.2548	26.9708	22.6087	20.3868	11.9154	22.7697
NODE_13518_length_1123_cov_105.409_ID_27155	+ 1820 + 2173 + -1 + ID-3D13391_2-3Bpartial-3D00-3Btype-3DTTG-3Brbs_motif-3DGGA/GAG/AGG-3Brbs_spacer-3D5-10bp	22.0697	14.7007	26.8913	14.9426	17.2715	14.8767	21.8623	22.4907	18.9346	16.8445	14.7094	21.5974
NODE_4961_length_1856_cov_102.727_ID_9989	+ 587 + 1141 + -1 + ID-3D1318235_2-3Bpartial-3D00-3Btype-3DATG-3Brbs_motif-3DNone-3Brbs_spacer-3DNone	17.6102	11.8876	25.1975	16.1626	14.1669	24.0384	8.77206	27.3036	26.0889	20.1149	12.6834	23.03
NODE_13940_length_1100_cov_97.0574_ID_28007	+ 2 + 550 + -1 + ID-3D386647_1-3Bpartial-3D11-3Btype-3DEdge-3Brbs_motif-3DNone-3Brbs_spacer-3DNone	18.7568	6.73161	23.412	14.1764	7.36967	22.6465	6.70684	34.7574	35.4827	26.1514	8.38339	22.3872
NODE_5789_length_1742_cov_109.225_ID_11649	putative serine/threonine protein kinase [Feldmannia species virus]	20.119	8.18996	28.7986	14.1852	13.1969	27.0184	6.00171	27.8288	26.3701	23.6213	10.1515	21.2273
NODE_7055_length_1597_cov_104.67_ID_14181	+ 1406 + 2779 + 1 + ID-3D305576_4-3Bpartial-3D00-3Btype-3DATG-3Brbs_motif-3DAGGAG/GGAGG-3Brbs_spacer-3D11-12bp	20.6259	7.17977	28.7132	13.7974	10.3219	27.5989	5.25059	26.7156	28.1658	22.8276	8.24393	27.2503
NODE_7186_length_1583_cov_95.6021_ID_14447	Serine/Threonine kinase [Acanthamoeba polyphaga moumouvirus]	18.4729	4.69564	24.8884	14.2718	8.7276	22.6346	6.57156	35.0205	36.7337	21.9524	7.2418	25.4142
NODE_6005_length_1714_cov_98.5208_ID_12081	+ 20 + 1408 + 1 + ID-3D789555_1-3Bpartial-3D00-3Btype-3DATG-3Brbs_motif-3DNone-3Brbs_spacer-3DNone	23.9903	4.91884	35.5474	10.1791	7.4459	21.243	3.95824	28.4744	31.5008	25.7138	6.37438	27.2684
NODE_26011_length_624_cov_79.4833_ID_52255	ORF_057R [Scale drop disease virus]	27.3225	11.8484	21.1841	13.0215	16.3961	13.9216	14.7828	23.3106	29.9949	21.9483	11.51	21.2748
NODE_5869_length_1732_cov_108.352_ID_11809	tail fiber protein [Staphylococcus phage MCE-2014]	24.7819	12.7061	27.8477	20.5594	18.2911	33.1101	1.87468	5.54116	4.70765	32.9146	13.5777	30.3993
NODE_22018_length_749_cov_84.5634_ID_44239	putative RAB-related GTPase [Acanthamoeba polyphaga mimivirus]	20.5173	8.45321	28.8931	14.8646	13.1201	24.6191	4.88385	30.6071	33.3878	21.3798	8.04766	17.2739
NODE_24623_length_667_cov_116.342_ID_49469	+ + 19471 + -1 + ID-3D867401_30-3Bpartial-3D00-3Btype-3DATG-3Brbs_motif-3DGGAG/GAGG-3Brbs_spacer-3D5-10bp	25.6097	15.908	22.5381	14.3075	17.24	20.1176	10.7673	27.3569	23.4403	18.5027	12.7612	17.4483
NODE_7776_length_1527_cov_100.969_ID_15639	chorismate synthase [Pandoravirus dulcis]	22.4997	9.48521	27.6159	13.5017	14.8929	26.1735	7.56757	25.1247	27.8709	21.7411	9.76113	19.7357
NODE_17116_length_942_cov_91.5829_ID_34401	+ 511 + 1062 + 1 + ID-3D677490_2-3Bpartial-3D00-3Btype-3DATG-3Brbs_motif-3DNone-3Brbs_spacer-3DNone	20.1958	13.4878	21.4428	13.5788	16.5648	21.0355	13.8206	27.4911	18.7755	24.0953	15.5387	19.9225
NODE_3660_length_2075_cov_94.8837_ID_7371	putative serine/threonine protein kinase [Feldmannia species virus]	18.3572	3.36306	32.9051	10.7769	7.91381	26.4929	3.74862	29.584	36.3984	21.9035	5.52034	28.8934
NODE_9140_length_1409_cov_96.1241_ID_18371	+ 185 + 1321 + -1 + ID-3D918908_2-3Bpartial-3D01-3Btype-3DEdge-3Brbs_motif-3DNone-3Brbs_spacer-3DNone	18.4624	4.60985	27.4673	13.9927	9.61372	25.3939	2.76674	30.3761	35.832	23.4398	5.45029	28.3516
NODE_3418_length_2133_cov_106.868_ID_6879	pncB gene product [Ralstonia phage RSL1]	22.6464	6.52306	27.2808	15.1716	10.5821	24.8706	4.38058	31.6008	33.3273	21.1369	6.16601	21.3864
NODE_5594_length_1766_cov_123.403_ID_11257	hypothetical protein [Yellowstone lake phycodnavirus 3]	25.6709	19.9738	17.0372	27.6355	30.1818	18.9365	11.7187	9.48283	10.8689	14.3184	21.6782	17.5376
NODE_27345_length_587_cov_74.3139_ID_54935	vFam_117	16.9326	3.67335	38.9459	10.9189	8.38706	26.9864	1.61466	32.1069	37.4922	22.6326	7.16683	18.1232
NODE_49514_length_208_cov_123.588_ID_99157	+ 3573 + 3872 + 1 + ID-3D588503_5-3Bpartial-3D00-3Btype-3DATG-3Brbs_motif-3DAGGA-3Brbs_spacer-3D5-10bp	7.42443	19.8222	24.8574	17.8463	22.3652	23.3409	40.7519	25.9077	3.38954	14.8243	13.2643	11.0267
NODE_16752_length_959_cov_104.338_ID_33673	Morn repeat [Pandoravirus salinus]	17.4263	16.6197	14.7024	19.5191	19.4266	22.442	18.1713	24.0471	21.3178	16.5097	14.5196	19.3783
NODE_5860_length_1733_cov_110.822_ID_11791	+ 2060 + 3532 + 1 + ID-3D1253833_3-3Bpartial-3D00-3Btype-3DATG-3Brbs_motif-3DGGA/GAG/AGG-3Brbs_spacer-3D5-10bp	18.1082	6.08434	31.2543	16.7354	11.1308	25.1115	5.6204	22.7652	24.96	25.0135	7.41386	29.7435
NODE_5223_length_1820_cov_105.529_ID_10513	+ 1108 + 2298 + 1 + ID-3D354379_2-3Bpartial-3D01-3Btype-3DATG-3Brbs_motif-3DGGAGG-3Brbs_spacer-3D5-10bp	22.6649	9.36555	25.9026	14.197	13.4231	19.9718	13.0054	24.7213	29.5214	19.6248	12.3057	18.985
NODE_4995_length_1851_cov_113.323_ID_10055	hypothetical protein [Paramecium bursaria Chlorella virus 1]	22.111	10.7315	25.2752	15.7274	16.1997	23.0163	6.38131	23.3936	22.656	23.5398	13.3279	21.2152
NODE_7513_length_1550_cov_92.0522_ID_15101	ser/thr kinase [Pandoravirus dulcis]	17.1134	4.72552	26.9726	10.8858	6.737	23.8704	3.66074	35.1935	35.8676	26.7738	5.51224	26.1938
NODE_4053_length_2003_cov_91.6689_ID_8155	hypothetical protein PHG31p231 [Aeromonas phage 31]	20.6798	3.20941	33.8777	10.5802	6.75986	26.6881	2.83455	28.044	37.2138	23.0053	5.14816	25.4322
NODE_16204_length_983_cov_100.35_ID_32557	putative protein phosphatase 2C [Acanthamoeba polyphaga mimivirus]	19.2531	16.4752	22.2056	17.7091	21.4471	17.0334	17.6212	21.1394	18.2857	14.9841	15.723	21.0434
NODE_8072_length_1499_cov_95.669_ID_16231	putative serine threonine protein phosphatase [Aureococcus anophagefferens virus]	17.6374	7.01186	27.2108	14.8603	10.0249	26.7483	6.1345	24.7671	27.8676	25.7764	7.76932	27.0951
NODE_7685_length_1535_cov_96.9385_ID_15449	Cytochrome P450 fused to 2OG-Fe(II) oxygenase domain [Acanthamoeba polyphaga moumouvirus]	20.9844	5.95215	28.1042	13.7632	11.6304	21.083	3.94038	29.7527	27.2481	27.2258	8.89809	24.299
NODE_19803_length_830_cov_88.4232_ID_39793	CNPV087 putative glutathione peroxidase [Canarypox virus]	22.7477	6.23028	21.4296	11.7524	9.6121	24.2739	4.76824	24.1946	32.4765	32.2843	6.19213	26.7149
NODE_1402_length_2923_cov_102.966_ID_2827	+ + 20738 + -1 + ID-3D695665_2-3Bpartial-3D00-3Btype-3DGTG-3Brbs_motif-3DGGAG/GAGG-3Brbs_spacer-3D5-10bp	18.5669	6.86979	29.0005	13.0634	8.86306	25.3541	5.40585	28.1849	32.5077	22.1931	8.1113	24.4821
NODE_16300_length_978_cov_103.031_ID_32753	hypothetical protein OlV1_175 [Ostreococcus lucimarinus virus 1]	16.1941	7.12831	28.9454	16.1791	11.405	19.5114	3.26125	22.8221	32.8714	24.6378	10.3653	28.8407
NODE_23710_length_696_cov_123.158_ID_47627	vFam_117	24.0562	13.1756	20.2219	16.7812	17.166	16.5232	19.3535	22.7082	28.74	13.721	15.3644	13.9117
NODE_5024_length_1846_cov_95.8481_ID_10113	U-box and intein containing von Willebrand factor type A [Chrysochromulina ericina virus]	19.3291	5.9802	30.3975	13.0655	11.6882	22.1253	6.98245	25.6121	27.2228	25.2411	7.76945	26.2463
NODE_2486_length_2418_cov_106.45_ID_5001	hypothetical protein FR483_n767R [Paramecium bursaria Chlorella virus FR483]	18.7037	6.38389	26.5723	11.4008	10.0545	25.0942	3.82018	30.9798	34.186	23.3652	7.04163	23.9294
NODE_9005_length_1419_cov_98.6877_ID_18101	putative 3-dehydroquinate synthase [Ostreococcus tauri virus OtV5]	20.1563	5.90506	26.1542	15.0081	9.14713	22.3835	3.52829	28.761	28.5893	26.5629	8.6365	26.6675
NODE_18321_length_889_cov_118.052_ID_36821	+ 408 + 1385 + 1 + ID-3D225664_2-3Bpartial-3D00-3Btype-3DATG-3Brbs_motif-3DGGAG/GAGG-3Brbs_spacer-3D5-10bp	17.7416	18.1673	18.5386	15.6339	20.7621	19.7749	19.0716	22.0404	17.3182	17.1222	19.5775	15.6404
NODE_7760_length_1528_cov_84.2525_ID_15603	+ + 12807 + -1 + ID-3D1462137_16-3Bpartial-3D00-3Btype-3DATG-3Brbs_motif-3DNone-3Brbs_spacer-3DNone	14.8449	16.5796	14.3035	12.1194	16.1783	12.1886	42.9597	20.02	16.8893	19.5413	19.9937	15.7006
NODE_20128_length_818_cov_118.313_ID_40459	+ 34 + 1227 + 1 + ID-3D1327812_1-3Bpartial-3D00-3Btype-3DATG-3Brbs_motif-3DNone-3Brbs_spacer-3DNone	15.132	9.67252	24.0525	14.084	13.1586	22.8873	10.9975	25.4693	31.4663	18.8701	12.9798	22.3914
NODE_38714_length_355_cov_107.777_ID_77661	+ 8414 + 8941 + 1 + ID-3D1330633_8-3Bpartial-3D00-3Btype-3DATG-3Brbs_motif-3DGGA/GAG/AGG-3Brbs_spacer-3D5-10bp	14.7045	12.7676	12.4526	19.7937	14.3355	24.9179	16.4356	25.5017	22.6087	21.4845	10.7783	25.2619
NODE_23665_length_697_cov_103.969_ID_47537	putative cyclophilin type peptydyl-prolyl cis-trans isomerase [Aureococcus anophagefferens virus]	20.2155	10.3055	28.8922	12.918	12.9284	20.7281	13.2993	27.0934	19.8217	23.7589	11.8281	19.1902
NODE_5617_length_1763_cov_88.541_ID_11301	putative serine/threonine protein kinase [Feldmannia species virus]	16.8425	2.89068	31.2027	11.4274	6.90923	26.3601	4.28804	31.3695	33.9517	23.175	4.02393	28.1648
NODE_5311_length_1807_cov_104.086_ID_10689	+ 3749 + 5494 + 1 + ID-3D1330524_5-3Bpartial-3D00-3Btype-3DATG-3Brbs_motif-3DNone-3Brbs_spacer-3DNone	22.4695	10.1626	27.8843	11.8925	14.1172	17.6012	9.83245	23.1653	24.4099	22.7665	11.4721	24.7143
NODE_10475_length_1311_cov_120.064_ID_21055	+ 3 + 1502 + -1 + ID-3D616156_1-3Bpartial-3D10-3Btype-3DATG-3Brbs_motif-3DGGAG/GAGG-3Brbs_spacer-3D5-10bp	22.5177	9.98948	23.2104	17.4373	13.3077	18.4556	13.6106	23.0784	27.0883	20.0006	10.5171	20.8485
NODE_1553_length_2818_cov_97.6221_ID_3133	+ 1 + 1728 + 1 + ID-3D790937_1-3Bpartial-3D11-3Btype-3DEdge-3Brbs_motif-3DNone-3Brbs_spacer-3DNone	24.7473	4.94084	30.3425	11.7254	9.28059	22.1698	3.23868	25.3929	31.7041	25.1271	6.64155	24.2936
NODE_19719_length_833_cov_92.3008_ID_39627	ORF_096L [Scale drop disease virus]	14.4352	11.4751	23.4559	13.7361	14.5996	24.8863	9.74189	25.6039	24.1542	21.2081	14.1506	21.8354
NODE_5692_length_1754_cov_103.332_ID_11451	putative serine threonine protein phosphatase [Aureococcus anophagefferens virus]	22.1944	7.71619	23.0827	13.4105	12.2879	23.8927	7.39323	25.7896	26.0333	22.9418	9.24465	25.0717
NODE_694_length_3597_cov_92.0531_ID_1399	hypothetical protein [Yellowstone lake phycodnavirus 1]	16.2247	7.78309	26.3556	15.1792	13.3543	27.8504	5.19642	30.3557	27.7974	19.0559	7.54339	22.3226
NODE_30829_length_502_cov_82.5839_ID_61899	+ 3573 + 3872 + 1 + ID-3D588503_5-3Bpartial-3D00-3Btype-3DATG-3Brbs_motif-3DAGGA-3Brbs_spacer-3D5-10bp	12.5011	13.6534	20.4312	15.9115	21.329	25.7182	12.0976	29.2307	15.7333	22.7103	10.5228	18.7765
NODE_2767_length_2322_cov_96.895_ID_5567	+ + 34889 + -1 + ID-3D618815_27-3Bpartial-3D00-3Btype-3DATG-3Brbs_motif-3DGGA/GAG/AGG-3Brbs_spacer-3D5-10bp	17.5204	7.39866	28.9192	13.4807	10.881	23.5863	5.42338	27.6445	28.7178	22.6409	8.6057	23.7482
NODE_10277_length_1323_cov_84.7697_ID_20659	protein kinase [Pseudoplusia includens SNPV IE]	17.3438	3.36284	28.8419	10.9843	5.04119	26.367	1.27577	28.7435	35.9601	26.1451	6.06341	28.1339
NODE_14424_length_1073_cov_116.717_ID_28979	vFam_117	20.2933	7.47674	26.1956	13.6978	9.95578	22.5791	6.54818	29.5692	27.9915	21.4132	8.97545	23.3299
NODE_1497_length_2855_cov_107.985_ID_3021	mg657 gene product [Megavirus chiliensis]	17.7454	11.7225	23.2127	14.2577	13.8428	21.0108	11.9312	26.0932	24.7512	19.1166	13.0972	21.1849
NODE_9525_length_1379_cov_98.2296_ID_19145	putative rhomboid family serine protease [Aureococcus anophagefferens virus]	20.5034	12.2642	17.7316	17.3848	17.3257	17.369	12.1567	28.553	27.1923	17.1801	11.606	18.6184
NODE_9998_length_1343_cov_112.904_ID_20099	+ 3 + 3986 + 1 + ID-3D593571_1-3Bpartial-3D11-3Btype-3DEdge-3Brbs_motif-3DNone-3Brbs_spacer-3DNone	19.5458	14.3824	20.0388	13.6104	18.9808	18.7246	17.8294	24.6999	21.3641	16.3847	16.8029	15.1015
NODE_10993_length_1275_cov_103.093_ID_22101	casein kinase [Pandoravirus salinus]	19.8494	12.8691	22.3676	11.8094	17.2748	15.2702	14.8024	24.5341	22.9454	19.4306	14.6752	21.3833
NODE_12875_length_1157_cov_108.947_ID_25863	serine-threonine kinase [Acanthamoeba polyphaga moumouvirus]	18.6921	18.916	26.8312	12.8237	17.4697	14.0957	16.2768	18.1818	15.6935	21.7027	18.3071	17.7162
NODE_16938_length_950_cov_94.1587_ID_34043	+ + 40003 + 1 + ID-3D1222476_33-3Bpartial-3D00-3Btype-3DATG-3Brbs_motif-3DAGGAG-3Brbs_spacer-3D5-10bp	21.7752	12.6168	24.7107	10.4257	15.648	21.1845	12.0463	19.8615	21.0386	23.768	15.657	17.4991
NODE_2299_length_2484_cov_90.0473_ID_4627	2-polyprenylphenol 6-hydroxylase [Ostreococcus lucimarinus virus OlV5]	15.8445	4.32626	27.5078	13.1613	7.23583	25.8408	2.94021	29.3555	31.355	26.2665	5.77566	26.4506
NODE_5764_length_1745_cov_101.534_ID_11599	+ + 23194 + 1 + ID-3D1256746_23-3Bpartial-3D00-3Btype-3DATG-3Brbs_motif-3DAGGA-3Brbs_spacer-3D5-10bp	21.2684	10.9111	20.9544	15.1948	14.6906	22.2755	10.2245	25.3321	22.947	20.7207	12.0284	19.4198
NODE_3035_length_2236_cov_87.1724_ID_6103	+ 1 + 735 + 1 + ID-3D1716166_1-3Bpartial-3D11-3Btype-3DEdge-3Brbs_motif-3DNone-3Brbs_spacer-3DNone	21.5903	8.77548	31.121	11.9855	10.2717	19.7199	5.49438	23.754	23.9798	23.237	9.1815	26.7661
NODE_6624_length_1643_cov_92.7141_ID_13317	+ 1 + 675 + 1 + ID-3D570291_1-3Bpartial-3D11-3Btype-3DEdge-3Brbs_motif-3DNone-3Brbs_spacer-3DNone	16.4209	3.73558	29.9042	11.919	6.94852	24.5051	3.20535	26.8294	32.3911	23.5475	5.20372	31.231
NODE_6327_length_1678_cov_99.8965_ID_12719	PDZ serine protease [Pithovirus sibericum]	16.0157	15.2406	20.7886	11.3214	19.937	15.6875	26.4018	22.6441	18.2837	15.5701	18.4578	15.4638
NODE_3053_length_2231_cov_94.6471_ID_6139	+ 3 + 893 + -1 + ID-3D1396603_1-3Bpartial-3D10-3Btype-3DGTG-3Brbs_motif-3DAGxAG-3Brbs_spacer-3D5-10bp	22.9465	5.75093	27.1246	12.0154	9.45196	23.4341	4.2489	27.3969	31.6933	21.98	7.37744	22.2494
NODE_33369_length_447_cov_91.1454_ID_66969	Histone [Cotesia congregata bracovirus]	23.3736	9.35692	22.3005	8.5201	19.9172	20.66	7.37518	26.7004	25.5299	23.7677	8.27134	19.6595
NODE_3565_length_2095_cov_77.6284_ID_7177	+ 1 + 1161 + 1 + ID-3D925777_1-3Bpartial-3D11-3Btype-3DEdge-3Brbs_motif-3DNone-3Brbs_spacer-3DNone	20.4183	6.3189	29.1016	13.613	8.40636	24.5418	4.38367	28.8952	30.9539	21.9709	6.21507	20.2852
NODE_2002_length_2604_cov_105.723_ID_4031	Ubox domain containing protein [Chrysochromulina ericina virus]	17.6681	11.1502	24.0393	14.485	15.3643	18.7312	10.777	24.7549	26.2129	19.0799	11.0016	21.5724
NODE_11363_length_1249_cov_114.286_ID_22841	+ 2341 + 3096 + 1 + ID-3D939625_2-3Bpartial-3D00-3Btype-3DATG-3Brbs_motif-3DGGA/GAG/AGG-3Brbs_spacer-3D5-10bp	15.8496	10.0324	20.4126	12.7703	11.7071	19.5719	8.18957	31.051	29.5116	21.5872	10.3249	23.8026
NODE_1723_length_2733_cov_104.823_ID_3473	DNA polymerase catalytic subunit [Cercopithecine herpesvirus 5]	18.6866	9.75883	24.0866	14.9517	14.576	20.5222	8.77782	24.9599	27.9193	20.349	10.9734	19.1631
NODE_2421_length_2439_cov_108.925_ID_4871	Helicase 45 [Chrysochromulina ericina virus]	17.2554	7.14964	30.3018	11.5978	10.1683	23.1455	7.64041	26.4966	31.3722	21.101	7.2619	21.1934
NODE_6192_length_1692_cov_112.37_ID_12451	+ 5255 + 6835 + 1 + ID-3D1242093_5-3Bpartial-3D00-3Btype-3DATG-3Brbs_motif-3DAGGA-3Brbs_spacer-3D5-10bp	18.612	11.2241	22.7406	14.2853	13.2249	24.75	9.30229	24.0347	24.1832	22.3722	11.1652	18.686
NODE_1111_length_3130_cov_92.1792_ID_2241	+ + 99459 + 1 + ID-3D1258321_99-3Bpartial-3D00-3Btype-3DATG-3Brbs_motif-3DNone-3Brbs_spacer-3DNone	21.6106	4.45197	31.0744	11.473	8.07352	26.0793	3.05883	29.4472	35.2617	16.8498	4.05973	22.9329
NODE_2911_length_2275_cov_94.6941_ID_5857	+ 1637 + 2323 + 1 + ID-3D860591_4-3Bpartial-3D01-3Btype-3DATG-3Brbs_motif-3DGGAGG-3Brbs_spacer-3D5-10bp	19.6119	8.3031	27.3805	12.6913	12.7841	21.7359	6.46992	28.505	28.2264	19.7607	7.52957	21.2103
NODE_182_length_5552_cov_85.5568_ID_363	+ + 26334 + 1 + ID-3D613604_21-3Bpartial-3D00-3Btype-3DGTG-3Brbs_motif-3DAGGAG-3Brbs_spacer-3D5-10bp	20.4941	6.9431	28.3058	14.4536	11.3076	25.3943	5.00139	22.7542	26.0649	21.1863	8.02428	24.2066
NODE_34970_length_417_cov_78.8674_ID_70185	+ + 11468 + -1 + ID-3D1330646_9-3Bpartial-3D00-3Btype-3DATG-3Brbs_motif-3DGGA/GAG/AGG-3Brbs_spacer-3D5-10bp	19.6624	17.097	22.2061	14.8736	14.3106	14.6066	37.2538	16.3571	14.9493	12.6133	22.3795	7.78258
NODE_9277_length_1398_cov_84.6217_ID_18645	PDZ serine protease [Pithovirus sibericum]	13.8477	3.19867	29.7455	11.5299	6.16297	21.265	3.72259	28.2876	34.8243	28.4894	4.66373	28.2913
NODE_4894_length_1864_cov_96.2427_ID_9855	ABC2 type transporter superfamily protein [Pithovirus sibericum]	22.0589	4.2797	29.0126	10.9286	6.76705	25.2803	3.16587	28.3022	29.0859	21.2818	5.32357	28.5297
NODE_13587_length_1119_cov_120.458_ID_27293	cyclin-domain fused to serine-threonine kinase [Acanthamoeba polyphaga moumouvirus]	21.9438	10.2028	24.118	15.388	12.7106	22.4148	8.81716	18.9561	26.5395	20.7275	10.6312	21.2649
NODE_7482_length_1552_cov_99.4382_ID_15039	+ 4703 + 5998 + 1 + ID-3D1709012_7-3Bpartial-3D00-3Btype-3DATG-3Brbs_motif-3DNone-3Brbs_spacer-3DNone	19.8096	6.30559	24.6605	12.3129	8.81455	27.1914	4.12703	27.0983	27.1943	25.3113	8.41479	22.1083
NODE_25388_length_643_cov_108.68_ID_51001	vFam_117	22.7812	14.6595	17.1043	12.1588	14.2063	14.8874	15.23	26.1473	21.9413	20.9401	15.2752	17.9949
NODE_5746_length_1747_cov_99.8475_ID_11563	PDZ serine protease [Pithovirus sibericum]	18.7339	12.7317	23.472	13.5463	16.3915	16.5384	14.5435	21.1839	17.4789	21.9325	16.6793	19.898
NODE_4557_length_1914_cov_109.026_ID_9173	+ 6138 + 7838 + -1 + ID-3D825435_6-3Bpartial-3D00-3Btype-3DATG-3Brbs_motif-3DGGA/GAG/AGG-3Brbs_spacer-3D5-10bp	21.1706	10.8747	22.1646	15.8071	16.7835	18.5971	12.7619	24.8545	22.6236	17.0779	11.2096	19.174
NODE_2611_length_2373_cov_91.9715_ID_5255	+ 289 + 1068 + 1 + ID-3D308131_2-3Bpartial-3D00-3Btype-3DGTG-3Brbs_motif-3DGGAG/GAGG-3Brbs_spacer-3D5-10bp	19.4687	11.8101	19.7218	14.6809	14.8584	17.3218	12.5796	24.0729	27.4839	18.0674	13.1948	19.795
NODE_10364_length_1319_cov_89.6543_ID_20833	+ 1007 + 2440 + -1 + ID-3D1328281_2-3Bpartial-3D00-3Btype-3DATG-3Brbs_motif-3DNone-3Brbs_spacer-3DNone	17.9565	8.72306	26.1908	14.2186	12.0866	22.5956	5.69016	23.1214	27.0693	23.479	9.60838	22.274
NODE_48_length_8331_cov_88.3055_ID_95	+ 3 + 3149 + -1 + ID-3D607511_1-3Bpartial-3D10-3Btype-3DATG-3Brbs_motif-3DAGGAG-3Brbs_spacer-3D5-10bp	13.8716	2.37181	33.9351	7.23407	3.4692	23.3431	2.76151	24.2427	47.9245	22.9878	3.00597	27.5365
NODE_6232_length_1688_cov_92.3111_ID_12531	CNPV034 ankyrin repeat protein [Canarypox virus]	20.721	5.56885	28.9818	15.8646	11.577	26.3402	5.78926	21.7222	22.633	22.4336	7.83199	23.0612
NODE_25662_length_634_cov_67.3385_ID_51549	vFam_117	16.4854	1.36106	39.7357	10.2174	5.20996	24.4496	2.89052	28.9952	32.6672	22.3365	3.52248	24.5243
NODE_22172_length_744_cov_90.5486_ID_44555	+ 1 + 318 + -1 + ID-3D145170_1-3Bpartial-3D10-3Btype-3DATG-3Brbs_motif-3DGGA/GAG/AGG-3Brbs_spacer-3D5-10bp	18.0274	9.07267	19.1712	13.0505	11.7733	21.4274	6.08729	32.6945	26.0516	15.733	8.78902	30.429
NODE_9987_length_1344_cov_91.7347_ID_20077	putative serine threonine-protein kinase [Megavirus lba]	15.9453	2.69115	30.4162	8.46109	5.49679	25.8726	1.94841	27.9959	38.1033	21.7704	3.8838	29.6615
NODE_984_length_3250_cov_95.7812_ID_1983	hypothetical protein [Escherichia phage PBECO 4]	19.957	5.67627	27.8507	12.2459	8.9272	23.9401	5.45789	27.8952	25.8008	23.5857	6.56128	24.1736
NODE_14440_length_1072_cov_99.1819_ID_29011	+ 288 + 1295 + -1 + ID-3D287222_2-3Bpartial-3D00-3Btype-3DATG-3Brbs_motif-3D4Base/6BMM-3Brbs_spacer-3D13-15bp	14.6472	13.3	15.0231	15.0455	20.2973	17.6114	14.9322	27.6854	22.4198	16.5256	18.2191	16.3276
NODE_9989_length_1343_cov_109.08_ID_20081	+ + 56248 + -1 + ID-3D619275_51-3Bpartial-3D00-3Btype-3DATG-3Brbs_motif-3DAGGA-3Brbs_spacer-3D5-10bp	22.2356	4.7772	24.8558	12.5014	10.8658	29.2821	3.06444	28.0209	28.7798	18.7496	7.0848	21.7941
NODE_9112_length_1410_cov_111.537_ID_18315	putative ubiquitin-activating enzyme E1 [Cafeteria roenbergensis virus BV-PW1]	20.647	14.8736	24.1726	16.7391	15.7065	17.4788	13.2958	18.0144	20.9814	15.7726	15.2126	19.1009
NODE_746_length_3509_cov_99.7522_ID_1503	hypothetical protein [Apis mellifera filamentous virus]	16.9153	6.69488	26.175	13.9194	11.7023	26.3274	4.74165	25.8351	27.5322	21.5504	6.13201	24.2464
NODE_7945_length_1512_cov_79.3185_ID_15977	+ + 198850 + 1 + ID-3D940049_184-3Bpartial-3D00-3Btype-3DATG-3Brbs_motif-3DNone-3Brbs_spacer-3DNone	14.9658	8.71034	20.4104	12.0832	14.3482	17.3061	10.0831	29.0233	27.278	21.7023	15.4379	20.2645
NODE_981_length_3252_cov_92.6018_ID_1977	isoleucyl-tRNA synthetase [Megavirus lba]	17.4176	4.87838	26.1993	12.275	9.83893	22.6729	3.67118	27.7236	35.136	21.7044	5.9736	23.4619
NODE_13205_length_1139_cov_129.163_ID_26523	orf66 gene product [Helicoverpa zea nudivirus 2]	16.4289	10.766	26.6543	14.7563	13.2745	21.194	6.60041	22.2287	23.7913	23.5807	10.4785	21.117
NODE_27992_length_571_cov_112.711_ID_56235	vFam_117	22.2587	18.8574	11.9126	18.2732	15.3372	11.5443	18.9158	16.1182	20.1926	17.0737	24.6126	15.6137
NODE_4246_length_1968_cov_91.1234_ID_8545	+ + 121525 + 1 + ID-3D618606_77-3Bpartial-3D00-3Btype-3DATG-3Brbs_motif-3DNone-3Brbs_spacer-3DNone	20.7477	6.05574	26.4134	13.378	12.1106	22.239	4.2452	29.8052	33.1057	19.8997	5.00839	17.4792
NODE_6249_length_1686_cov_93.5677_ID_12565	+ 6589 + 7740 + 1 + ID-3D798839_7-3Bpartial-3D00-3Btype-3DATG-3Brbs_motif-3DNone-3Brbs_spacer-3DNone	25.9709	4.99147	32.5572	11.105	7.4826	20.1252	2.79115	20.7993	24.1481	25.6921	6.59164	28.0788
NODE_8485_length_1466_cov_94.5939_ID_17063	+ 2364 + 3644 + -1 + ID-3D1405512_3-3Bpartial-3D00-3Btype-3DATG-3Brbs_motif-3DGGA/GAG/AGG-3Brbs_spacer-3D11-12bp	19.397	10.3591	21.1694	12.5318	11.6539	20.4596	14.9777	23.557	22.2545	20.2289	13.1763	20.2453
NODE_13804_length_1107_cov_96.2538_ID_27723	+ 1357 + 2157 + -1 + ID-3D354093_3-3Bpartial-3D01-3Btype-3DEdge-3Brbs_motif-3DNone-3Brbs_spacer-3DNone	16.1128	11.8166	22.4919	12.5294	11.1415	18.428	10.684	29.4799	22.4196	25.9425	11.3281	17.4186
NODE_28942_length_546_cov_89.3035_ID_58135	ORF_096L [Scale drop disease virus]	18.4093	16.9855	24.3344	11.5996	17.4339	11.7409	15.2742	20.973	18.0288	16.0312	19.0271	19.8259
NODE_22276_length_740_cov_76.4876_ID_44763	+ 398 + 961 + 1 + ID-3D1811100_2-3Bpartial-3D00-3Btype-3DATG-3Brbs_motif-3DAGxAGG/AGGxGG-3Brbs_spacer-3D5-10bp	18.4789	12.5827	18.6492	11.6215	15.0827	15.8597	31.0956	21.7862	16.4248	17.8521	12.3848	17.7295
NODE_13405_length_1128_cov_80.9972_ID_26927	+ 278 + 856 + 1 + ID-3D722655_3-3Bpartial-3D00-3Btype-3DATG-3Brbs_motif-3DAGGA-3Brbs_spacer-3D5-10bp	14.6339	13.4527	18.467	14.5467	20.2655	15.9948	29.3606	17.4987	15.6058	17.1584	15.7911	16.5334
NODE_4598_length_1908_cov_97.9433_ID_9255	+ 3 + 602 + 1 + ID-3D515013_1-3Bpartial-3D10-3Btype-3DEdge-3Brbs_motif-3DNone-3Brbs_spacer-3DNone	21.7232	10.0319	24.6728	13.6546	13.7308	15.619	8.97391	26.3213	26.9178	17.475	9.24192	20.3811
NODE_8075_length_1499_cov_85.3594_ID_16237	serine/threonine protein kinase%3B probable eukaryotic origin [Salmon gill poxvirus]	19.2121	4.0642	28.5628	13.1797	8.2132	24.1259	2.08573	25.6776	33.4411	19.8508	4.95914	25.1383
NODE_10892_length_1283_cov_78.7011_ID_21895	putative ubiquitin ligase [Feldmannia species virus]	19.5108	8.47957	30.1402	13.4247	13.3673	23.1532	5.43679	23.2515	19.971	19.64	8.67321	23.3975
NODE_29660_length_528_cov_65.0973_ID_59565	putative superfamily II helicase/eIF-4AIII [Cafeteria roenbergensis virus BV-PW1]	20.7523	3.44139	22.1934	7.81352	10.459	26.3083	6.14396	29.0802	26.9815	26.4128	4.01653	24.7984
NODE_1659_length_2767_cov_99.3378_ID_3345	+ + 121525 + 1 + ID-3D618606_77-3Bpartial-3D00-3Btype-3DATG-3Brbs_motif-3DNone-3Brbs_spacer-3DNone	18.4373	6.5018	25.2862	12.7582	11.7115	24.8058	5.98239	25.0818	25.9974	20.3725	7.57921	23.8025
NODE_1160_length_3086_cov_108.347_ID_2339	+ + 20738 + -1 + ID-3D695665_2-3Bpartial-3D00-3Btype-3DGTG-3Brbs_motif-3DGGAG/GAGG-3Brbs_spacer-3D5-10bp	19.0588	7.82021	26.3693	12.9483	11.8107	21.1842	7.20874	25.0385	26.3901	20.2023	8.51524	21.6802
NODE_8391_length_1473_cov_85.957_ID_16875	EsV-1-111 [Ectocarpus siliculosus virus 1]	16.5562	3.92008	28.6422	13.0032	8.13688	28.7328	3.50495	25.4697	29.0838	19.8125	4.66768	26.5857
NODE_5811_length_1739_cov_88.4846_ID_11693	+ 2333 + 2962 + -1 + ID-3D913720_5-3Bpartial-3D00-3Btype-3DATG-3Brbs_motif-3DGGA/GAG/AGG-3Brbs_spacer-3D5-10bp	19.7608	15.584	18.3369	15.4784	15.1555	18.5384	11.0936	24.973	21.2162	18.0626	12.633	16.9649
NODE_420_length_4193_cov_104.09_ID_843	+ 720 + 4445 + 1 + ID-3D1400863_2-3Bpartial-3D00-3Btype-3DATG-3Brbs_motif-3DNone-3Brbs_spacer-3DNone	16.8966	6.6853	27.0187	12.7389	10.622	20.7232	6.98024	24.8846	32.879	17.7829	7.96539	22.4258
NODE_12092_length_1203_cov_93.3005_ID_24297	vFam_117	14.7467	7.07603	22.0378	14.4096	10.369	22.313	7.29315	33.2261	24.8492	19.7099	8.87206	22.5714
NODE_28410_length_560_cov_73.8832_ID_57069	+ + 251652 + 1 + ID-3D615056_192-3Bpartial-3D00-3Btype-3DATG-3Brbs_motif-3DNone-3Brbs_spacer-3DNone	20.6092	11.7003	25.9074	9.77112	13.5641	17.8784	9.95105	24.2676	30.3853	13.6543	10.1525	19.58
NODE_17701_length_914_cov_89.2817_ID_35579	morn repeat [Pandoravirus dulcis]	17.394	8.43298	22.2491	15.0658	14.901	17.7672	9.09576	24.2727	22.7244	23.0946	9.18821	23.1629
NODE_2769_length_2321_cov_100.846_ID_5571	+ + 12745 + -1 + ID-3D356554_10-3Bpartial-3D00-3Btype-3DATG-3Brbs_motif-3DNone-3Brbs_spacer-3DNone	21.1011	9.1577	29.5486	13.0573	14.6375	20.9402	12.9619	17.7009	21.1261	17.618	9.78689	19.4645
NODE_13733_length_1110_cov_106.928_ID_27583	+ 1 + 774 + -1 + ID-3D914913_1-3Bpartial-3D11-3Btype-3DEdge-3Brbs_motif-3DNone-3Brbs_spacer-3DNone	18.7727	8.76887	21.928	13.2513	13.186	18.6172	5.58647	30.1667	25.471	21.3669	10.3429	19.5292
NODE_19658_length_835_cov_74.0051_ID_39507	vFam_117	17.6587	5.35017	25.1496	12.9508	8.27972	26.264	6.72355	27.0433	33.1831	15.8535	7.05259	21.1325
NODE_1032_length_3204_cov_96.1915_ID_2079	+ + 53867 + 1 + ID-3D618381_53-3Bpartial-3D00-3Btype-3DGTG-3Brbs_motif-3DAGGA-3Brbs_spacer-3D5-10bp	17.5625	6.49358	27.2713	11.15	8.96116	22.5893	4.74198	25.9138	31.6118	19.7798	6.40133	24.0975
NODE_1735_length_2728_cov_96.9386_ID_3497	protein ORF83 [Anguillid herpesvirus 1]	19.2863	6.76251	24.736	13.452	11.0924	22.8776	7.40308	24.454	28.9182	20.0887	6.85087	20.5785
NODE_31526_length_486_cov_77.1114_ID_63283	+ 1030 + 1386 + 1 + ID-3D1812364_2-3Bpartial-3D00-3Btype-3DATG-3Brbs_motif-3DAGGAG-3Brbs_spacer-3D5-10bp	17.9238	16.4183	19.0767	10.3206	20.0672	22.8077	27.4053	22.9685	11.3913	15.2864	12.5446	10.2853
NODE_23948_length_688_cov_86.5434_ID_48109	ORF_057R [Scale drop disease virus]	22.7489	10.5001	18.7033	18.535	13.1761	19.2089	8.38142	23.6037	22.7929	14.3708	12.7947	21.6463
NODE_11849_length_1218_cov_159.205_ID_23811	+ 6676 + 7431 + 1 + ID-3D1827463_7-3Bpartial-3D00-3Btype-3DATG-3Brbs_motif-3DGGAG/GAGG-3Brbs_spacer-3D5-10bp	19.6202	6.14262	26.2491	13.4745	11.2824	23.8736	5.15684	23.8235	31.5873	18.2428	7.66322	18.6703
NODE_410_length_4223_cov_82.6195_ID_823	+ 3790 + 5352 + -1 + ID-3D1259697_5-3Bpartial-3D00-3Btype-3DATG-3Brbs_motif-3DGGAGG-3Brbs_spacer-3D5-10bp	15.5613	2.52227	30.8462	9.99632	4.51818	26.2532	2.11035	25.4514	35.9736	24.8502	2.88289	24.3156
NODE_4994_length_1851_cov_110.945_ID_10053	putative delta fatty acid desaturase [Microbacterium phage Min1]	19.8876	8.52209	23.5549	11.8475	12.5051	19.7282	6.96143	29.242	26.6541	16.4663	9.30356	20.508
NODE_19354_length_847_cov_99.4482_ID_38899	putative cyclophilin type peptydyl-prolyl cis-trans isomerase [Aureococcus anophagefferens virus]	16.3593	18.9151	12.8516	12.7003	20.6734	11.806	26.4029	16.0621	12.759	19.2025	21.6512	15.7739
NODE_20793_length_793_cov_73.8184_ID_41783	Morn repeat protein [Pandoravirus inopinatum]	21.7548	6.42891	21.3122	11.5256	12.1155	21.5418	6.3927	31.9117	22.0283	17.7045	8.6588	23.7218
NODE_11878_length_1216_cov_107.037_ID_23869	+ + 49167 + 1 + ID-3D602455_43-3Bpartial-3D00-3Btype-3DATG-3Brbs_motif-3DAGGAG-3Brbs_spacer-3D5-10bp	19.8103	10.9919	15.2233	13.6514	13.0249	20.6724	10.9576	22.7184	22.926	21.5474	12.6415	20.9183
NODE_7684_length_1535_cov_97.9047_ID_15447	Helicase 45 [Chrysochromulina ericina virus]	13.7854	7.08175	20.544	15.7417	13.98	24.9936	8.11958	23.9084	21.5275	21.7518	10.7742	22.8352
NODE_13108_length_1144_cov_77.4114_ID_26329	Ser/Thr protein kinase [Pithovirus sibericum]	17.6474	4.00865	26.2741	9.32467	6.35071	24.9554	2.52531	26.5225	33.5553	22.6287	4.79273	26.325
NODE_19071_length_857_cov_118.458_ID_38331	vFam_117	15.3956	15.0583	23.5848	12.583	21.1218	15.4926	20.3679	23.1259	18.2045	13.6357	14.2744	11.9671
NODE_10319_length_1321_cov_90.7014_ID_20743	Serine/Threonine kinase [Acanthamoeba polyphaga moumouvirus]	18.8384	3.67988	23.7841	9.6674	9.11867	23.3672	3.83407	27.9491	31.1626	26.7101	6.13828	20.4826
NODE_15056_length_1040_cov_102.437_ID_30253	gp257 [Bacillus phage G]	19.6356	13.1892	19.8507	14.1153	16.1927	16.9363	14.1718	22.507	16.7526	18.3397	16.354	16.5004
NODE_8107_length_1496_cov_86.9202_ID_16301	+ 2 + 871 + -1 + ID-3D882932_1-3Bpartial-3D11-3Btype-3DEdge-3Brbs_motif-3DNone-3Brbs_spacer-3DNone	20.2043	4.07369	29.1387	12.2356	7.62716	22.6056	4.30401	27.0161	33.2101	18.7099	5.63348	19.7659
NODE_3370_length_2146_cov_82.5395_ID_6779	Ankyrin repeat gene family protein [Fowlpox virus]	15.1701	3.47737	31.5744	12.7235	5.29547	25.0503	1.31365	27.7652	33.5108	21.7783	3.81411	23.0365
NODE_12295_length_1191_cov_91.8398_ID_24703	vFam_117	23.637	7.74986	23.2053	13.8887	13.2007	19.1323	3.6903	26.4311	23.9328	19.3692	7.1701	23.0517
NODE_18576_length_878_cov_88.7205_ID_37329	hypothetical protein [Prochlorococcus phage P-TIM68]	17.4255	9.31997	17.5299	14.5154	17.5905	20.1072	8.87121	27.0375	25.5083	16.8326	9.04568	20.6178
NODE_17747_length_913_cov_91.7984_ID_35671	hypothetical protein S140_90 [Shewanella sp. phage 1/40]	16.8384	10.6588	16.9466	14.7598	15.8134	14.5579	16.2173	24.9833	23.9097	17.6216	11.8302	20.1225
NODE_5461_length_1787_cov_103.812_ID_10987	putative DnaJ/Hsp40 [Cafeteria roenbergensis virus BV-PW1]	17.7419	15.1091	22.8693	10.1697	15.6776	20.3934	18.2017	17.8194	16.3985	19.3165	15.5354	14.9698
NODE_17771_length_912_cov_91.916_ID_35719	+ 3 + 956 + 1 + ID-3D296227_1-3Bpartial-3D10-3Btype-3DEdge-3Brbs_motif-3DNone-3Brbs_spacer-3DNone	16.2812	10.0171	22.6285	10.6754	16.2823	15.875	12.2354	24.0054	23.3679	22.0594	12.8597	17.633
NODE_4066_length_2001_cov_91.056_ID_8181	hypothetical protein [Apis mellifera filamentous virus]	17.8748	5.46209	27.0116	12.368	9.11002	21.7006	4.34519	27.0309	29.3834	21.9699	5.39179	22.2243
NODE_17007_length_946_cov_84.3008_ID_34181	vFam_117	14.689	6.26446	25.4473	14.0825	11.4816	25.0065	4.67407	21.9047	26.377	22.0623	9.07824	22.6625
NODE_630_length_3724_cov_92.6233_ID_1267	hypothetical protein [Apis mellifera filamentous virus]	14.2096	4.71378	24.3191	10.4252	9.30813	24.9012	9.67882	25.4393	33.8689	19.6324	6.70604	20.5122
NODE_23206_length_711_cov_115.305_ID_46621	putative methionine sulfoxide reductase [Streptococcus pyogenes]	17.5958	13.9314	12.0229	14.6361	14.4452	14.642	16.9493	26.7891	21.2905	19.5485	15.1878	16.6511
NODE_5523_length_1777_cov_118.79_ID_11111	+ 613 + 2262 + 1 + ID-3D115039_2-3Bpartial-3D00-3Btype-3DATG-3Brbs_motif-3DNone-3Brbs_spacer-3DNone	16.5619	13.1121	19.9666	14.2278	14.1905	15.5012	18.0128	23.0158	22.0908	17.9833	12.4624	16.5485
NODE_8020_length_1504_cov_87.0504_ID_16127	+ 3268 + 4455 + -1 + ID-3D1024384_5-3Bpartial-3D00-3Btype-3DATG-3Brbs_motif-3DAGGAG-3Brbs_spacer-3D5-10bp	14.4315	4.44887	27.2724	10.8373	6.25625	24.2058	2.56668	27.0283	30.0712	22.2813	6.6415	27.5886
NODE_20436_length_806_cov_101.184_ID_41071	+ 6 + 1400 + 1 + ID-3D680822_1-3Bpartial-3D00-3Btype-3DATG-3Brbs_motif-3DNone-3Brbs_spacer-3DNone	19.558	10.2547	19.3446	14.9582	16.0599	16.4661	11.7333	22.7968	21.8715	20.896	12.7643	16.8937
NODE_20983_length_786_cov_81.6553_ID_42165	hypothetical protein NY2A_B880L [Paramecium bursaria Chlorella virus NY2A]	17.4053	9.61076	21.58	15.4926	13.3552	16.2582	11.0487	26.0975	24.0771	23.0014	9.87521	15.7844
NODE_1534_length_2833_cov_82.9899_ID_3095	+ 288 + 1061 + 1 + ID-3D674393_1-3Bpartial-3D01-3Btype-3DATG-3Brbs_motif-3DGGAG/GAGG-3Brbs_spacer-3D5-10bp	18.1262	3.28966	28.6841	10.9239	6.4473	25.5452	4.55702	21.1575	32.8786	20.0725	4.41139	27.3105
NODE_20688_length_796_cov_65.9406_ID_41577	vFam_117	12.5662	2.16477	27.2568	5.73245	4.28536	27.2731	2.12035	35.4063	36.8664	16.946	3.27589	29.3268
NODE_2932_length_2270_cov_102.597_ID_5899	hypothetical protein [Apis mellifera filamentous virus]	17.5954	8.90981	22.9256	14.5398	11.5338	20.1548	7.02593	25.173	27.9107	19.3485	8.96093	19.1079
NODE_6219_length_1689_cov_85.3421_ID_12505	EsV-1-111 [Ectocarpus siliculosus virus 1]	18.7871	6.73258	23.5224	15.0072	10.5174	25.5614	7.60672	26.9361	31.6375	13.5283	5.32983	17.8078
NODE_1613_length_2790_cov_101.175_ID_3253	putative serine threonine protein phosphatase [Aureococcus anophagefferens virus]	16.5471	5.88638	24.3048	14.4875	11.6068	23.2804	4.94122	23.6817	31.4377	19.3084	7.56664	19.5578
NODE_9708_length_1365_cov_87.6221_ID_19511	+ 1 + 873 + 1 + ID-3D290170_1-3Bpartial-3D10-3Btype-3DEdge-3Brbs_motif-3DNone-3Brbs_spacer-3DNone	17.0603	7.17864	25.3191	10.7767	9.44315	21.4893	6.28747	24.4261	22.8537	20.5392	10.7628	26.4206
NODE_23437_length_704_cov_98.3698_ID_47083	+ 2 + 424 + -1 + ID-3D689880_1-3Bpartial-3D10-3Btype-3DATG-3Brbs_motif-3DAGGAG-3Brbs_spacer-3D5-10bp	12.868	10.5096	21.689	17.9145	14.9718	18.1048	9.99518	20.3865	25.7604	15.8699	11.9485	22.5285
NODE_12239_length_1194_cov_86.525_ID_24593	+ 171 + 1094 + -1 + ID-3D824809_1-3Bpartial-3D00-3Btype-3DATG-3Brbs_motif-3DGGA/GAG/AGG-3Brbs_spacer-3D5-10bp	16.5363	6.90675	20.9088	13.4966	10.1476	25.5074	5.59889	28.505	26.9169	17.9436	8.23127	21.5933
NODE_15001_length_1043_cov_80.0769_ID_30139	morn repeat [Pandoravirus dulcis]	17.6078	5.46414	23.4694	13.2362	9.94293	23.4062	6.02536	29.2368	28.3015	17.1155	7.59294	20.432
NODE_8819_length_1435_cov_88.3203_ID_17731	vFam_117	16.7418	5.26383	22.0696	12.3877	10.5525	21.3515	5.03092	28.7636	27.5568	21.0616	7.016	23.7775
NODE_5450_length_1788_cov_86.1454_ID_10965	+ 3 + 983 + 1 + ID-3D344788_1-3Bpartial-3D11-3Btype-3DEdge-3Brbs_motif-3DNone-3Brbs_spacer-3DNone	20.0433	10.2487	26.985	11.5327	12.1202	19.8103	7.43691	20.3308	22.0607	18.3389	10.4403	21.582
NODE_37470_length_374_cov_120.288_ID_75173	+ 1327 + 1890 + -1 + ID-3D1221003_3-3Bpartial-3D00-3Btype-3DATG-3Brbs_motif-3DGGAG/GAGG-3Brbs_spacer-3D5-10bp	22.5803	13.0969	7.68619	16.6595	12.561	21.945	20.2795	19.6547	23.2026	12.8612	17.7553	12.5068
NODE_23921_length_689_cov_80.7729_ID_48051	hypothetical protein OmV1_151 [Ostreococcus mediterraneus virus 1]	16.7042	1.80657	31.2599	12.4111	5.91663	22.0427	4.18231	28.5639	21.0265	24.1722	5.04779	27.415
NODE_2361_length_2457_cov_100.007_ID_4751	+ 1490 + 2512 + 1 + ID-3D734911_3-3Bpartial-3D00-3Btype-3DGTG-3Brbs_motif-3DGGAG/GAGG-3Brbs_spacer-3D5-10bp	17.2067	7.32276	21.8683	14.4811	11.9519	22.9589	4.25032	24.4128	26.4462	19.4113	8.24633	21.966
NODE_20853_length_791_cov_98.3234_ID_41907	RNA polymerase II RPB5 subunit [Pithovirus sibericum]	15.8449	17.6661	15.2772	14.3582	16.7508	11.0053	23.5176	24.2239	12.9836	20.1143	15.4193	13.2634
NODE_8824_length_1435_cov_84.658_ID_17741	hypothetical protein ATCV1_Z609R [Acanthocystis turfacea Chlorella virus 1]	17.2391	7.37877	24.0274	11.7357	11.4424	18.7746	6.83689	27.8048	26.4154	17.6294	8.58156	22.3508
NODE_5233_length_1817_cov_96.3417_ID_10533	+ 2560 + 5949 + -1 + ID-3D1024180_3-3Bpartial-3D00-3Btype-3DATG-3Brbs_motif-3DGGA/GAG/AGG-3Brbs_spacer-3D5-10bp	17.2829	7.16264	23.9241	12.8085	13.1581	22.1083	4.83665	25.3507	25.8646	17.5299	8.26328	21.6694
NODE_709_length_3573_cov_93.0964_ID_1429	vFam_117	17.6747	5.45573	27.9846	12.0727	9.26616	21.8309	5.7912	22.2253	27.4157	20.5194	6.64846	23.0392
NODE_27194_length_591_cov_58.4813_ID_54633	vFam_117	17.8331	3.18045	30.8157	9.87398	4.56363	32.1561	3.99676	16.5141	27.2662	18.7392	5.41211	29.5228
NODE_8659_length_1450_cov_84.2208_ID_17407	+ 2293 + 3528 + -1 + ID-3D1237231_4-3Bpartial-3D00-3Btype-3DATG-3Brbs_motif-3DAGGAG-3Brbs_spacer-3D5-10bp	17.8478	5.29292	22.6774	14.1677	8.79124	23.8174	3.95132	24.4334	28.1837	22.3435	6.53007	21.7631
NODE_9292_length_1396_cov_95.704_ID_18675	+ + 123695 + -1 + ID-3D581665_91-3Bpartial-3D00-3Btype-3DGTG-3Brbs_motif-3DGGAG/GAGG-3Brbs_spacer-3D5-10bp	15.5837	8.54418	21.5197	15.8808	16.156	21.8718	6.92484	26.3544	23.9302	17.2519	8.86407	16.8728
NODE_14293_length_1080_cov_92.8068_ID_28717	EsV-1-182 [Ectocarpus siliculosus virus 1]	14.2771	7.35023	22.9533	13.5854	10.9521	20.0508	9.56454	23.6242	27.0663	17.2548	8.73977	24.2612
NODE_5795_length_1741_cov_84.8476_ID_11661	vFam_117	12.7151	4.69915	28.8176	11.1475	7.72015	24.3914	4.24533	25.8581	32.237	19.1583	5.65887	23.0114
NODE_682_length_3622_cov_102.562_ID_1375	+ 622 + 2184 + -1 + ID-3D1415895_2-3Bpartial-3D00-3Btype-3DATG-3Brbs_motif-3DNone-3Brbs_spacer-3DNone	22.99	10.9064	28.5294	16.0413	13.9036	24.7959	3.83687	9.7581	10.7615	23.9905	10.984	23.1009
NODE_2498_length_2413_cov_94.6709_ID_5025	serine/threonine protein kinase%3B probable eukaryotic origin [Salmon gill poxvirus]	18.7463	6.06693	24.471	13.4343	8.73845	25.2533	3.83108	27.6595	29.0483	17.4347	5.80652	19.0823
NODE_2349_length_2462_cov_77.29_ID_4727	+ 728 + 2359 + -1 + ID-3D619083_2-3Bpartial-3D00-3Btype-3DTTG-3Brbs_motif-3D4Base/6BMM-3Brbs_spacer-3D13-15bp	16.9886	4.90505	30.5664	9.8171	9.99514	20.6169	3.81687	23.7363	25.5074	21.9782	7.09311	24.0572
NODE_10473_length_1311_cov_99.9618_ID_21051	+ 657 + 902 + -1 + ID-3D1802445_3-3Bpartial-3D00-3Btype-3DATG-3Brbs_motif-3DNone-3Brbs_spacer-3DNone	17.5343	14.6966	24.2023	14.5311	12.3167	14.7645	13.0375	19.873	15.453	17.2179	16.7112	18.7283
NODE_7565_length_1546_cov_91.0651_ID_15209	+ 1334 + 4108 + -1 + ID-3D891178_3-3Bpartial-3D01-3Btype-3DEdge-3Brbs_motif-3DNone-3Brbs_spacer-3DNone	16.4054	7.41115	25.7507	10.151	10.0195	20.0646	4.85591	26.5191	29.1099	19.7129	8.39946	20.6123
NODE_9216_length_1403_cov_97.7641_ID_18523	ATP-dependent zinc metalloprotease [Phaeocystis globosa virus]	17.3642	8.54223	22.6712	14.1598	13.7102	22.6873	7.94409	25.0158	22.9495	15.2257	9.64557	19.052
NODE_4960_length_1856_cov_102.548_ID_9987	+ 2092 + 3669 + 1 + ID-3D874917_3-3Bpartial-3D00-3Btype-3DATG-3Brbs_motif-3DAGGA-3Brbs_spacer-3D5-10bp	16.1324	10.0695	20.844	13.1926	12.1835	21.3068	7.22972	26.4503	26.6928	16.0688	8.19676	20.5625
NODE_331_length_4483_cov_87.6389_ID_661	EsV-1-173 [Ectocarpus siliculosus virus 1]	14.8018	3.40505	31.6854	9.38566	6.09208	26.6916	2.24438	23.6245	34.696	17.94	3.37181	24.9866
NODE_22044_length_748_cov_77.9841_ID_44291	+ 1820 + 2173 + -1 + ID-3D13391_2-3Bpartial-3D00-3Btype-3DTTG-3Brbs_motif-3DGGA/GAG/AGG-3Brbs_spacer-3D5-10bp	19.7947	14.6867	20.6777	12.7347	15.4817	13.6089	13.8144	18.6662	20.5277	17.427	12.6888	18.7799
NODE_17795_length_911_cov_80.3353_ID_35767	Morn repeat [Pandoravirus salinus]	17.1782	7.48247	22.0322	15.6253	14.5187	25.9561	7.57412	23.7019	25.1358	16.2927	7.09816	16.2573
NODE_9756_length_1362_cov_101.153_ID_19611	+ 358 + 1383 + -1 + ID-3D353595_2-3Bpartial-3D00-3Btype-3DATG-3Brbs_motif-3DNone-3Brbs_spacer-3DNone	20.8082	10.3462	20.271	15.1669	14.7429	20.9583	10.9627	18.368	16.8386	19.099	10.8525	20.4163
NODE_1991_length_2609_cov_75.9475_ID_4009	gp245 [Bacillus phage G]	15.5222	4.96396	23.8085	13.0375	8.8629	22.4303	3.65129	27.0371	33.1717	21.0939	5.77047	19.1976
NODE_13806_length_1106_cov_89.9343_ID_27727	+ 1 + 2190 + -1 + ID-3D305639_1-3Bpartial-3D11-3Btype-3DEdge-3Brbs_motif-3DNone-3Brbs_spacer-3DNone	15.4493	8.10088	19.5804	13.8236	13.2454	25.0197	10.6957	27.4053	22.8942	17.3863	8.56508	16.1306
NODE_5374_length_1798_cov_84.9271_ID_10815	+ + 66925 + -1 + ID-3D602455_56-3Bpartial-3D00-3Btype-3DATG-3Brbs_motif-3DGGA/GAG/AGG-3Brbs_spacer-3D5-10bp	13.916	5.25512	24.6242	10.7431	9.98729	24.641	5.59293	25.3624	28.6836	19.6604	6.57352	23.1502
NODE_12764_length_1163_cov_91.5271_ID_25641	EsV-1-111 [Ectocarpus siliculosus virus 1]	19.4273	6.16483	21.6028	12.9819	7.04173	24.4505	4.29171	25.7368	31.8169	18.5402	6.85917	19.2398
NODE_32615_length_463_cov_45.2696_ID_65471	+ 261 + 695 + -1 + ID-3D874936_2-3Bpartial-3D01-3Btype-3DEdge-3Brbs_motif-3DNone-3Brbs_spacer-3DNone	11.7186	15.0634	12.0379	12.5136	17.2916	9.28821	44.1529	17.4341	11.4882	12.2049	17.834	17.0534
NODE_8537_length_1460_cov_84.3772_ID_17167	Serine/Threonine kinase [Acanthamoeba polyphaga moumouvirus]	16.5671	3.13188	23.365	11.954	7.47464	23.2641	2.78208	26.6776	31.4684	19.4106	4.65945	27.177
NODE_17343_length_931_cov_80.4315_ID_34863	vFam_117	18.111	8.1538	18.3467	12.4648	12.3746	20.4927	6.50271	21.3843	26.9432	24.4119	9.85885	18.7897
NODE_1685_length_2752_cov_113.27_ID_3397	+ 8499 + + 1 + ID-3D909342_9-3Bpartial-3D00-3Btype-3DATG-3Brbs_motif-3DGGA/GAG/AGG-3Brbs_spacer-3D5-10bp	17.8301	8.6222	23.3097	12.7003	10.1328	21.0733	6.01742	21.1939	26.1521	18.7797	9.60674	22.277
NODE_7543_length_1548_cov_77.5613_ID_15165	vFam_117	16.0774	4.17329	27.0135	11.4984	7.67778	25.2533	1.65567	28.0571	32.792	17.2583	4.35269	21.8854
NODE_716_length_3560_cov_88.1118_ID_1443	+ + 20738 + -1 + ID-3D695665_2-3Bpartial-3D00-3Btype-3DGTG-3Brbs_motif-3DGGAG/GAGG-3Brbs_spacer-3D5-10bp	16.2347	6.5929	25.7742	10.0942	10.5055	21.7155	7.48135	23.4936	25.9316	19.3579	7.60654	22.7274
NODE_1593_length_2800_cov_82.8302_ID_3213	+ + 11254 + 1 + ID-3D793513_10-3Bpartial-3D00-3Btype-3DATG-3Brbs_motif-3DNone-3Brbs_spacer-3DNone	15.5456	2.99845	27.8835	9.92694	5.03209	22.4978	3.38407	28.6317	37.9602	18.6483	3.4535	21.4893
NODE_15362_length_1025_cov_99.7928_ID_30861	morn repeat [Pandoravirus dulcis]	17.0006	15.1293	18.6068	17.6233	17.2612	17.2534	13.08	14.8029	17.5644	18.4495	16.2194	14.4097
NODE_1358_length_2949_cov_97.0266_ID_2739	+ 1 + 1290 + 1 + ID-3D615398_1-3Bpartial-3D11-3Btype-3DEdge-3Brbs_motif-3DNone-3Brbs_spacer-3DNone	16.6914	8.69468	25.488	11.9465	13.1397	17.2595	9.02185	23.4049	24.4001	19.838	9.12278	18.2739
NODE_4229_length_1971_cov_77.7516_ID_8511	Helicase 45 [Chrysochromulina ericina virus]	18.4108	3.82332	25.3822	10.2582	6.08908	23.3492	3.06582	26.566	32.259	21.7008	5.16114	21.1804
NODE_16225_length_982_cov_88.9569_ID_32599	Morn repeat [Pandoravirus salinus]	13.7325	10.2264	19.6695	14.0072	13.7764	23.8195	10.5455	26.3825	26.4188	14.5039	10.1274	13.9629
NODE_10359_length_1319_cov_81.394_ID_20823	+ 1 + 405 + -1 + ID-3D336443_1-3Bpartial-3D10-3Btype-3DATG-3Brbs_motif-3DNone-3Brbs_spacer-3DNone	14.2919	2.44038	30.1293	8.86084	3.93518	22.392	3.69861	21.4245	34.8292	25.7233	5.25258	24.0279
NODE_21688_length_760_cov_84.3078_ID_43577	hypothetical protein FR483_N177L [Paramecium bursaria Chlorella virus FR483]	14.5176	11.7438	18.9984	16.6685	15.4242	17.4621	8.7345	23.4594	21.5474	18.0972	12.9285	17.2761
NODE_8899_length_1428_cov_85.1333_ID_17891	+ 641 + 1966 + -1 + ID-3D356497_2-3Bpartial-3D00-3Btype-3DATG-3Brbs_motif-3DAGxAGG/AGGxGG-3Brbs_spacer-3D5-10bp	19.6729	7.89393	23.9887	11.8041	9.59055	19.8094	3.11346	24.3022	28.2102	18.9878	7.05637	22.3219
NODE_1859_length_2669_cov_106.488_ID_3745	+ 112 + 1221 + -1 + ID-3D822166_1-3Bpartial-3D00-3Btype-3DATG-3Brbs_motif-3DGGA/GAG/AGG-3Brbs_spacer-3D5-10bp	16.3766	8.86667	23.047	12.2104	13.1266	21.0594	6.99627	21.9142	23.9845	18.8795	9.72909	19.9008
NODE_6712_length_1634_cov_86.3737_ID_13493	vFam_117	13.3912	7.76098	22.7628	13.5146	13.3298	20.5512	6.33943	27.4949	24.904	19.1463	8.77761	18.0967
NODE_13787_length_1108_cov_106.567_ID_27691	+ 494 + 1768 + -1 + ID-3D1019411_2-3Bpartial-3D01-3Btype-3DEdge-3Brbs_motif-3DNone-3Brbs_spacer-3DNone	19.7216	10.3922	22.4663	16.2186	14.7806	15.6335	8.39796	22.6107	20.3786	18.2033	11.0781	16.0939
NODE_9499_length_1382_cov_99.7679_ID_19093	heat shock protein 70 [Micromonas pusilla virus 12T]	17.1577	10.9063	17.127	13.8327	15.42	19.0564	14.9555	23.8661	22.0041	14.5242	12.3642	14.7565
NODE_15094_length_1038_cov_90.2319_ID_30329	putative superfamily I helicase [Aureococcus anophagefferens virus]	12.0562	14.2649	17.7772	12.208	18.1198	17.2517	18.9403	19.4209	18.0112	17.687	15.9644	14.1782
NODE_4103_length_1995_cov_81.0588_ID_8255	putative serine/threonine protein kinase [Feldmannia species virus]	21.3405	4.48109	26.4957	9.54615	7.13852	22.4034	3.11403	26.4675	26.8132	17.2523	5.60882	24.8979
NODE_968_length_3267_cov_80.0688_ID_1951	serine/threonine protein kinase%3B probable eukaryotic origin [Salmon gill poxvirus]	18.8534	5.92692	30.9448	10.4008	8.6745	20.5834	4.0708	22.9382	27.078	19.8644	6.71053	19.2558
NODE_3470_length_2122_cov_85.3706_ID_6983	mg636 gene product [Megavirus chiliensis]	15.2554	5.77816	24.9448	13.5378	10.887	23.7229	7.48107	24.9384	23.9734	20.8625	6.46146	17.3702
NODE_4528_length_1918_cov_92.8583_ID_9115	+ 1 + 735 + 1 + ID-3D1716166_1-3Bpartial-3D11-3Btype-3DEdge-3Brbs_motif-3DNone-3Brbs_spacer-3DNone	17.6797	8.05264	20.333	14.2393	12.649	18.8164	10.7807	24.2477	24.315	15.367	9.68665	19.0154
NODE_1435_length_2905_cov_80.7018_ID_2893	+ 7870 + 9534 + -1 + ID-3D912310_6-3Bpartial-3D00-3Btype-3DATG-3Brbs_motif-3DNone-3Brbs_spacer-3DNone	17.4152	3.60726	27.5915	10.3361	5.18078	23.9446	3.01659	23.2704	35.5884	18.5484	4.34616	22.1464
NODE_1260_length_3018_cov_85.7688_ID_2539	putative serine/threonine-protein kinase/receptor [Acanthamoeba polyphaga mimivirus]	16.7123	5.83829	26.3966	12.4575	8.78323	21.8593	3.23676	25.0675	22.951	21.0996	7.0278	23.5111
NODE_14925_length_1047_cov_96.7016_ID_29989	Morn repeat protein [Pandoravirus inopinatum]	13.6288	10.1876	19.9432	14.5437	13.0688	19.5006	12.5567	24.0098	18.5343	17.7221	11.2924	19.631
NODE_2365_length_2456_cov_106.098_ID_4759	hypothetical protein crov333 [Cafeteria roenbergensis virus BV-PW1]	15.0513	11.0403	17.4447	12.317	14.5145	19.374	17.5049	20.1626	18.9617	20.6021	12.5173	15.0226
NODE_2010_length_2601_cov_90.3767_ID_4047	+ 73 + 1320 + -1 + ID-3D684833_1-3Bpartial-3D00-3Btype-3DATG-3Brbs_motif-3DGGAG/GAGG-3Brbs_spacer-3D5-10bp	17.8597	7.4829	24.3412	12.6549	9.60668	20.6303	7.85968	23.1273	24.259	17.8357	8.19478	20.4713
NODE_547_length_3885_cov_88.9595_ID_1097	+ 2 + 889 + -1 + ID-3D872632_1-3Bpartial-3D10-3Btype-3DATG-3Brbs_motif-3DNone-3Brbs_spacer-3DNone	21.316	3.53687	27.9447	11.3506	7.80277	21.3995	2.0861	21.6598	28.9935	20.1558	5.41594	22.4849
NODE_17039_length_945_cov_89.5247_ID_34245	protein kinase [Spodoptera litura nucleopolyhedrovirus]	19.4273	8.46856	20.9859	13.162	9.79409	20.404	7.65861	29.3545	22.8371	16.8329	8.31694	16.8203
NODE_12906_length_1155_cov_81.7927_ID_25925	WD40 domain-containing protein [Acanthamoeba polyphaga moumouvirus]	18.0861	8.53331	17.1534	17.0947	15.8554	19.6327	9.1539	22.9634	23.1662	15.4484	11.6542	15.2771
NODE_21418_length_770_cov_81.1497_ID_43039	+ 161 + 685 + -1 + ID-3D1756246_1-3Bpartial-3D00-3Btype-3DATG-3Brbs_motif-3DNone-3Brbs_spacer-3DNone	16.4475	9.26795	17.4569	9.5273	14.5839	13.0611	9.41458	30.277	17.1365	25.0763	12.5701	19.0771
NODE_5293_length_1810_cov_89.2422_ID_10653	hypothetical protein OlV1_063c [Ostreococcus lucimarinus virus 1]	16.0918	7.33789	22.1293	10.946	10.5922	19.1139	5.65063	25.1701	24.1148	22.4853	8.29947	21.8862
NODE_5582_length_1767_cov_97.2634_ID_11233	+ 2 + 2023 + -1 + ID-3D1259414_1-3Bpartial-3D10-3Btype-3DATG-3Brbs_motif-3DNone-3Brbs_spacer-3DNone	18.3617	13.2334	21.2129	10.594	12.6841	14.8794	14.1554	18.8029	23.0015	16.9996	13.409	16.4075
NODE_8647_length_1451_cov_84.1712_ID_17383	serine/threonine protein kinase US3B [Testudinid herpesvirus 3]	18.815	6.17009	20.3754	12.4096	13.9291	21.4364	4.58499	23.6564	23.4939	17.0903	5.3801	26.2821
NODE_13507_length_1123_cov_85.2837_ID_27133	vFam_117	16.0507	7.57117	24.2502	11.6778	11.6284	19.8356	7.91863	21.7152	23.7783	20.8451	7.47144	20.5283
NODE_1668_length_2761_cov_77.2347_ID_3363	putative serine threonine protein phosphatase [Aureococcus anophagefferens virus]	15.784	2.39036	30.2627	9.36925	4.13609	25.2159	1.87386	23.2213	28.1531	24.3565	3.33936	25.1425
NODE_3758_length_2052_cov_80.3395_ID_7571	+ 623 + 1432 + -1 + ID-3D183416_2-3Bpartial-3D00-3Btype-3DATG-3Brbs_motif-3DGGA/GAG/AGG-3Brbs_spacer-3D5-10bp	16.1678	5.87302	27.0801	13.8104	9.86876	21.7049	3.62243	21.3251	27.5899	17.9504	5.78206	22.3367
NODE_12665_length_1169_cov_102.193_ID_25447	+ 3 + 764 + -1 + ID-3D694823_1-3Bpartial-3D10-3Btype-3DATG-3Brbs_motif-3DAGGAG-3Brbs_spacer-3D5-10bp	15.6984	11.9521	20.5515	15.4074	18.0627	15.5678	8.53081	18.6879	16.5393	18.2214	13.5583	20.1338
NODE_1741_length_2723_cov_90.7159_ID_3509	+ + 20738 + -1 + ID-3D695665_2-3Bpartial-3D00-3Btype-3DGTG-3Brbs_motif-3DGGAG/GAGG-3Brbs_spacer-3D5-10bp	17.956	5.40246	26.1626	12.8478	9.26216	25.3317	4.50134	20.1407	25.1968	19.0736	5.67805	21.233
NODE_1231_length_3038_cov_84.9373_ID_2481	vFam_117	15.3063	4.43417	28.1953	11.0879	7.29486	24.3971	3.10126	22.3343	27.1911	19.2091	5.49711	24.7049
NODE_16594_length_965_cov_90.2308_ID_33353	+ 6980 + 7621 + 1 + ID-3D1395797_8-3Bpartial-3D01-3Btype-3DATG-3Brbs_motif-3DAGxAG-3Brbs_spacer-3D5-10bp	17.2863	10.3809	20.7072	12.0431	13.4686	14.4391	21.1393	14.7504	17.664	17.9099	17.6048	14.5452
NODE_21270_length_775_cov_93.8597_ID_42743	putative Fe2Og oxygenase family oxidoreductase [Megavirus lba]	13.7645	14.493	16.1177	11.9036	18.3444	14.5605	20.0409	19.0146	16.2562	17.9443	17.2408	12.2518
NODE_11367_length_1248_cov_87.1626_ID_22849	putative family 2C serine/threonine phosphatase [Cafeteria roenbergensis virus BV-PW1]	17.236	9.15438	22.3284	15.3174	9.91565	19.1557	7.74191	22.914	23.7483	18.0994	9.37669	16.8845
NODE_6482_length_1658_cov_77.7823_ID_13033	+ 6167 + 7477 + 1 + ID-3D356574_6-3Bpartial-3D00-3Btype-3DATG-3Brbs_motif-3DNone-3Brbs_spacer-3DNone	12.7477	3.57758	27.187	9.90701	5.47939	25.9586	2.84439	27.3576	26.8232	20.5356	4.16886	25.2844
NODE_3026_length_2238_cov_90.6537_ID_6085	+ 1 + 873 + 1 + ID-3D290170_1-3Bpartial-3D10-3Btype-3DEdge-3Brbs_motif-3DNone-3Brbs_spacer-3DNone	14.6788	8.51148	20.1925	12.4772	14.7797	17.9295	9.25291	22.0025	25.6181	18.5336	10.5028	17.3188
NODE_18531_length_880_cov_90.9418_ID_37239	+ 1 + 696 + 1 + ID-3D676555_1-3Bpartial-3D10-3Btype-3DEdge-3Brbs_motif-3DNone-3Brbs_spacer-3DNone	12.8011	13.1638	21.1031	14.9877	15.199	17.6678	10.0094	24.8267	20.8886	15.6235	10.8224	14.6818
NODE_12898_length_1156_cov_71.5604_ID_25909	Morn repeat [Pandoravirus salinus]	22.3684	9.98558	24.5446	15.0174	11.0539	19.8508	6.65049	19.9467	18.8951	16.4469	9.16326	17.7353
NODE_3881_length_2031_cov_81.1478_ID_7815	+ 2 + 451 + -1 + ID-3D433793_1-3Bpartial-3D10-3Btype-3DATG-3Brbs_motif-3DGGA/GAG/AGG-3Brbs_spacer-3D5-10bp	11.6822	3.53921	26.9193	10.3536	6.82607	19.7367	2.61697	27.4803	32.3823	20.7689	4.91298	24.2944
NODE_7280_length_1574_cov_98.2554_ID_14633	WD40 domain-containing protein [Acanthamoeba polyphaga moumouvirus]	18.5956	9.95976	21.8633	12.3624	11.5239	21.4646	8.47095	21.1527	21.1941	14.9661	10.1013	19.7568
NODE_3632_length_2080_cov_79.4198_ID_7315	vFam_117	12.5664	6.27733	21.3364	12.6302	10.5511	21.2573	4.07858	30.8793	27.0657	20.4218	5.58151	18.5905
NODE_12522_length_1177_cov_76.525_ID_25157	DEDDy 3'-5' exonuclease domain-containing [Mollivirus sibericum]	19.9851	5.83715	26.7179	13.0275	10.8117	16.8405	5.3699	21.7003	26.1558	16.6776	8.52313	19.5606
NODE_8197_length_1488_cov_88.5206_ID_16481	hypothetical protein NY2A_B699L [Paramecium bursaria Chlorella virus NY2A]	20.014	6.75698	19.0946	12.8485	11.3301	22.2197	6.55768	22.7787	25.7691	17.3346	7.33607	19.1323
NODE_19721_length_833_cov_71.2879_ID_39631	vFam_117	19.0282	4.71961	25.5882	11.323	6.79637	24.8863	3.2473	24.8396	27.4182	15.9061	7.07528	19.9367
NODE_2360_length_2457_cov_90.8539_ID_4749	+ 54 + 509 + 1 + ID-3D629316_1-3Bpartial-3D00-3Btype-3DATG-3Brbs_motif-3DGGA/GAG/AGG-3Brbs_spacer-3D5-10bp	15.5851	4.27587	25.5291	11.2014	7.18495	21.4616	2.40852	29.2954	28.3856	19.9177	4.61289	20.7648
NODE_1499_length_2855_cov_82.1229_ID_3025	+ 1 + 888 + 1 + ID-3D350944_1-3Bpartial-3D10-3Btype-3DEdge-3Brbs_motif-3DNone-3Brbs_spacer-3DNone	15.7567	4.63244	27.136	9.93328	8.73974	22.0275	4.76044	24.7709	28.4153	17.6131	5.26035	21.0393
NODE_12642_length_1170_cov_85.9883_ID_25397	putative family 2C serine/threonine phosphatase [Cafeteria roenbergensis virus BV-PW1]	19.7083	9.11969	17.3362	11.8118	13.0045	16.7295	9.50542	23.0895	26.7693	18.6021	8.28932	16.0493
NODE_8428_length_1469_cov_82.372_ID_16949	+ 63 + 608 + -1 + ID-3D981561_1-3Bpartial-3D00-3Btype-3DATG-3Brbs_motif-3DNone-3Brbs_spacer-3DNone	16.4397	8.26082	18.9767	12.2267	12.0677	21.3703	5.82578	20.0701	25.8006	18.3417	9.17094	21.275
NODE_14906_length_1048_cov_76.279_ID_29951	putative serine threonine protein phosphatase [Aureococcus anophagefferens virus]	17.9878	4.46893	24.1123	11.7852	7.08591	22.4526	3.18231	22.852	32.215	18.62	5.17305	19.8405
NODE_5445_length_1789_cov_88.2497_ID_10955	+ + 14797 + -1 + ID-3D1257851_13-3Bpartial-3D00-3Btype-3DATG-3Brbs_motif-3DNone-3Brbs_spacer-3DNone	18.233	9.80479	21.8769	13.1101	11.2262	18.0885	10.9475	20.3178	18.6451	19.1711	10.7036	17.5241
NODE_8433_length_1469_cov_87.0304_ID_16959	+ + 47507 + 1 + ID-3D1713518_52-3Bpartial-3D00-3Btype-3DATG-3Brbs_motif-3DNone-3Brbs_spacer-3DNone	24.0268	7.45356	30.8118	14.6757	11.8733	26.1395	2.13466	5.59527	4.12296	27.7664	9.08297	25.9006
NODE_2466_length_2424_cov_74.9122_ID_4961	+ 3 + 698 + -1 + ID-3D1244836_1-3Bpartial-3D11-3Btype-3DEdge-3Brbs_motif-3DNone-3Brbs_spacer-3DNone	13.7153	3.22226	27.8686	10.6527	6.66138	23.8099	2.30033	24.8849	32.5712	17.476	4.13656	22.035
NODE_34547_length_424_cov_86.0596_ID_69335	putative SAM dependent methyltransferase [Aureococcus anophagefferens virus]	10.5981	19.2449	8.59902	11.1963	13.8079	10.8366	44.1558	13.5716	9.45512	12.1852	22.5306	13.1192
NODE_1918_length_2641_cov_85.7471_ID_3863	+ 4505 + 6802 + -1 + ID-3D709163_4-3Bpartial-3D00-3Btype-3DATG-3Brbs_motif-3DNone-3Brbs_spacer-3DNone	14.8177	4.68559	26.9631	12.352	8.23511	21.58	2.35873	24.1836	27.8458	18.2413	4.99361	22.9852
NODE_27540_length_582_cov_84.8046_ID_55329	+ 154 + 348 + 1 + ID-3D582140_2-3Bpartial-3D00-3Btype-3DATG-3Brbs_motif-3DNone-3Brbs_spacer-3DNone	17.7164	8.99601	19.4431	11.0715	12.7514	12.4366	16.7582	29.2993	20.6885	17.0798	7.45375	15.134
NODE_24881_length_659_cov_78.6076_ID_49987	+ 1463 + 1966 + -1 + ID-3D731407_3-3Bpartial-3D00-3Btype-3DATG-3Brbs_motif-3DGGAG/GAGG-3Brbs_spacer-3D5-10bp	17.8386	11.4374	15.9695	14.5719	18.2549	15.3656	16.4254	19.8244	16.0718	15.3404	11.563	15.9952
NODE_26178_length_619_cov_83.2145_ID_52591	+ + 36466 + -1 + ID-3D117143_34-3Bpartial-3D00-3Btype-3DATG-3Brbs_motif-3DNone-3Brbs_spacer-3DNone	11.0643	15.6614	15.4038	12.6435	14.6698	13.5335	19.439	23.6065	18.2265	14.0142	15.6502	14.6901
NODE_29212_length_539_cov_76.6219_ID_58677	+ + 94643 + -1 + ID-3D618704_74-3Bpartial-3D00-3Btype-3DATG-3Brbs_motif-3DAGGA/GGAG/GAGG-3Brbs_spacer-3D11-12bp	20.0572	10.1604	24.8787	11.4966	21.1767	14.8203	6.41256	17.7365	20.3329	13.3528	8.41716	19.6476
NODE_7857_length_1520_cov_79.7133_ID_15801	Glutaredoxin-1	15.6485	5.44912	28.4307	13.6618	12.0021	17.8872	2.41505	22.2151	25.4333	16.6129	6.72295	21.7678
NODE_314_length_4555_cov_76.6427_ID_627	+ 71 + 1492 + -1 + ID-3D855630_1-3Bpartial-3D00-3Btype-3DATG-3Brbs_motif-3DNone-3Brbs_spacer-3DNone	14.9281	5.36041	30.265	9.17753	7.73828	20.9468	5.1137	20.9298	27.6756	18.5538	6.06013	21.2121
NODE_12229_length_1195_cov_89.3105_ID_24573	+ 4955 + 6028 + -1 + ID-3D929370_6-3Bpartial-3D00-3Btype-3DATG-3Brbs_motif-3DNone-3Brbs_spacer-3DNone	14.248	9.99875	16.6653	9.29838	18.0568	18.8239	11.3464	24.4076	21.389	15.1973	8.65569	19.7898
NODE_7577_length_1545_cov_79.6987_ID_15233	putative serine/threonine protein kinase [Feldmannia species virus]	17.3299	5.73502	24.4654	12.9759	8.04492	22.7795	3.55573	19.5089	27.1899	18.7272	5.3201	22.2259
NODE_6673_length_1638_cov_82.5976_ID_13415	ubiquitin specific peptidase C19 [Chrysochromulina ericina virus]	15.2002	5.11917	25.2879	11.8017	9.15206	20.8084	3.54915	29.3871	26.2282	18.9583	6.06742	16.2815
NODE_35542_length_406_cov_100.422_ID_71329	+ 211 + 519 + 1 + ID-3D316410_1-3Bpartial-3D01-3Btype-3DATG-3Brbs_motif-3DAGGA-3Brbs_spacer-3D5-10bp	13.2835	13.7564	15.5229	11.2394	12.1718	7.91301	25.8931	25.9257	11.5012	15.816	16.5603	18.2452
NODE_9919_length_1349_cov_85.0634_ID_19941	putative rhomboid family serine protease [Aureococcus anophagefferens virus]	18.5503	5.40918	24.3393	12.4345	8.48233	20.8042	4.85	20.8517	28.8008	19.153	4.98934	18.9464
NODE_6570_length_1648_cov_79.3911_ID_13209	protein kinase - 2 [Rachiplusia ou MNPV]	13.6833	2.12147	29.6476	8.23475	4.97677	22.071	1.7624	20.2143	35.1857	20.8131	3.3583	25.3279
NODE_5041_length_1844_cov_79.2174_ID_10151	+ + 41203 + 1 + ID-3D856040_43-3Bpartial-3D00-3Btype-3DATG-3Brbs_motif-3DGGA/GAG/AGG-3Brbs_spacer-3D5-10bp	15.259	4.12082	24.1886	11.4813	7.70661	20.9142	3.20416	29.082	26.6482	16.8871	6.08411	21.7806
NODE_27938_length_572_cov_83.6557_ID_56127	+ 301 + 741 + 1 + ID-3D775036_1-3Bpartial-3D00-3Btype-3DATG-3Brbs_motif-3DAGGAG-3Brbs_spacer-3D5-10bp	17.6434	13.706	19.38	12.0389	7.86557	12.1509	18.8673	19.4207	17.8342	16.4749	14.138	17.7923
NODE_21479_length_768_cov_11047.5_ID_43161	EsV-1-17 [Ectocarpus siliculosus virus 1]	19.1184	8.96647	19.0888	12.4731	12.0181	14.6423	10.6128	23.7065	23.7306	14.8846	7.23319	20.6963
NODE_6548_length_1650_cov_80.8928_ID_13165	U-box and intein containing von Willebrand factor type A [Chrysochromulina ericina virus]	19.8623	6.19567	21.9023	10.5162	10.912	17.507	6.48995	24.5812	21.9947	18.798	8.53204	19.7764
NODE_36222_length_394_cov_9.11504_ID_72685	putative serine/threonine-protein kinase/receptor [Acanthamoeba polyphaga mimivirus]	10.4342	11.7871	3.84449	10.3263	14.8197	7.7087	83.4054	4.28243	4.67654	9.45617	19.1451	6.93946
NODE_27855_length_574_cov_88.9094_ID_55959	+ 2561 + 2929 + 1 + ID-3D742905_6-3Bpartial-3D00-3Btype-3DATG-3Brbs_motif-3DGGAG/GAGG-3Brbs_spacer-3D5-10bp	17.5446	13.9478	13.6741	14.8824	14.7743	13.99	20.8564	21.3095	14.3	14.1964	12.89	14.3741
NODE_12601_length_1172_cov_77.8729_ID_25315	alpha/beta hydrolase [Pandoravirus salinus]	19.667	7.54399	22.7624	12.0249	9.24625	20.4563	7.19632	21.5699	16.2778	20.1593	8.34592	21.4889
NODE_9797_length_1358_cov_88.4505_ID_19697	+ 3987 + 5060 + -1 + ID-3D307483_4-3Bpartial-3D00-3Btype-3DATG-3Brbs_motif-3DGGA/GAG/AGG-3Brbs_spacer-3D5-10bp	19.1116	8.47638	18.0614	13.9273	13.9803	19.0666	7.9752	21.3003	24.3895	16.8334	8.10591	15.4088
NODE_4152_length_1985_cov_84.9606_ID_8357	type I cysteine dioxygenase [Acanthamoeba polyphaga moumouvirus]	21.1189	5.96526	25.0576	10.6885	8.22951	22.4041	4.02606	19.3706	21.5953	18.6359	6.24049	23.2978
NODE_9641_length_1371_cov_89.3792_ID_19377	putative cyclophilin type peptydyl-prolyl cis-trans isomerase [Aureococcus anophagefferens virus]	17.3214	13.539	21.6149	15.6377	17.3118	13.7978	9.79125	13.5664	12.7444	19.113	15.2347	16.74
NODE_1098_length_3150_cov_81.137_ID_2211	gp594 [Bacillus phage G]	16.6477	3.9521	25.9385	11.202	7.12164	21.1017	3.03816	22.3504	30.0459	19.3089	4.4667	21.2052
NODE_21600_length_763_cov_79.0791_ID_43403	putative RAB-related GTPase [Acanthamoeba polyphaga mimivirus]	20.3608	11.6799	16.4799	10.4909	13.635	14.4709	11.4916	26.3521	19.5786	16.2313	10.5437	15.0317
NODE_33689_length_441_cov_64.0104_ID_67609	+ + 12606 + 1 + ID-3D608568_13-3Bpartial-3D00-3Btype-3DATG-3Brbs_motif-3DGGA/GAG/AGG-3Brbs_spacer-3D5-10bp	15.9721	11.7948	18.9105	12.8529	17.0054	22.2056	13.1961	25.2616	14.4309	13.0665	12.704	8.76209
NODE_4831_length_1874_cov_83.7334_ID_9729	+ 141 + 1352 + 1 + ID-3D870054_1-3Bpartial-3D01-3Btype-3DATG-3Brbs_motif-3DNone-3Brbs_spacer-3DNone	16.9315	9.33795	18.3978	14.8929	14.947	18.1023	9.05975	23.9109	23.6526	12.234	7.46791	17.0835
NODE_22024_length_749_cov_87.6931_ID_44251	putative RAB-related GTPase [Acanthamoeba polyphaga mimivirus]	14.0581	18.8325	22.7017	9.47887	15.7441	11.8851	16.9498	12.8639	15.9351	11.9582	18.0743	17.2739
NODE_6897_length_1613_cov_84.4178_ID_13865	WD40 domain-containing protein [Acanthamoeba polyphaga moumouvirus]	15.6173	9.02608	21.2471	13.0699	9.9816	19.0967	5.75584	18.2177	19.8853	20.9323	10.9339	21.6864
NODE_27148_length_592_cov_97.6983_ID_54537	enolase [Streptococcus phage]	10.779	14.1989	21.2752	14.155	13.2406	12.7065	11.1637	18.3696	16.3146	16.0922	19.1722	17.8755
NODE_13062_length_1147_cov_76.7555_ID_26237	+ 2 + 586 + -1 + ID-3D379768_1-3Bpartial-3D10-3Btype-3DATG-3Brbs_motif-3DAGGAG-3Brbs_spacer-3D5-10bp	13.0299	9.15958	16.6014	15.4089	15.992	20.7688	8.05566	18.1276	18.4378	19.0689	9.17557	21.4493
NODE_7742_length_1530_cov_81.7336_ID_15567	+ 2 + 1345 + -1 + ID-3D303198_1-3Bpartial-3D10-3Btype-3DATG-3Brbs_motif-3DNone-3Brbs_spacer-3DNone	17.9893	6.45445	19.798	12.6071	10.9672	18.4329	4.31464	24.5335	28.4109	15.9067	6.40294	19.3963
NODE_19345_length_847_cov_77.7197_ID_38881	+ 5940 + 6629 + -1 + ID-3D313057_5-3Bpartial-3D00-3Btype-3DATG-3Brbs_motif-3DAGGA-3Brbs_spacer-3D5-10bp	17.3217	8.32627	21.1877	14.5146	12.3056	16.099	4.88942	23.9064	22.3283	16.4593	8.37032	19.4854
NODE_2080_length_2571_cov_79.3983_ID_4191	+ 2162 + 4111 + -1 + ID-3D1404096_5-3Bpartial-3D00-3Btype-3DATG-3Brbs_motif-3DNone-3Brbs_spacer-3DNone	15.7729	5.45815	24.2864	11.1367	8.80887	22.9834	3.70957	23.0279	26.9182	16.8601	6.79553	19.2643
NODE_842_length_3397_cov_86.7337_ID_1699	HrpA-like helicase [Acanthamoeba polyphaga moumouvirus]	15.0369	5.10748	22.6965	11.3586	7.58989	23.955	3.25481	23.0207	26.5235	17.5653	6.21397	22.3881
NODE_13352_length_1131_cov_92.1292_ID_26821	putative transcription elongation factor SII [Yellowstone lake phycodnavirus 1]	15.91	14.7604	14.9922	12.6946	15.425	17.4488	14.8492	16.911	20.7299	13.1472	14.0414	13.7761
NODE_22767_length_725_cov_74.6299_ID_45741	hypothetical protein [Paramecium bursaria Chlorella virus 1]	17.5087	10.9762	18.6071	12.6447	11.2982	12.8986	11.705	26.9663	17.1068	17.4767	11.1841	16.1813
NODE_516_length_3950_cov_86.1908_ID_1035	ubiquitin specific peptidase C19 [Chrysochromulina ericina virus]	15.9972	5.12079	24.8608	9.79238	7.6254	18.6648	5.12509	22.7128	28.2228	19.5004	7.05978	19.5747
NODE_14896_length_1049_cov_91.9577_ID_29931	+ 152 + 649 + -1 + ID-3D900324_1-3Bpartial-3D00-3Btype-3DATG-3Brbs_motif-3DGGAG/GAGG-3Brbs_spacer-3D5-10bp	20.1512	11.7427	17.0151	12.3184	13.9685	14.0496	10.6577	19.1611	19.6895	19.0564	9.65613	16.7856
NODE_14012_length_1096_cov_84.4669_ID_28151	putative Sel1-like repeat-containing protein [Megavirus lba]	17.6934	12.8089	16.8354	10.6165	12.6913	14.3149	15.2457	19.9908	17.71	18.89	13.5543	13.8912
NODE_20809_length_792_cov_84.9023_ID_41819	translation initiation factor elF-4e [Anomala cuprea entomopoxvirus]	15.5984	11.4575	18.7277	9.47024	17.5679	19.1698	17.9344	19.6369	19.92	14.0508	9.82087	10.882
NODE_16145_length_985_cov_89.3129_ID_32439	vFam_117	13.9418	13.6814	14.1967	12.0223	19.5749	15.817	15.3545	18.028	17.9766	13.4499	16.9663	13.1489
NODE_10494_length_1309_cov_84.4737_ID_21093	serine/threonine protein kinase US3B [Testudinid herpesvirus 3]	16.6419	8.22622	22.2596	11.0224	13.7576	16.8461	5.16692	20.9802	24.0422	20.9089	7.75673	16.4619
NODE_4888_length_1865_cov_105.741_ID_9843	+ 628 + 1251 + 1 + ID-3D1328328_3-3Bpartial-3D00-3Btype-3DATG-3Brbs_motif-3DNone-3Brbs_spacer-3DNone	16.1667	10.6754	22.4349	15.1808	9.67475	23.0916	5.65682	14.5668	15.3749	18.5096	9.73967	22.9033
NODE_1102_length_3140_cov_82.9465_ID_2219	hypothetical protein ATCV1_Z679L [Acanthocystis turfacea Chlorella virus 1]	14.979	5.39872	21.5299	9.69539	8.52228	17.2756	9.6353	23.5405	26.9117	20.2794	7.41339	18.3884
NODE_12319_length_1189_cov_75.4321_ID_24751	+ 6525 + 9827 + -1 + ID-3D504828_5-3Bpartial-3D00-3Btype-3DATG-3Brbs_motif-3DAGGA-3Brbs_spacer-3D5-10bp	14.1283	2.64741	20.1233	10.0581	4.78118	18.9409	2.25077	29.6162	32.1821	27.0558	3.70125	17.9222
NODE_10003_length_1342_cov_80.6045_ID_20109	+ + 34220 + -1 + ID-3D116311_35-3Bpartial-3D00-3Btype-3DATG-3Brbs_motif-3DAGGA-3Brbs_spacer-3D5-10bp	14.7173	6.05308	21.4067	10.999	10.0495	18.3426	6.41302	24.0988	25.6247	20.119	7.96961	17.3479
NODE_26623_length_607_cov_109.612_ID_53481	+ + 33185 + 1 + ID-3D686590_25-3Bpartial-3D00-3Btype-3DATG-3Brbs_motif-3DGGAG/GAGG-3Brbs_spacer-3D5-10bp	14.5133	17.8364	8.3391	7.5666	18.1351	11.9383	33.3174	15.6652	13.349	7.6108	20.3885	14.4048
NODE_894_length_3341_cov_83.1671_ID_1803	Rad5-like protein [Pandoravirus salinus]	14.919	4.42732	21.2428	11.4183	8.76606	22.097	3.92423	22.9883	26.8751	17.7003	6.7559	21.5623
NODE_49_length_8330_cov_87.8895_ID_97	hypothetical protein OTV1_113 [Ostreococcus tauri virus 1]	17.006	4.31226	24.1364	10.4011	6.67236	21.7786	3.23531	20.6718	28.1915	20.2067	5.36596	20.6963
NODE_23299_length_708_cov_68.7841_ID_46807	Rab family GTPase [Acanthamoeba polyphaga moumouvirus]	19.7619	4.98077	21.956	10.9869	9.79429	25.7819	5.88897	20.6984	22.6603	14.5568	5.56918	19.9468
NODE_11164_length_1264_cov_77.2953_ID_22447	heme oxygenase [Cyanophage P-RSM6]	18.3224	5.73692	27.5827	8.89675	9.76386	19.9326	5.23391	21.4437	22.8098	18.7283	6.20105	17.9164
NODE_18353_length_887_cov_76.4519_ID_36885	Morn repeat [Pandoravirus salinus]	17.1915	8.34427	23.4884	15.3403	12.9573	18.826	7.83488	21.4053	17.0716	15.7431	8.61019	15.6879
NODE_2122_length_2549_cov_79.5281_ID_4273	AAA+ ATPase [Acidianus tailed spindle virus]	15.3161	4.32892	24.4242	10.9515	8.56024	21.3794	2.92726	22.0489	28.6976	17.1011	5.61506	21.095
NODE_11671_length_1229_cov_83.4455_ID_23455	cyclin-domain fused to serine-threonine kinase [Acanthamoeba polyphaga moumouvirus]	18.3582	8.76022	21.6794	15.8324	11.7858	25.2845	7.57435	16.6444	15.5437	15.6208	8.29678	17.0141
NODE_2357_length_2458_cov_80.8527_ID_4743	asparaginyl t-RNA synthetase [Acanthamoeba polyphaga moumouvirus]	13.2369	7.21712	22.8215	10.6416	9.80583	17.9598	8.4969	24.1942	25.9938	15.4377	8.08476	18.354
NODE_3369_length_2146_cov_88.4773_ID_6777	putative serine threonine protein phosphatase [Aureococcus anophagefferens virus]	17.0533	7.60862	22.1693	12.3131	10.1898	16.1204	4.10515	26.7995	24.1852	17.1675	7.59155	16.8535
NODE_9114_length_1410_cov_76.7269_ID_18319	vFam_117	20.8162	7.6287	22.5368	10.557	10.1249	18.9824	5.79223	23.8887	28.1417	11.9489	5.56413	16.0253
NODE_30008_length_520_cov_83.8559_ID_60253	+ 2 + 1309 + 1 + ID-3D851066_1-3Bpartial-3D10-3Btype-3DEdge-3Brbs_motif-3DNone-3Brbs_spacer-3DNone	17.9601	9.2863	22.7926	12.6037	8.68563	23.2578	4.83757	22.7766	21.614	16.7892	5.03279	16.318
NODE_9425_length_1387_cov_88.6532_ID_18941	putative cyclophilin type peptydyl-prolyl cis-trans isomerase [Aureococcus anophagefferens virus]	16.1355	12.0028	19.544	13.2687	13.1496	13.9576	9.38977	19.5205	20.1358	16.9503	13.1824	14.687
NODE_25839_length_629_cov_78.8467_ID_51907	+ 5 + 655 + 1 + ID-3D1024140_1-3Bpartial-3D00-3Btype-3DATG-3Brbs_motif-3DNone-3Brbs_spacer-3DNone	13.7412	12.9467	15.0198	10.3441	13.9366	15.4004	11.6927	25.3231	22.2149	16.0195	11.5422	13.3701
NODE_1187_length_3066_cov_81.906_ID_2393	+ + 72780 + -1 + ID-3D167146_52-3Bpartial-3D00-3Btype-3DATG-3Brbs_motif-3DNone-3Brbs_spacer-3DNone	16.4306	4.61222	23.075	10.7804	7.82052	21.4901	4.80202	20.6452	27.3377	17.4952	6.08942	20.957
NODE_1144_length_3102_cov_81.002_ID_2307	+ 8582 + 9655 + -1 + ID-3D5059_8-3Bpartial-3D00-3Btype-3DATG-3Brbs_motif-3DNone-3Brbs_spacer-3DNone	15.666	3.04314	24.8777	9.62784	6.43573	25.1713	3.47427	21.1119	29.25	16.4252	4.00087	22.0918
NODE_3082_length_2224_cov_76.2789_ID_6197	ser/thr kinase [Pandoravirus dulcis]	14.6807	4.85673	27.3274	10.1419	7.55712	19.9497	2.44758	22.7367	26.7829	18.004	5.21742	21.465
NODE_1199_length_3060_cov_91.4945_ID_2417	hypothetical protein ATCV1_Z596R [Acanthocystis turfacea Chlorella virus 1]	17.6718	9.54662	19.1815	11.5976	11.048	18.2345	12.0302	19.0534	21.8472	14.5439	10.6104	15.6666
NODE_3305_length_2162_cov_76.4836_ID_6647	EsV-1-111 [Ectocarpus siliculosus virus 1]	15.3565	4.98166	22.2078	11.3972	10.4242	20.7029	4.47902	24.7821	22.257	16.5389	5.89248	21.8568
NODE_2004_length_2604_cov_74.3805_ID_4035	+ + 94507 + -1 + ID-3D618816_75-3Bpartial-3D00-3Btype-3DATG-3Brbs_motif-3DNone-3Brbs_spacer-3DNone	16.3155	1.87439	25.2142	9.56202	6.41801	22.9457	1.66312	20.6616	30.3474	18.8424	3.58813	23.4238
NODE_8054_length_1500_cov_74.9045_ID_16195	+ 3 + 704 + 1 + ID-3D181961_1-3Bpartial-3D10-3Btype-3DEdge-3Brbs_motif-3DNone-3Brbs_spacer-3DNone	15.7354	2.99	27.0205	9.72234	6.51716	20.7879	1.71635	23.8378	31.5584	19.095	3.90917	17.8988
NODE_21727_length_759_cov_86.4276_ID_43655	putative RAB-related GTPase [Acanthamoeba polyphaga mimivirus]	17.5279	12.9208	14.1744	10.3581	17.742	9.58043	14.9592	20.4567	16.3773	16.7094	14.7653	15.1451
NODE_2550_length_2397_cov_76.0337_ID_5129	gp245 [Bacillus phage G]	13.515	3.18316	21.8796	8.91854	5.04022	21.6439	1.30977	26.2621	31.0749	21.1632	4.12274	22.5739
NODE_11260_length_1256_cov_85.9517_ID_22637	+ 1 + 555 + -1 + ID-3D1429326_1-3Bpartial-3D11-3Btype-3DEdge-3Brbs_motif-3DNone-3Brbs_spacer-3DNone	15.5483	7.70784	15.8843	13.5582	13.268	20.9511	6.17717	20.7099	21.264	17.2252	8.42194	19.7313
NODE_17200_length_937_cov_72.5986_ID_34565	+ 867 + 1829 + 1 + ID-3D793548_2-3Bpartial-3D01-3Btype-3DATG-3Brbs_motif-3DGGA/GAG/AGG-3Brbs_spacer-3D5-10bp	14.3117	2.21978	23.6485	10.775	5.59738	21.2581	3.22523	21.8561	30.3313	19.1515	5.57316	22.4105
NODE_5709_length_1753_cov_76.0618_ID_11485	protein kinase 1 (pk1) [Trichoplusia ni single nucleopolyhedrovirus]	14.0612	3.84195	24.788	8.70045	6.85348	21.7216	2.87698	21.7079	28.8875	19.1308	5.06254	22.7048
NODE_1104_length_3138_cov_93.543_ID_2223	GroES [Bacillus phage 0305phi8-36]	15.5419	8.48669	18.4458	11.4801	12.3419	16.599	8.8792	20.5325	21.5307	17.3205	10.9822	17.941
NODE_4472_length_1929_cov_81.4104_ID_8999	Protein Tyrosine Kinase (PTK) family protein [Acanthamoeba polyphaga moumouvirus]	17.0945	5.22245	18.9388	11.0401	7.23317	20.7867	3.41692	22.8661	23.1171	21.3524	6.85702	22.1535
NODE_5896_length_1728_cov_77.0126_ID_11863	+ 296 + 721 + 1 + ID-3D1297413_2-3Bpartial-3D01-3Btype-3DATG-3Brbs_motif-3DAGGAG-3Brbs_spacer-3D5-10bp	15.3628	4.01905	22.4808	9.44503	6.24981	18.9704	2.50608	20.6804	28.3214	22.5873	5.28634	24.1037
NODE_26476_length_611_cov_83.1007_ID_53189	photosystem I iron-sulfur subunit VII [Prochlorococcus phage P-TIM68]	12.8275	14.247	11.7945	11.9961	13.3917	13.237	14.8535	24.6975	20.1577	15.7877	10.2865	16.4952
NODE_26650_length_606_cov_71.2505_ID_53535	vFam_117	12.472	4.95457	22.1941	11.8573	7.97849	18.6573	7.32251	25.0203	34.5628	10.498	6.46536	17.7243
NODE_4395_length_1942_cov_85.2883_ID_8847	EsV-1-142 [Ectocarpus siliculosus virus 1]	17.3166	9.93447	20.5493	11.8094	14.088	15.4396	7.69978	19.9912	18.6972	15.4809	12.1351	16.4053
NODE_24975_length_656_cov_73.0998_ID_50175	vFam_117	15.1976	9.96211	21.1068	11.7912	12.0177	20.6294	7.23219	17.2652	21.7345	14.1243	10.5245	17.8969
NODE_2904_length_2277_cov_94.5086_ID_5843	+ 2574 + 3323 + -1 + ID-3D930283_4-3Bpartial-3D00-3Btype-3DATG-3Brbs_motif-3DGGAG/GAGG-3Brbs_spacer-3D5-10bp	16.458	7.07029	23.6857	10.6481	8.1138	16.1775	4.0783	21.0189	24.65	20.3841	6.86967	20.0694
NODE_3169_length_2198_cov_86.7046_ID_6371	+ 2 + 754 + 1 + ID-3D1076926_1-3Bpartial-3D10-3Btype-3DEdge-3Brbs_motif-3DNone-3Brbs_spacer-3DNone	15.9941	6.94632	19.6216	11.189	9.14079	17.7282	7.27787	21.0385	23.4457	19.388	8.46427	18.9328
NODE_7228_length_1579_cov_76.2152_ID_14529	putative phaeophorbide a oxygenase [Aureococcus anophagefferens virus]	13.636	3.61613	23.5312	9.40397	7.38912	21.7144	2.77494	21.2458	29.5616	18.9517	4.77282	22.5158
NODE_8266_length_1483_cov_75.327_ID_16619	ORF_096L [Scale drop disease virus]	14.1927	3.12044	23.6211	9.22685	4.64781	24.2554	1.73892	21.7628	30.7329	16.3536	5.07733	24.087
NODE_11893_length_1215_cov_84.0276_ID_23899	+ 2 + 871 + -1 + ID-3D667269_1-3Bpartial-3D10-3Btype-3DATG-3Brbs_motif-3DNone-3Brbs_spacer-3DNone	13.7597	8.19481	16.7626	12.6404	13.3484	20.0185	6.73768	27.4303	19.1577	16.7973	7.63489	16.2863
NODE_21701_length_760_cov_85.827_ID_43603	+ 1148 + 1723 + 1 + ID-3D725720_2-3Bpartial-3D00-3Btype-3DATG-3Brbs_motif-3DNone-3Brbs_spacer-3DNone	12.2841	9.2273	17.3815	16.6685	15.4242	14.136	9.86153	16.9429	27.12	14.9036	9.30849	15.4765
NODE_20003_length_822_cov_86.5671_ID_40205	ankyrin repeat-containing protein [Phaeocystis globosa virus]	16.702	13.66	15.9271	10.2087	14.6092	13.4171	16.5189	17.9033	14.9615	15.566	13.9403	15.1492
NODE_6786_length_1626_cov_82.7454_ID_13641	+ 2 + 535 + -1 + ID-3D751102_1-3Bpartial-3D10-3Btype-3DATG-3Brbs_motif-3DNone-3Brbs_spacer-3DNone	17.4788	9.22765	19.2057	11.2596	11.3179	18.4427	8.49967	18.7107	18.4334	18.1788	10.7833	16.5582
NODE_10235_length_1326_cov_77.738_ID_20575	guanine deaminase [Pandoravirus inopinatum]	17.1147	4.38572	24.8497	12.1828	9.77576	19.8225	2.96892	20.8665	27.0754	14.9237	5.91978	18.1237
NODE_11040_length_1272_cov_82.7625_ID_22195	+ + 24047 + -1 + ID-3D925474_29-3Bpartial-3D00-3Btype-3DATG-3Brbs_motif-3D4Base/6BMM-3Brbs_spacer-3D13-15bp	14.9294	7.48306	19.7566	14.6426	12.7728	19.1424	8.46076	20.3929	20.1823	18.9453	8.02732	13.1968
NODE_22510_length_733_cov_74.7596_ID_45233	vFam_117	15.6701	11.3593	18.7376	13.5563	11.1226	14.0096	14.4902	19.2192	18.4005	14.9555	11.421	14.7873
NODE_22986_length_718_cov_68.4042_ID_46179	putative RAB-related GTPase [Acanthamoeba polyphaga mimivirus]	18.1566	6.81303	18.4346	8.24444	5.88301	22.1029	6.6901	26.879	23.4059	15.7996	7.69902	17.5852
NODE_7094_length_1593_cov_81.7003_ID_14259	vFam_117	14.5241	10.0725	19.3556	9.22523	10.9145	17.259	11.7903	16.9581	25.3661	16.8261	9.50026	15.8375
NODE_758_length_3499_cov_88.9985_ID_1527	hypothetical protein [Apis mellifera filamentous virus]	14.6308	9.81055	19.4943	12.2081	12.6336	14.8374	10.1429	19.6126	22.6335	13.7977	11.5244	16.1942
NODE_39123_length_349_cov_68.5918_ID_78475	+ 1 + 591 + 1 + ID-3D1892558_1-3Bpartial-3D10-3Btype-3DEdge-3Brbs_motif-3DNone-3Brbs_spacer-3DNone	15.206	9.04117	14.5469	12.3188	9.52894	11.3067	6.59309	28.0326	23.3078	18.1	12.99	16.5157
NODE_6982_length_1605_cov_88.1658_ID_14035	+ 634 + 2025 + -1 + ID-3D1425515_2-3Bpartial-3D00-3Btype-3DATG-3Brbs_motif-3DNone-3Brbs_spacer-3DNone	14.8348	8.50023	18.5629	10.288	12.6048	17.9161	8.17184	23.5346	28.0017	12.7145	8.14569	14.1711
NODE_4077_length_1999_cov_72.2186_ID_8203	+ + 24047 + -1 + ID-3D925474_29-3Bpartial-3D00-3Btype-3DATG-3Brbs_motif-3D4Base/6BMM-3Brbs_spacer-3D13-15bp	12.9115	1.96212	24.2531	8.69914	4.42984	22.8553	2.48571	23.0087	32.6358	17.6383	3.88961	22.3575
NODE_18077_length_899_cov_73.2867_ID_36331	vFam_117	11.5552	8.11512	14.7377	14.5644	13.1835	17.5009	5.66342	22.0572	27.9406	17.7093	6.9124	17.1191
NODE_9256_length_1399_cov_84.6778_ID_18603	+ 1177 + 2943 + -1 + ID-3D1698508_3-3Bpartial-3D01-3Btype-3DEdge-3Brbs_motif-3DNone-3Brbs_spacer-3DNone	16.3982	8.08678	19.263	12.1921	12.4465	17.6425	9.69729	21.5435	22.1877	14.6345	8.06505	14.8688
NODE_14349_length_1077_cov_92.5352_ID_28829	hypothetical protein AR158_C344L [Paramecium bursaria Chlorella virus AR158]	11.4973	11.6712	13.6354	10.157	17.7905	16.6764	17.8324	16.2654	17.542	16.1942	13.4461	14.3126
NODE_3494_length_2115_cov_76.65_ID_7031	gp344 [Bacillus phage G]	17.3321	3.95689	22.0784	9.77379	6.76832	18.86	2.83646	27.1167	25.6251	14.5583	4.95709	23.111
NODE_3447_length_2127_cov_89.3089_ID_6937	putative DNA mismatch repair protein MutS [Cafeteria roenbergensis virus BV-PW1]	15.0042	8.4345	21.1472	9.77129	12.4791	15.4614	7.21303	20.7273	22.047	17.934	10.5188	16.2164
NODE_6637_length_1641_cov_83.9369_ID_13343	hypothetical protein MpV1_013c [Micromonas sp. virus MpV1]	17.7198	7.52185	18.6976	10.7423	9.13275	18.4047	4.42726	25.5568	19.2117	19.4509	8.58575	17.4654
NODE_18743_length_871_cov_77.935_ID_37671	uracil-DNA glycosylase [Gallid herpesvirus 3]	14.2135	8.3724	19.7272	12.4021	10.1934	18.9468	6.83974	23.3754	20.8758	14.9629	9.03398	17.8645
NODE_66_length_7707_cov_78.4577_ID_131	DNA polymerase [Perigonia lusca single nucleopolyhedrovirus]	14.5158	3.61999	27.6397	8.37911	5.72003	21.8343	2.9053	18.7077	29.5441	17.5174	4.49622	21.449
NODE_25833_length_629_cov_63.23_ID_51895	+ 878 + 1510 + 1 + ID-3D351568_3-3Bpartial-3D01-3Btype-3DATG-3Brbs_motif-3DAGGAG-3Brbs_spacer-3D5-10bp	13.7412	3.44326	26.2847	8.94624	4.89664	19.8005	4.75018	24.1721	24.1896	16.9618	6.61982	22.4427
NODE_4256_length_1966_cov_84.438_ID_8565	Ser/Thr protein kinase [Pithovirus sibericum]	16.6172	7.86505	21.0068	11.7111	11.5935	18.8097	9.58507	15.9854	16.5154	17.4323	10.2708	18.8201
NODE_18713_length_872_cov_65.0061_ID_37611	+ 1171 + 1596 + 1 + ID-3D287046_2-3Bpartial-3D00-3Btype-3DATG-3Brbs_motif-3DGGA/GAG/AGG-3Brbs_spacer-3D5-10bp	16.6599	2.17701	23.0349	9.59236	4.02379	16.5098	2.35507	28.7252	26.3605	21.9699	3.00677	21.7014
NODE_2965_length_2257_cov_85.1871_ID_5963	+ 606 + 1385 + 1 + ID-3D306697_2-3Bpartial-3D01-3Btype-3DGTG-3Brbs_motif-3DNone-3Brbs_spacer-3DNone	25.0281	7.027	29.8461	13.3027	11.7591	26.0947	1.08771	3.65178	5.13367	21.698	8.63635	22.8125
NODE_4153_length_1985_cov_72.4155_ID_8359	serine/threonine protein kinase US3B [Testudinid herpesvirus 3]	14.9544	3.14473	26.5244	8.70441	6.30346	20.632	2.05776	23.4555	28.7564	18.1004	4.04032	19.3785
NODE_5237_length_1817_cov_73.8439_ID_10541	+ 2709 + 3545 + 1 + ID-3D940043_4-3Bpartial-3D00-3Btype-3DATG-3Brbs_motif-3DGGAG/GAGG-3Brbs_spacer-3D5-10bp	14.886	7.62821	23.2483	9.69481	8.99781	17.7706	9.17977	18.7945	23.5133	17.0561	8.70517	16.3724
NODE_979_length_3253_cov_70.3524_ID_1973	serine/threonine protein kinase%3B probable eukaryotic origin [Salmon gill poxvirus]	12.6934	1.79571	27.5392	7.5113	3.00677	21.3408	2.20199	22.6615	33.7609	18.8995	2.51928	21.8737
NODE_7377_length_1563_cov_90.1857_ID_14827	+ 6989 + 7990 + 1 + ID-3D744055_10-3Bpartial-3D00-3Btype-3DATG-3Brbs_motif-3DNone-3Brbs_spacer-3DNone	15.2981	9.57284	20.4345	11.622	14.0339	15.8146	10.6443	20.4598	19.0113	15.2306	9.18619	14.474
NODE_10594_length_1303_cov_84.5881_ID_21297	putative alpha/beta hydrolase [Acanthamoeba polyphaga mimivirus]	18.2214	11.9594	20.5853	12.4432	9.98313	12.8081	9.66806	18.9444	17.0338	16.9959	10.6591	16.3759
NODE_8478_length_1466_cov_88.3792_ID_17049	WD40 domain-containing protein [Acanthamoeba polyphaga moumouvirus]	14.3861	6.41715	22.5576	10.1707	8.67846	17.5881	7.30008	20.3787	20.1881	19.0122	8.19987	20.7089
NODE_6025_length_1711_cov_77.5743_ID_12121	+ 1 + 873 + 1 + ID-3D290170_1-3Bpartial-3D10-3Btype-3DEdge-3Brbs_motif-3DNone-3Brbs_spacer-3DNone	13.7813	5.75183	24.7664	11.5245	6.94275	18.1379	4.22348	18.7319	22.8115	21.4505	5.25164	22.1873
NODE_5935_length_1725_cov_69.2772_ID_11941	Protein Tyrosine Kinase (PTK) family protein [Acanthamoeba polyphaga moumouvirus]	15.1256	2.43141	20.9476	8.48751	5.03034	19.8993	1.36011	21.0311	28.5097	22.6326	4.31245	25.6855
NODE_6529_length_1652_cov_74.1252_ID_13127	EsV-1-111 [Ectocarpus siliculosus virus 1]	16.0365	4.47065	24.7374	10.1856	7.66011	18.1069	5.82198	21.1329	26.2459	16.1277	5.26972	19.6142
NODE_1385_length_2934_cov_66.8697_ID_2793	putative protein phosphatase 2C [Amsacta moorei entomopoxvirus 'L']	16.041	3.6533	23.5663	9.72653	8.71326	19.5758	3.4529	24.2192	26.423	15.5692	5.81133	18.5873
NODE_3098_length_2221_cov_77.6473_ID_6229	+ 15 + 2030 + -1 + ID-3D571708_1-3Bpartial-3D00-3Btype-3DATG-3Brbs_motif-3DNone-3Brbs_spacer-3DNone	15.6091	4.03424	22.0888	10.1571	5.63772	18.1938	3.08376	20.9121	29.5845	19.4472	5.29582	21.2094
NODE_11192_length_1262_cov_63.3538_ID_22501	Serine/Threonine kinase [Acanthamoeba polyphaga moumouvirus]	9.46859	1.36854	30.5452	5.32662	2.37153	20.1858	2.24729	24.6183	32.7576	21.6795	2.43112	22.2076
NODE_13399_length_1128_cov_71.7185_ID_26915	+ 526 + 1365 + 1 + ID-3D1321683_2-3Bpartial-3D01-3Btype-3DATG-3Brbs_motif-3DNone-3Brbs_spacer-3DNone	17.071	4.01592	21.7277	9.73998	8.6733	20.9588	2.39717	22.1089	21.2372	20.1008	6.11483	21.052
NODE_3128_length_2211_cov_90.2811_ID_6289	DnaJ-like protein [Acanthamoeba polyphaga mimivirus]	16.5983	7.33247	22.9583	12.9872	11.2544	20.0802	6.19805	17.0475	16.9484	17.9324	8.97695	16.6866
NODE_9202_length_1404_cov_61.2142_ID_18495	protein kinase [Adoxophyes orana nucleopolyhedrovirus]	12.7571	1.35018	26.8535	7.64745	3.65297	21.9124	1.98439	21.2552	33.1396	17.1343	2.97453	24.2421
NODE_1970_length_2618_cov_75.9169_ID_3967	+ 2709 + 3545 + 1 + ID-3D940043_4-3Bpartial-3D00-3Btype-3DATG-3Brbs_motif-3DGGAG/GAGG-3Brbs_spacer-3D5-10bp	14.1193	3.27304	24.7969	9.45898	3.54475	19.3665	5.22514	19.378	30.1693	20.0699	4.03897	21.446
NODE_35079_length_415_cov_66.7222_ID_70401	putative methionine sulfoxide reductase [Streptococcus pyogenes]	13.8853	5.2011	21.2963	10.3931	9.11808	12.4738	11.128	28.2924	14.0737	14.6931	9.77255	24.5392
NODE_23160_length_712_cov_75.9209_ID_46529	vFam_117	13.4764	8.0434	13.3311	11.3602	12.5356	11.4156	10.4577	25.7791	23.6976	18.7276	8.21622	17.8035
NODE_21577_length_764_cov_59.1918_ID_43357	+ + 97203 + 1 + ID-3D565861_72-3Bpartial-3D00-3Btype-3DATG-3Brbs_motif-3DGGAG/GAGG-3Brbs_spacer-3D5-10bp	17.3673	2.29012	22.0659	10.0525	3.68604	25.5867	0.839383	21.9911	34.2904	16.5531	2.82368	17.1473
NODE_2139_length_2543_cov_77.2926_ID_4307	serine/threonine protein kinase%3B probable eukaryotic origin [Salmon gill poxvirus]	15.7026	2.36731	22.8179	9.18227	4.72361	22.9726	3.20772	24.6067	31.4031	15.7641	3.49943	18.3407
NODE_2649_length_2358_cov_79.2149_ID_5331	serine/threonine protein kinase%3B probable eukaryotic origin [Salmon gill poxvirus]	14.7039	4.6874	23.4902	10.1906	7.44517	21.2038	2.37036	20.7636	21.1274	19.7847	3.6027	24.9629
NODE_5921_length_1726_cov_80.4692_ID_11913	+ 3 + 986 + -1 + ID-3D975713_1-3Bpartial-3D11-3Btype-3DEdge-3Brbs_motif-3DNone-3Brbs_spacer-3DNone	16.7208	4.78367	18.2094	10.2082	9.95141	18.402	5.01868	22.717	22.7137	18.9736	5.62122	20.9433
NODE_7542_length_1548_cov_99.5941_ID_15163	+ 3 + 1499 + -1 + ID-3D685146_1-3Bpartial-3D10-3Btype-3DATG-3Brbs_motif-3D4Base/6BMM-3Brbs_spacer-3D13-15bp	14.7962	5.88433	19.668	10.6242	8.50396	18.7224	1.35894	24.9567	27.0879	18.602	4.89814	19.0048
NODE_7459_length_1555_cov_77.9027_ID_14989	+ 289 + 1068 + 1 + ID-3D308131_2-3Bpartial-3D00-3Btype-3DGTG-3Brbs_motif-3DGGAG/GAGG-3Brbs_spacer-3D5-10bp	14.937	8.85947	17.6441	12.4545	10.5306	18.7566	6.70638	21.1064	21.202	14.1876	9.50491	18.1656
NODE_4629_length_1903_cov_77.5152_ID_9317	putative protein phosphatase 2C [Amsacta moorei entomopoxvirus 'L']	13.5275	7.00234	20.1305	11.5471	10.4664	18.1879	5.81257	22.8061	23.7116	16.6284	8.01097	16.1023
NODE_3550_length_2101_cov_95.8299_ID_7147	+ 3 + 911 + 1 + ID-3D617333_1-3Bpartial-3D10-3Btype-3DEdge-3Brbs_motif-3DNone-3Brbs_spacer-3DNone	13.2832	11.9587	14.2175	13.8095	16.3484	13.063	14.2022	16.7173	14.9025	15.6718	14.8313	14.9098
NODE_12346_length_1188_cov_83.9029_ID_24805	+ 1 + 639 + 1 + ID-3D1817552_1-3Bpartial-3D11-3Btype-3DEdge-3Brbs_motif-3DNone-3Brbs_spacer-3DNone	13.9349	3.00347	28.202	11.2393	6.8601	20.5792	1.12651	18.0775	23.8028	18.4486	4.43151	24.1205
NODE_21579_length_764_cov_72.4231_ID_43361	putative DnaJ/Hsp40 [Cafeteria roenbergensis virus BV-PW1]	14.4112	9.26456	15.6467	11.5185	16.1619	14.8568	6.71506	18.9727	18.8044	16.9052	13.7334	16.79
NODE_7408_length_1560_cov_84.5827_ID_14889	+ 2625 + 3980 + 1 + ID-3D11460_5-3Bpartial-3D00-3Btype-3DATG-3Brbs_motif-3DGGA/GAG/AGG-3Brbs_spacer-3D5-10bp	17.4368	7.88852	18.3842	12.4078	10.9525	17.1848	7.03358	19.9845	21.2699	15.265	9.57489	16.2302
NODE_5759_length_1745_cov_86.0929_ID_11589	+ + 17928 + -1 + ID-3D576195_9-3Bpartial-3D00-3Btype-3DATG-3Brbs_motif-3DAGGA-3Brbs_spacer-3D5-10bp	16.3806	7.42403	21.096	12.4524	9.72622	19.6376	10.2245	17.2442	22.8174	15.1373	5.73664	15.3845
NODE_12786_length_1162_cov_74.6649_ID_25685	+ + 18835 + 1 + ID-3D619274_11-3Bpartial-3D00-3Btype-3DATG-3Brbs_motif-3DAGGA-3Brbs_spacer-3D5-10bp	10.8994	3.56969	16.5646	9.02485	6.39345	25.9023	3.13948	20.3142	31.4292	14.9288	6.26931	24.7926
NODE_28525_length_557_cov_86.3884_ID_57299	vFam_117	14.8499	11.8006	13.0701	13.2589	13.6827	12.6933	14.3905	20.9867	16.8324	13.7779	13.3115	14.5259
NODE_6622_length_1643_cov_82.9213_ID_13313	+ 2625 + 3980 + 1 + ID-3D11460_5-3Bpartial-3D00-3Btype-3DATG-3Brbs_motif-3DGGA/GAG/AGG-3Brbs_spacer-3D5-10bp	16.4209	7.39083	19.1265	11.1244	11.1828	15.08	8.28969	25.0299	19.7405	15.1662	8.67287	15.9535
NODE_1224_length_3041_cov_79.7204_ID_2467	serine/threonine protein kinase [Marseillevirus marseillevirus]	12.2177	2.90557	21.372	8.47702	4.10927	21.2061	2.19676	24.5333	31.7007	18.6537	3.15937	22.639
NODE_15246_length_1031_cov_69.5441_ID_30629	+ + 20547 + 1 + ID-3D179926_20-3Bpartial-3D00-3Btype-3DATG-3Brbs_motif-3DNone-3Brbs_spacer-3DNone	16.3788	4.8424	23.2853	11.4746	7.23421	24.5829	2.67372	20.4542	20.3787	18.3112	4.93409	18.5925
NODE_3739_length_2056_cov_77.0655_ID_7533	WD40 domain-containing protein [Acanthamoeba polyphaga moumouvirus]	12.8402	5.51739	18.7971	12.9804	9.34229	20.4408	5.50806	21.7851	21.5074	16.4699	7.07727	20.6136
NODE_2671_length_2353_cov_79.8146_ID_5375	+ 1 + 873 + 1 + ID-3D290170_1-3Bpartial-3D10-3Btype-3DEdge-3Brbs_motif-3DNone-3Brbs_spacer-3DNone	11.4317	6.71193	18.5939	11.6964	8.33204	18.4268	4.52895	25.9338	22.287	18.5918	5.73139	20.6114
NODE_10693_length_1296_cov_79.3973_ID_21495	EsV-1-111 [Ectocarpus siliculosus virus 1]	16.4683	7.84764	19.9157	12.1037	11.1963	13.7235	11.4718	18.2017	18.8051	19.7531	9.28881	13.975
NODE_12624_length_1171_cov_76.5573_ID_25361	putative RING finger protein [Emiliania huxleyi virus 86]	12.9134	5.7538	21.6472	12.1568	10.8798	18.1241	4.42043	24.2919	22.9803	15.3853	7.09773	17.047
NODE_9201_length_1404_cov_81.3825_ID_18493	putative superfamily II helicase/eIF-4AIII [Cafeteria roenbergensis virus BV-PW1]	16.8393	6.36513	20.8251	11.5668	9.26289	20.4012	4.23336	18.3031	22.7626	15.0526	6.06804	20.9881
NODE_25444_length_641_cov_68.5239_ID_51113	+ 971 + 1366 + 1 + ID-3D1330325_2-3Bpartial-3D00-3Btype-3DATG-3Brbs_motif-3DGGAGG-3Brbs_spacer-3D5-10bp	18.597	9.90776	16.6662	14.3891	10.9792	17.63	12.0956	24.036	13.4204	12.8082	9.57066	12.5182
NODE_34579_length_424_cov_68.0461_ID_69399	+ 3856 + 4386 + -1 + ID-3D1330526_4-3Bpartial-3D00-3Btype-3DATG-3Brbs_motif-3DGGA/GAG/AGG-3Brbs_spacer-3D5-10bp	14.2971	15.8064	10.7419	16.0642	13.1503	14.1383	16.1002	11.3257	11.6096	19.7198	18.1546	11.3177
NODE_2049_length_2584_cov_82.2918_ID_4125	vFam_117	15.3452	5.93714	22.9675	10.7411	11.1794	18.0399	5.5006	15.2345	13.5932	22.0365	8.55253	23.298
NODE_1894_length_2650_cov_79.7256_ID_3815	putative superfamily II helicase/eIF-4AIII [Cafeteria roenbergensis virus BV-PW1]	15.0946	9.45446	21.6321	10.1235	11.6391	13.2307	8.68232	18.644	18.0891	17.1638	11.3178	17.1353
NODE_21956_length_751_cov_72.1868_ID_44115	putative RAB-related GTPase [Acanthamoeba polyphaga mimivirus]	16.2765	7.99544	27.1377	13.5204	9.87571	14.8002	6.29774	18.1175	16.2519	15.522	9.20081	17.2078
NODE_9415_length_1388_cov_71.4711_ID_18921	SPV015 kelch-like protein [Swinepox virus]	16.38	5.27869	23.5202	11.2416	8.33165	17.8092	5.09426	21.548	25.4533	15.5854	4.22097	17.6491
NODE_9015_length_1418_cov_82.6266_ID_18121	hypothetical protein OTV1_014 [Ostreococcus tauri virus 1]	15.4404	8.92611	16.3722	13.4783	10.3086	13.9039	12.9195	18.6104	18.0412	17.166	11.0416	15.8473
NODE_33669_length_441_cov_65.0907_ID_67571	hypothetical protein NY2A_B024L [Paramecium bursaria Chlorella virus NY2A]	10.6481	15.4807	12.9387	11.8247	16.3252	14.1308	18.8515	16.8411	14.4309	6.96882	16.0312	17.5242
NODE_6440_length_1663_cov_82.9384_ID_12949	serine-threonine kinase [Acanthamoeba polyphaga moumouvirus]	15.356	5.54595	18.4107	9.48075	9.95724	16.4195	5.88752	23.7134	20.9724	16.9221	7.13597	22.1301
NODE_8692_length_1447_cov_88.6602_ID_17473	+ 207 + 1328 + 1 + ID-3D16192_2-3Bpartial-3D00-3Btype-3DGTG-3Brbs_motif-3DNone-3Brbs_spacer-3DNone	11.9823	4.3284	21.6759	11.0669	6.92427	20.9597	1.91649	19.177	23.2484	22.5531	6.77561	20.875
NODE_5615_length_1763_cov_71.1739_ID_11297	+ 289 + 1068 + 1 + ID-3D308131_2-3Bpartial-3D00-3Btype-3DGTG-3Brbs_motif-3DGGAG/GAGG-3Brbs_spacer-3D5-10bp	14.7535	5.3737	23.3671	10.9879	6.60883	18.2493	3.26708	22.6223	25.3677	16.5535	6.12735	18.195
NODE_2172_length_2528_cov_72.9207_ID_4373	vFam_117	15.7173	2.9783	22.6867	8.50863	6.76315	19.1556	2.33537	21.2433	29.7289	16.3577	4.37964	21.454
NODE_10933_length_1279_cov_64.2059_ID_21981	+ 273 + 1295 + -1 + ID-3D1555042_1-3Bpartial-3D00-3Btype-3DATG-3Brbs_motif-3DGGA/GAG/AGG-3Brbs_spacer-3D5-10bp	15.5914	4.09407	22.6913	12.7271	7.14637	18.3815	2.2122	21.7985	22.1083	20.7903	5.51582	18.0246
NODE_33023_length_454_cov_61.396_ID_66283	Histone [Cotesia congregata bracovirus]	13.4717	8.17237	11.2963	13.6309	17.4341	19.1167	13.7834	16.974	17.1217	14.8437	11.7896	13.2928
NODE_7296_length_1572_cov_79.3085_ID_14665	+ 1626 + 2597 + 1 + ID-3D1420644_3-3Bpartial-3D00-3Btype-3DATG-3Brbs_motif-3DNone-3Brbs_spacer-3DNone	15.1964	5.40985	13.585	11.2933	10.9696	18.6854	5.578	22.7342	24.5926	18.6304	8.55183	15.5158
NODE_963_length_3274_cov_77.7251_ID_1941	hypothetical protein [Klebsiella phage K64-1]	15.1142	2.90975	28.4065	9.60138	6.4277	19.8784	3.38463	21.0607	24.4367	16.7934	3.84568	18.8349
NODE_8148_length_1492_cov_70.4795_ID_16383	Ser/Thr protein kinase [Pithovirus sibericum]	13.3007	4.62529	23.9626	10.8511	6.19376	19.3369	2.59034	22.7067	26.1543	17.4286	5.54027	17.8608
NODE_996_length_3242_cov_76.1613_ID_2007	putative Lon protease [Cafeteria roenbergensis virus BV-PW1]	14.1402	3.87005	23.2943	8.77028	6.59803	22.748	4.10415	21.3611	26.7817	15.9111	4.35452	18.4638
NODE_27192_length_591_cov_61.2929_ID_54629	+ + 13254 + 1 + ID-3D1394374_12-3Bpartial-3D00-3Btype-3DATG-3Brbs_motif-3DNone-3Brbs_spacer-3DNone	16.6413	12.6802	13.8965	12.1552	12.7521	14.9764	17.5941	12.3603	12.8826	17.0714	11.8934	15.2691
NODE_2637_length_2363_cov_89.3865_ID_5307	+ 833 + 1345 + 1 + ID-3D1696434_2-3Bpartial-3D00-3Btype-3DATG-3Brbs_motif-3DNone-3Brbs_spacer-3DNone	15.61	5.87904	19.3114	11.6417	9.95182	17.2986	5.46885	21.6911	21.9983	16.6542	7.88113	16.7523
NODE_5174_length_1825_cov_87.3463_ID_10415	+ 1241 + 2017 + -1 + ID-3D865176_3-3Bpartial-3D00-3Btype-3DATG-3Brbs_motif-3DGGAGG-3Brbs_spacer-3D5-10bp	14.3097	9.83542	17.2143	11.0545	14.1515	16.568	11.0993	20.1501	16.746	12.1386	10.7286	16.0508
NODE_583_length_3801_cov_83.9116_ID_1169	+ + 16337 + -1 + ID-3D120201_13-3Bpartial-3D00-3Btype-3DATG-3Brbs_motif-3DNone-3Brbs_spacer-3DNone	13.0598	4.10013	22.6532	10.0117	6.86341	19.5046	3.24642	20.3538	23.3561	21.6299	5.15883	20.0165
NODE_6405_length_1669_cov_72.8928_ID_12879	gp234 [Bacillus phage G]	17.0998	4.06344	25.3397	9.36328	6.29082	19.1279	2.71465	20.5625	26.2084	16.9822	4.04005	18.0551
NODE_11846_length_1218_cov_75.4445_ID_23805	ankyrin repeat protein [Penguinpox virus]	22.5951	6.68485	25.1761	12.375	9.28485	21.5278	1.4061	10.5182	8.75387	22.2649	8.95131	20.2961
NODE_19255_length_850_cov_81.3673_ID_38701	chaperone protein DnaJ [Chrysochromulina ericina virus]	10.5352	12.3408	15.2091	14.0838	11.7572	12.1054	13.3848	20.4457	18.7282	13.6496	14.885	12.6197
NODE_1099_length_3149_cov_73.097_ID_2213	hypothetical protein [Apis mellifera filamentous virus]	13.9008	3.81645	23.3747	9.47299	5.4354	22.9379	2.65929	21.2481	27.7701	16.0319	4.00932	18.9864
NODE_1015_length_3218_cov_84.2574_ID_2045	+ 1852 + 3636 + 1 + ID-3D310706_2-3Bpartial-3D00-3Btype-3DATG-3Brbs_motif-3DAGGA-3Brbs_spacer-3D5-10bp	15.2619	4.74233	21.9734	11.0602	6.8055	19.1335	4.50792	23.0816	24.5666	16.5422	5.07362	16.8852
NODE_31285_length_492_cov_70.4371_ID_62803	+ 430 + 654 + 1 + ID-3D899299_2-3Bpartial-3D00-3Btype-3DATG-3Brbs_motif-3DNone-3Brbs_spacer-3DNone	13.8901	17.0967	7.29999	12.6209	18.5198	13.2241	23.7232	13.8305	10.4064	15.6641	11.7851	11.5025
NODE_7236_length_1578_cov_67.3854_ID_14545	+ 209 + 1519 + -1 + ID-3D789933_2-3Bpartial-3D01-3Btype-3DEdge-3Brbs_motif-3DNone-3Brbs_spacer-3DNone	12.3111	4.1658	15.2748	10.9933	10.1249	18.1087	3.8183	23.3191	23.9	19.3842	6.69721	21.257
NODE_3025_length_2238_cov_71.3596_ID_6083	+ 1 + 873 + 1 + ID-3D290170_1-3Bpartial-3D10-3Btype-3DEdge-3Brbs_motif-3DNone-3Brbs_spacer-3DNone	14.3793	3.60319	20.513	10.1272	5.13078	20.9178	2.66609	21.8873	28.2582	18.7209	4.30615	18.8413
NODE_29457_length_533_cov_87.4519_ID_59163	+ 136 + 642 + -1 + ID-3D881195_2-3Bpartial-3D01-3Btype-3DEdge-3Brbs_motif-3DNone-3Brbs_spacer-3DNone	15.3217	12.3077	10.5663	11.7176	13.2372	9.34908	24.6919	18.8284	11.6559	12.3744	13.625	15.6437
NODE_3818_length_2043_cov_75.1046_ID_7691	Helicase 45 [Chrysochromulina ericina virus]	13.9264	8.00521	18.8135	11.7102	11.4432	17.1557	9.62006	20.5379	18.1959	15.1366	7.4374	17.1781
NODE_21923_length_752_cov_58.0287_ID_44051	+ 7636 + 8337 + 1 + ID-3D1024487_9-3Bpartial-3D00-3Btype-3DATG-3Brbs_motif-3DGGA/GAG/AGG-3Brbs_spacer-3D5-10bp	13.9791	6.91655	16.0052	8.13975	11.5967	12.6618	5.42928	25.1398	27.1601	14.0511	5.77267	22.2908
NODE_4679_length_1896_cov_68.7637_ID_9417	+ 289 + 1068 + 1 + ID-3D308131_2-3Bpartial-3D00-3Btype-3DGTG-3Brbs_motif-3DGGAG/GAGG-3Brbs_spacer-3D5-10bp	12.502	2.93546	25.4942	9.23595	5.99258	21.3303	2.82408	25.2613	30.8841	14.1033	3.20085	15.3672
NODE_1539_length_2828_cov_78.4392_ID_3105	+ 3 + 3986 + 1 + ID-3D593571_1-3Bpartial-3D11-3Btype-3DEdge-3Brbs_motif-3DNone-3Brbs_spacer-3DNone	14.8378	5.33944	24.1146	10.1229	8.11902	18.3183	5.11354	18.348	22.6665	16.5663	6.50771	18.904
NODE_8182_length_1490_cov_75.7756_ID_16451	+ 2291 + 3937 + 1 + ID-3D1425044_2-3Bpartial-3D00-3Btype-3DATG-3Brbs_motif-3DGGA/GAG/AGG-3Brbs_spacer-3D5-10bp	13.6388	3.41818	24.8517	10.0666	6.08187	19.7196	4.32388	20.5417	22.6095	18.6499	5.16051	19.5568
NODE_6063_length_1706_cov_83.3434_ID_12197	+ 340 + 1926 + 1 + ID-3D354759_2-3Bpartial-3D00-3Btype-3DATG-3Brbs_motif-3DNone-3Brbs_spacer-3DNone	12.7431	6.38666	17.0028	10.3463	7.27801	16.9959	6.25019	23.9639	24.0866	16.811	7.45284	19.2854
NODE_6750_length_1630_cov_70.7721_ID_13569	Ser/Thr protein kinase [Pithovirus sibericum]	13.0005	3.64822	22.5214	10.9869	7.66995	17.439	1.89596	23.2805	27.9218	15.7099	6.10164	18.2848
NODE_27128_length_593_cov_73.881_ID_54497	+ 3 + 1103 + 1 + ID-3D1828875_1-3Bpartial-3D10-3Btype-3DEdge-3Brbs_motif-3DNone-3Brbs_spacer-3DNone	13.9764	5.27311	16.5019	10.434	3.3014	19.3104	3.18181	27.1651	25.4893	19.6726	5.75574	18.3511
NODE_7820_length_1523_cov_78.7466_ID_15727	cathepsin [Euproctis pseudoconspersa nucleopolyhedrovirus]	17.7767	5.0859	20.4028	11.7202	9.24766	18.5323	3.37346	17.5164	24.1587	18.9006	5.73389	15.8078
NODE_12648_length_1170_cov_75.6951_ID_25409	CNPV303 ankyrin repeat protein [Canarypox virus]	18.6487	7.79973	18.2486	10.2607	12.5168	18.1432	6.71935	20.6331	20.7043	13.8015	6.80909	13.8146
NODE_4718_length_1889_cov_82.819_ID_9495	vFam_117	20.0388	8.05478	23.6622	11.1704	10.0912	21.42	2.83571	9.33865	11.8376	18.5816	8.20469	22.8025
NODE_20854_length_791_cov_65.966_ID_41909	Morn repeat [Pandoravirus salinus]	15.8449	5.06164	22.1519	15.7542	11.6175	18.0801	2.67246	18.0653	18.949	15.421	5.75165	18.3648
NODE_5453_length_1788_cov_80.8234_ID_10971	+ 2246 + 3109 + -1 + ID-3D142377_3-3Bpartial-3D00-3Btype-3DATG-3Brbs_motif-3DGGAGG-3Brbs_spacer-3D5-10bp	18.1161	5.94496	19.9634	11.5327	11.2334	15.8198	6.02992	17.3628	17.3964	18.2182	8.01026	18.0258
NODE_9862_length_1353_cov_85.1602_ID_19827	hypothetical protein JL_141 [Bacillus phage JL]	17.9517	12.0398	16.0411	15.6878	16.7685	20.3356	6.21426	5.14299	5.7746	17.9129	14.4805	19.2191
NODE_34153_length_432_cov_52.1485_ID_68541	DNA-directed RNA polymerase%2C subunit N/RPB10 [Chrysochromulina ericina virus]	17.7711	14.0087	8.00731	4.23729	16.6392	5.3592	49.0248	8.42679	8.73028	4.312	19.4724	11.4639
NODE_14870_length_1050_cov_64.1357_ID_29879	+ + 27193 + 1 + ID-3D155359_23-3Bpartial-3D00-3Btype-3DATG-3Brbs_motif-3DGGA/GAG/AGG-3Brbs_spacer-3D11-12bp	12.6145	7.38269	17.4533	9.5051	9.96661	15.8062	10.2725	24.1375	19.7516	16.9601	6.72484	16.8409
NODE_21753_length_758_cov_70.192_ID_43707	Morn repeat [Pandoravirus salinus]	13.8239	8.73489	14.607	9.9539	15.7681	16.2755	16.1166	22.2395	16.7814	14.9601	9.47229	8.67071
NODE_23406_length_705_cov_68.46_ID_47021	vFam_117	16.5697	8.85677	24.7998	16.9361	14.3052	21.31	4.05266	6.78129	6.6338	19.3997	9.62568	18.0652
NODE_13457_length_1125_cov_70.0944_ID_27031	putative protein phosphatase 2C [Acanthamoeba polyphaga mimivirus]	16.6826	5.91776	18.4465	9.14607	7.84888	20.5338	4.63795	22.4407	22.1873	15.5464	5.51365	18.3489
NODE_20159_length_816_cov_71.23_ID_40521	dual specificity protein phosphatase [Port-miou virus]	14.8453	8.08712	16.0896	10.8852	7.76627	22.9646	5.9012	20.8373	20.4896	13.7997	7.97789	17.5831
NODE_16412_length_974_cov_66.9412_ID_32977	hypothetical protein [Yellowstone lake phycodnavirus 3]	16.2798	13.5017	16.4232	9.0365	12.6939	13.6714	11.6775	17.9833	12.1619	16.1765	15.8155	11.8035
NODE_18479_length_883_cov_87.6679_ID_37135	+ 175 + 519 + -1 + ID-3D1766627_2-3Bpartial-3D01-3Btype-3DEdge-3Brbs_motif-3DNone-3Brbs_spacer-3DNone	15.7776	12.3341	16.4112	9.94613	14.6648	11.4994	10.6613	14.8279	15.0669	20.4475	9.929	15.4913
NODE_10937_length_1279_cov_70.9722_ID_21989	+ 592 + 1365 + -1 + ID-3D111039_4-3Bpartial-3D00-3Btype-3DATG-3Brbs_motif-3DGGAG/GAGG-3Brbs_spacer-3D5-10bp	14.0703	6.35658	18.6027	11.4437	8.89651	16.6913	3.83448	18.7159	18.1737	18.6395	7.90823	23.6687
NODE_25809_length_630_cov_55.6522_ID_51847	Fe-S cluster assembly scaffold protein [Chrysochromulina ericina virus]	13.2184	4.12204	22.4735	9.7607	8.26648	13.1679	1.82284	27.5568	28.0687	15.5095	4.40268	18.5763
NODE_13916_length_1101_cov_73.1635_ID_27959	hypothetical protein [Paramecium bursaria Chlorella virus 1]	14.1659	9.56883	17.9696	12.6154	9.11401	17.5374	5.99427	25.1769	16.4793	15.7591	9.41074	13.1538
NODE_6378_length_1672_cov_82.564_ID_12825	putative serine threonine protein phosphatase [Aureococcus anophagefferens virus]	17.2032	5.9842	19.3371	13.315	12.3429	20.0119	4.98484	16.6724	17.1634	17.5986	6.16907	16.0303
NODE_14574_length_1064_cov_87.4192_ID_29283	+ 1 + 774 + -1 + ID-3D914913_1-3Bpartial-3D11-3Btype-3DEdge-3Brbs_motif-3DNone-3Brbs_spacer-3DNone	15.5012	12.5479	15.9382	11.2911	13.5377	14.5948	15.4365	15.2203	14.6187	11.7241	15.3111	10.9894
NODE_1612_length_2790_cov_58.3049_ID_3251	hypothetical protein OlV1_063c [Ostreococcus lucimarinus virus 1]	17.9767	7.05691	18.2676	9.6082	9.67968	16.2846	5.8517	20.9839	21.068	14.5791	8.43118	16.9131
NODE_11488_length_1241_cov_81.2024_ID_23091	acid ceramidase-like protein [Acanthamoeba polyphaga mimivirus]	14.1987	7.20575	11.8777	12.0944	8.31962	16.8766	4.5844	22.3868	28.3847	15.6212	6.75301	18.3236
NODE_531_length_3922_cov_84.0667_ID_1065	hypothetical protein FR483_n554L [Paramecium bursaria Chlorella virus FR483]	13.5588	5.05098	23.3058	10.6583	8.7687	17.1787	5.9811	19.1857	23.7064	15.1689	6.80711	16.9277
NODE_23942_length_688_cov_76.2196_ID_48097	+ 81 + 650 + -1 + ID-3D589559_1-3Bpartial-3D01-3Btype-3DEdge-3Brbs_motif-3DNone-3Brbs_spacer-3DNone	12.8767	14.4829	13.0923	10.9747	13.5055	8.644	17.0852	16.5728	15.912	14.3708	17.4067	11.2394
NODE_6260_length_1684_cov_68.1424_ID_12587	hypothetical protein OlV2_057c [Ostreococcus lucimarinus virus 2]	12.5216	2.81152	24.7834	12.2014	7.07068	17.71	3.43986	22.0998	18.6426	19.7804	4.33616	20.7595
NODE_9986_length_1344_cov_85.3894_ID_20075	+ + 14842 + 1 + ID-3D568237_12-3Bpartial-3D00-3Btype-3DATG-3Brbs_motif-3DAGxAGG/AGGxGG-3Brbs_spacer-3D5-10bp	17.5577	7.15947	22.3309	9.56909	8.10776	16.3196	2.64426	20.945	24.5202	14.3449	5.57514	16.9739
NODE_18613_length_876_cov_63.2862_ID_37403	RIIA-RIIB membrane-associated protein [Synechococcus phage S-SSM7]	14.4121	8.0497	14.9299	11.0934	7.9986	17.0923	5.61921	19.6269	20.7137	21.2515	8.11224	17.1362
NODE_12590_length_1173_cov_67.636_ID_25293	+ + 121525 + 1 + ID-3D618606_77-3Bpartial-3D00-3Btype-3DATG-3Brbs_motif-3DNone-3Brbs_spacer-3DNone	14.7876	7.53615	20.237	9.03886	8.58838	16.4417	7.02561	16.4052	22.5145	15.9508	9.6653	17.8209
NODE_5533_length_1775_cov_66.3273_ID_11135	putative serine/threonine protein kinase [Feldmannia species virus]	15.2876	3.23624	24.7129	8.43144	5.26617	18.2518	2.93837	22.8959	26.823	16.9116	2.85866	18.3011
NODE_131_length_5963_cov_78.1469_ID_261	putative regulator of chromosome condenstation family protein [Brevibacillus phage Jenst]	14.7799	5.10755	23.3198	10.0243	8.61422	18.177	3.2545	18.135	23.4085	16.2255	6.31598	18.5373
NODE_2117_length_2552_cov_71.9724_ID_4263	+ 216 + 2048 + 1 + ID-3D301319_2-3Bpartial-3D00-3Btype-3DATG-3Brbs_motif-3DNone-3Brbs_spacer-3DNone	14.2593	4.27424	20.6968	10.5502	7.75396	18.1921	3.87539	20.5258	27.6459	15.2173	5.42599	17.4467
NODE_38829_length_353_cov_53.5973_ID_77889	+ 628 + 1251 + 1 + ID-3D1328328_3-3Bpartial-3D00-3Btype-3DATG-3Brbs_motif-3DNone-3Brbs_spacer-3DNone	13.5217	9.58475	15.7622	12.8204	13.4597	14.1833	11.0702	25.7885	12.0873	14.9508	10.4388	12.1021
NODE_5062_length_1841_cov_77.0711_ID_10191	+ 351 + 1655 + -1 + ID-3D1259287_2-3Bpartial-3D00-3Btype-3DGTG-3Brbs_motif-3DGGA/GAG/AGG-3Brbs_spacer-3D5-10bp	16.2815	4.55184	24.4999	10.6661	10.2945	21.7801	2.62635	14.4963	18.2862	17.3853	4.78917	20.0422
NODE_5627_length_1762_cov_82.3984_ID_11321	serine-threonine kinase [Acanthamoeba polyphaga moumouvirus]	15.547	10.606	17.9218	10.8485	11.5229	15.2176	8.47937	18.2605	15.5126	15.092	11.3017	15.3387
NODE_21173_length_779_cov_82.4696_ID_42545	mg314 gene product [Megavirus chiliensis]	15.8243	10.1346	15.22	8.76126	9.65862	15.2586	12.8155	23.9108	11.4754	14.0455	12.7459	15.6378
NODE_5412_length_1793_cov_85.3688_ID_10893	+ 99 + 449 + 1 + ID-3D700515_2-3Bpartial-3D00-3Btype-3DATG-3Brbs_motif-3DNone-3Brbs_spacer-3DNone	15.2422	11.7038	18.6534	9.92215	12.8822	12.4882	16.4277	12.5921	13.2864	13.9199	13.2875	14.9557
NODE_17861_length_908_cov_59.2814_ID_35899	WD40 domain-containing protein [Acanthamoeba polyphaga moumouvirus]	16.668	4.45928	25.9232	9.91197	6.7301	20.2039	3.35549	21.0856	28.1489	11.0946	3.6662	14.0769
NODE_29022_length_544_cov_69.6053_ID_58299	+ 259 + 594 + -1 + ID-3D956993_2-3Bpartial-3D00-3Btype-3DATG-3Brbs_motif-3DAGGAG-3Brbs_spacer-3D5-10bp	16.6686	8.11167	11.5631	13.0862	13.2728	17.372	11.7449	19.6473	16.8888	12.547	11.6963	12.6948
NODE_12767_length_1163_cov_83.6597_ID_25647	vFam_117	16.652	10.3352	22.0625	11.6597	12.1183	13.0561	9.40876	12.8684	14.1174	16.7265	10.5124	15.7602
NODE_7609_length_1542_cov_60.9953_ID_15297	P13-like protein [Acanthamoeba polyphaga mimivirus]	12.9507	2.9388	29.4256	8.29954	3.73944	22.4932	2.13817	18.4965	28.0009	14.9014	3.25258	18.6367
NODE_657_length_3663_cov_83.7051_ID_1321	DNA-directed RNA polymerase II subunit RPB2 [Phaeocystis globosa virus]	14.4027	6.24622	20.8759	10.5775	9.2934	18.6021	6.79708	19.1485	19.8366	15.7661	7.29734	16.3116
NODE_8501_length_1464_cov_81.5224_ID_17095	+ 610 + 1611 + 1 + ID-3D732729_2-3Bpartial-3D00-3Btype-3DATG-3Brbs_motif-3DAGGAG-3Brbs_spacer-3D5-10bp	15.3806	6.15194	19.2919	11.0967	10.5551	12.5832	5.29456	21.9097	18.9471	17.0625	8.89266	17.9562
NODE_6599_length_1645_cov_77.2755_ID_13267	Thioredoxin domain-containing protein R362	12.6748	8.47463	15.6664	9.66721	14.2547	16.9876	12.214	18.9501	15.3432	16.1024	10.8874	13.8796
NODE_19591_length_838_cov_98.6054_ID_39373	hypothetical protein [Escherichia phage PBECO 4]	15.1584	13.6634	13.0461	9.92967	14.6167	9.68785	25.7098	13.4799	11.822	12.4569	14.5005	11.0057
NODE_21038_length_784_cov_71.9342_ID_42275	+ 1241 + 2017 + -1 + ID-3D865176_3-3Bpartial-3D00-3Btype-3DATG-3Brbs_motif-3DGGAGG-3Brbs_spacer-3D5-10bp	15.328	7.53465	17.4036	10.9039	11.4878	16.7143	5.67803	15.3821	22.3876	15.9555	7.55614	18.5963
NODE_21586_length_764_cov_76.4147_ID_43375	+ 1 + 612 + -1 + ID-3D643450_1-3Bpartial-3D11-3Btype-3DEdge-3Brbs_motif-3DNone-3Brbs_spacer-3DNone	14.4112	9.88913	12.4372	11.728	12.4758	17.333	15.9483	19.4039	14.0111	10.5658	13.7334	12.8605
NODE_15501_length_1017_cov_65.21_ID_31143	+ 660 + 1469 + -1 + ID-3D1018313_2-3Bpartial-3D00-3Btype-3DATG-3Brbs_motif-3DNone-3Brbs_spacer-3DNone	14.1407	5.4978	26.423	11.1083	8.13594	16.3031	4.46691	19.6438	20.7423	16.2478	7.66185	14.3134
NODE_2936_length_2267_cov_95.646_ID_5905	+ 445 + 1215 + 1 + ID-3D376148_2-3Bpartial-3D01-3Btype-3DATG-3Brbs_motif-3DGGAGG-3Brbs_spacer-3D5-10bp	11.9115	6.01381	19.1679	9.65232	8.60638	17.675	4.25257	22.8253	20.7229	17.1625	7.55888	18.8546
NODE_11120_length_1267_cov_71.368_ID_22359	casein kinase [Pandoravirus salinus]	12.5005	4.14063	22.1265	10.4939	6.04807	18.3793	3.57897	24.5	28.0506	13.4163	3.96546	17.128
NODE_4695_length_1893_cov_75.0027_ID_9449	putative family 2C serine/threonine phosphatase [Cafeteria roenbergensis virus BV-PW1]	12.404	4.99234	18.8326	9.59027	9.05116	17.362	6.60112	20.7182	24.2087	16.2763	7.51011	16.7735
NODE_31016_length_498_cov_68.2393_ID_62269	+ 3573 + 3872 + 1 + ID-3D588503_5-3Bpartial-3D00-3Btype-3DATG-3Brbs_motif-3DAGGA-3Brbs_spacer-3D5-10bp	7.16066	11.9666	12.6974	13.5889	11.5433	15.3708	5.17294	33.8574	10.1887	15.3268	4.91459	22.5168
NODE_16732_length_960_cov_83.4144_ID_33633	hypothetical protein NY2A_B477R [Paramecium bursaria Chlorella virus NY2A]	14.4117	14.6765	8.22208	8.59512	12.0992	9.08573	32.7492	15.7989	16.438	10.562	12.2256	9.41441
NODE_5913_length_1727_cov_76.8708_ID_11897	chaperonin DnaJ [Cellulophaga phage phi17:2]	14.3035	5.0461	20.7764	10.5765	9.63725	19.1313	3.76156	20.3853	23.617	16.4495	6.27289	14.1656
NODE_3337_length_2154_cov_72.9809_ID_6715	hypothetical protein BpV1_027c [Bathycoccus sp. virus BpV1]	14.3781	3.49265	20.9621	9.34244	5.9128	18.4789	2.53483	25.6063	23.3701	18.8546	3.65231	17.3793
NODE_24397_length_674_cov_94.0614_ID_49015	putative ubiquitin-conjugating enzyme E2 [Cafeteria roenbergensis virus BV-PW1]	10.6177	13.5535	10.1276	6.28753	16.297	15.3491	22.8827	19.6799	14.6403	10.5879	12.7217	11.1633
NODE_26074_length_622_cov_86.5785_ID_52383	vFam_117	13.9781	12.7464	14.1944	11.3794	11.1125	8.95457	17.8205	14.6425	14.0684	17.7439	15.8815	11.1769
NODE_5004_length_1850_cov_81.0986_ID_10073	+ 444 + 2162 + -1 + ID-3D611063_2-3Bpartial-3D01-3Btype-3DEdge-3Brbs_motif-3DNone-3Brbs_spacer-3DNone	13.8433	5.86032	23.9667	11.0922	8.43661	15.902	3.19258	22.1234	26.6706	12.8795	5.41235	14.2701
NODE_28488_length_558_cov_71.4354_ID_57225	+ 610 + 870 + -1 + ID-3D590229_2-3Bpartial-3D00-3Btype-3DATG-3Brbs_motif-3DAGGAG-3Brbs_spacer-3D5-10bp	13.6222	11.6015	14.9857	9.82974	8.18585	8.65925	16.9622	13.9499	16.7827	18.8881	12.0484	17.9584
NODE_902_length_3332_cov_69.2756_ID_1819	+ 100 + 2754 + 1 + ID-3D1330695_1-3Bpartial-3D00-3Btype-3DATG-3Brbs_motif-3DAGxAGG/AGGxGG-3Brbs_spacer-3D5-10bp	15.6746	4.23743	23.3103	9.71195	6.40729	20.4398	2.19773	22.3834	22.7773	14.5406	3.88789	17.6819
NODE_2913_length_2275_cov_76.8189_ID_5861	Morn repeat protein [Pandoravirus inopinatum]	13.6303	7.43936	15.5261	11.2079	11.7313	15.4325	8.85762	19.1165	18.1455	14.2461	11.174	16.6319
NODE_16353_length_976_cov_64.3648_ID_32859	cyclin domain fused to cyclin-dependent serine/threonine protein kinase [Acanthamoeba polyphaga moumouvirus]	14.6398	3.15971	19.8275	9.16258	7.35116	16.8956	4.49563	23.1922	24.2584	16.8894	5.75293	17.4019
NODE_5505_length_1779_cov_70.4026_ID_11075	CNPV011 ankyrin repeat protein [Canarypox virus]	11.7594	7.22628	15.925	9.93216	10.5053	17.3448	5.76088	20.5979	23.2034	15.7757	6.97001	18.0072
NODE_7568_length_1546_cov_79.8652_ID_15215	+ 2198 + 3010 + 1 + ID-3D1330153_4-3Bpartial-3D00-3Btype-3DATG-3Brbs_motif-3DAGGAG-3Brbs_spacer-3D5-10bp	17.4687	6.29086	18.7426	11.1747	9.32042	17.8726	4.26373	18.9673	23.1386	13.5705	4.99715	16.693
NODE_18984_length_861_cov_73.2767_ID_38153	+ 1046 + 1720 + 1 + ID-3D878399_2-3Bpartial-3D00-3Btype-3DATG-3Brbs_motif-3DAGxAGG/AGGxGG-3Brbs_spacer-3D5-10bp	12.8653	5.40184	21.7373	12.7749	6.74092	15.7452	3.1118	17.1687	21.8312	18.7764	6.66127	19.6591
NODE_8658_length_1450_cov_72.0946_ID_17405	putative family 2C serine/threonine phosphatase [Cafeteria roenbergensis virus BV-PW1]	14.0818	8.7751	20.0405	9.56779	11.8054	13.0905	9.68711	21.2135	17.2323	12.7897	10.2534	13.9347
NODE_5698_length_1754_cov_81.8634_ID_11463	+ 337 + 1086 + -1 + ID-3D1326016_2-3Bpartial-3D00-3Btype-3DATG-3Brbs_motif-3DGGAGG-3Brbs_spacer-3D5-10bp	11.0315	6.67246	16.1861	9.72633	10.7771	15.0058	3.38856	23.6658	22.5536	14.1845	8.37078	20.4335
NODE_9883_length_1352_cov_68.6978_ID_19869	+ + 123695 + -1 + ID-3D581665_91-3Bpartial-3D00-3Btype-3DGTG-3Brbs_motif-3DGGAG/GAGG-3Brbs_spacer-3D5-10bp	11.3853	6.80671	23.5097	7.00078	9.55147	14.8206	6.77246	16.884	23.8196	17.2586	8.52177	15.4911
NODE_9040_length_1416_cov_82.183_ID_18171	RING-finger E3 ubiquitin-protein ligase [Pandoravirus salinus]	13.1344	8.87967	13.3814	11.2608	12.7864	17.3909	9.30081	19.8718	17.0645	15.0587	8.8347	14.817
NODE_14903_length_1048_cov_63.7311_ID_29945	+ 16 + 717 + 1 + ID-3D335109_1-3Bpartial-3D01-3Btype-3DATG-3Brbs_motif-3DNone-3Brbs_spacer-3DNone	11.6678	3.43764	18.8705	8.0852	5.78061	21.1	1.87195	22.2878	26.2048	15.6316	3.73138	23.1083
NODE_7868_length_1519_cov_66.5464_ID_15823	+ 665 + 1858 + 1 + ID-3D354272_2-3Bpartial-3D00-3Btype-3DATG-3Brbs_motif-3DNone-3Brbs_spacer-3DNone	14.8853	3.03449	21.9635	8.44727	8.44364	19.4501	3.02108	19.9015	21.0331	16.6258	5.64291	19.2653
NODE_6662_length_1639_cov_60.0038_ID_13393	putative serine threonine-protein kinase [Megavirus lba]	16.0413	2.73905	22.2254	10.1997	5.66157	17.3281	2.54919	22.1478	28.9979	13.208	3.23038	17.219
NODE_19442_length_844_cov_64.2281_ID_39075	+ 3666 + 4223 + 1 + ID-3D1258183_9-3Bpartial-3D00-3Btype-3DGTG-3Brbs_motif-3DNone-3Brbs_spacer-3DNone	11.008	14.6017	15.324	9.25149	14.6995	9.0438	19.2164	12.7924	6.81087	17.9464	17.2296	13.4863
NODE_7503_length_1551_cov_69.1745_ID_15081	putative serine threonine-protein kinase [Acanthamoeba polyphaga mimivirus]	11.9552	1.97465	23.0555	6.6285	3.71418	19.989	2.83204	19.7705	29.297	17.7883	3.17776	21.1127
NODE_12247_length_1194_cov_83.3644_ID_16707	+ 4 + 1218 + 1 + ID-3D302090_1-3Bpartial-3D01-3Btype-3DATG-3Brbs_motif-3DNone-3Brbs_spacer-3DNone	16.9497	6.84821	14.6806	14.8928	7.76923	12.409	6.0788	20.6002	19.576	13.4577	9.31434	18.4236
NODE_14037_length_1094_cov_76.8152_ID_28201	+ 585 + 1562 + 1 + ID-3D902881_2-3Bpartial-3D00-3Btype-3DATG-3Brbs_motif-3DGGAG/GAGG-3Brbs_spacer-3D5-10bp	13.5882	12.447	16.6261	9.34327	12.5436	16.3975	11.9037	19.5026	13.4271	12.1872	10.2892	12.5973
NODE_10825_length_1288_cov_117.721_ID_21757	+ 388 + 1536 + -1 + ID-3D1325980_2-3Bpartial-3D00-3Btype-3DATG-3Brbs_motif-3DNone-3Brbs_spacer-3DNone	12.1362	9.6692	21.1687	15.087	13.038	14.9555	5.32563	13.0877	12.5185	15.9339	12.2739	15.4247
NODE_1246_length_3027_cov_79.4007_ID_2511	mg636 gene product [Megavirus chiliensis]	13.5711	8.35167	16.7229	11.3726	11.2329	17.0178	7.92472	17.6232	20.2104	12.3637	9.02126	15.1682
NODE_40_length_8877_cov_74.7445_ID_79	putative membrane protein [Emiliania huxleyi virus 86]	14.6739	3.32358	25.712	8.83281	5.08996	20.17	2.16278	14.9721	17.9908	20.58	3.9301	23.1231
NODE_1012_length_3221_cov_75.0616_ID_2039	hypothetical protein [Mycobacterium phage Adler]	14.3063	4.08809	23.2426	9.17003	7.00472	15.6931	3.07295	19.1122	22.114	18.4734	5.42219	18.849
NODE_26903_length_598_cov_60.5801_ID_54045	+ 2437 + 2757 + 1 + ID-3D709218_5-3Bpartial-3D00-3Btype-3DATG-3Brbs_motif-3DGGAG/GAGG-3Brbs_spacer-3D5-10bp	13.2636	5.80016	17.4412	12.4143	11.404	16.0769	9.42996	18.6986	14.4457	18.3867	7.14808	16.0356
NODE_3089_length_2222_cov_82.1615_ID_6211	+ + 22938 + -1 + ID-3D1233954_21-3Bpartial-3D00-3Btype-3DATG-3Brbs_motif-3DAGGA/GGAG/GAGG-3Brbs_spacer-3D11-12bp	15.9032	7.54972	17.7699	10.3776	10.1119	15.3956	6.08546	18.347	20.403	13.2099	7.97507	17.3619
NODE_3663_length_2074_cov_75.0887_ID_7377	ABC2 type transporter superfamily protein [Pithovirus sibericum]	13.5851	4.59968	22.5691	8.40684	7.66803	19.519	4.7735	21.1966	20.6582	16.7168	4.26628	16.475
NODE_18952_length_862_cov_69.311_ID_38089	+ 1 + 1602 + -1 + ID-3D311604_1-3Bpartial-3D10-3Btype-3DTTG-3Brbs_motif-3DNone-3Brbs_spacer-3DNone	10.0256	5.39354	18.3122	11.3376	4.08634	20.9608	3.34618	24.436	19.3055	18.4491	4.6885	19.93
NODE_17118_length_942_cov_70.3957_ID_34405	Alpha/beta hydrolase family protein [Acanthamoeba polyphaga moumouvirus]	16.9997	13.07	13.5477	6.76594	16.8899	14.9012	10.2522	12.9572	9.6708	13.9985	17.6732	13.4056
NODE_36724_length_386_cov_64.3293_ID_73687	v-cath [Agrotis segetum nucleopolyhedrovirus B]	19.3235	7.17783	14.2982	8.66334	11.3154	11.7945	3.9369	13.5314	19.4781	19.2273	7.6829	23.6848
NODE_15256_length_1031_cov_64.2387_ID_30649	+ 994 + 2616 + 1 + ID-3D694021_3-3Bpartial-3D00-3Btype-3DATG-3Brbs_motif-3DNone-3Brbs_spacer-3DNone	16.1306	6.24599	26.497	9.79541	8.18608	15.4679	3.43764	18.4376	19.8877	13.3812	4.58784	17.8774
NODE_2924_length_2272_cov_66.677_ID_5883	+ + 284839 + -1 + ID-3D940043_270-3Bpartial-3D00-3Btype-3DATG-3Brbs_motif-3DGGA/GAG/AGG-3Brbs_spacer-3D5-10bp	11.0969	4.35292	17.8602	8.14314	7.757	18.8291	3.31675	24.9219	23.7489	17.3966	4.71714	17.7792
NODE_12475_length_1180_cov_89.7911_ID_25063	EsV-1-224 [Ectocarpus siliculosus virus 1]	13.0022	10.9256	11.5111	10.8614	13.3518	11.8913	11.8429	16.2847	17.175	14.4478	13.0381	15.4785
NODE_10470_length_1311_cov_66.9005_ID_21045	+ 1168 + 2082 + 1 + ID-3D1021545_3-3Bpartial-3D00-3Btype-3DATG-3Brbs_motif-3DGGA/GAG/AGG-3Brbs_spacer-3D5-10bp	11.8126	6.22381	21.6234	8.51106	9.91001	14.1493	6.87693	23.2921	17.8164	14.4352	9.03306	16.0781
NODE_8670_length_1449_cov_73.2984_ID_17429	+ 9 + 488 + 1 + ID-3D888328_1-3Bpartial-3D00-3Btype-3DATG-3Brbs_motif-3DNone-3Brbs_spacer-3DNone	13.9293	6.45886	21.2885	9.85184	9.9296	14.011	3.8269	18.0083	19.1806	17.8895	6.87931	18.4903
NODE_15635_length_1010_cov_88.8325_ID_31411	+ 606 + 1970 + -1 + ID-3D1621711_1-3Bpartial-3D01-3Btype-3DEdge-3Brbs_motif-3DNone-3Brbs_spacer-3DNone	11.2088	9.50747	20.8882	10.3454	11.1393	14.4632	4.50505	19.5236	20.929	15.4294	6.57409	15.176
NODE_13329_length_1133_cov_82.4471_ID_26771	+ 2348 + 2920 + -1 + ID-3D355195_4-3Bpartial-3D00-3Btype-3DATG-3Brbs_motif-3DNone-3Brbs_spacer-3DNone	10.5835	11.3583	13.7718	10.8039	14.8839	13.9774	13.6255	17.6406	14.3699	11.4523	12.9331	14.1685
NODE_26207_length_619_cov_56.0496_ID_52649	vFam_117	15.0877	14.6737	14.8536	10.6062	13.1256	9.5862	15.3269	12.9836	17.7202	7.24872	17.563	10.7727
NODE_1746_length_2721_cov_76.9827_ID_3519	putative serine/threonine protein kinase [Feldmannia species virus]	13.4576	10.4928	14.8144	11.0535	15.4493	12.0511	13.705	18.7635	15.9182	11.6948	11.139	10.9702
NODE_9965_length_1346_cov_80.6847_ID_20033	+ 11 + 745 + -1 + ID-3D494741_1-3Bpartial-3D00-3Btype-3DATG-3Brbs_motif-3DNone-3Brbs_spacer-3DNone	12.519	10.7963	14.6044	11.5629	14.2663	12.5159	14.5878	17.5955	14.7914	10.613	14.3197	11.2957
NODE_21323_length_773_cov_60.9234_ID_42849	+ 830 + 1156 + -1 + ID-3D981424_2-3Bpartial-3D00-3Btype-3DATG-3Brbs_motif-3DAGGA-3Brbs_spacer-3D5-10bp	15.9953	3.78979	18.1498	11.9469	7.81036	19.0787	4.13212	18.6602	22.4803	15.586	5.17801	16.5129
NODE_7151_length_1587_cov_69.9008_ID_14377	+ 508 + 1557 + -1 + ID-3D912585_2-3Bpartial-3D00-3Btype-3DATG-3Brbs_motif-3DAGGAG-3Brbs_spacer-3D5-10bp	12.3892	8.70088	17.9714	10.1371	10.9609	15.1952	9.21792	18.0139	16.4087	13.3555	10.3547	16.5815
NODE_4857_length_1870_cov_70.5499_ID_9781	+ + 15592 + -1 + ID-3D881363_10-3Bpartial-3D00-3Btype-3DATG-3Brbs_motif-3DAGGA/GGAG/GAGG-3Brbs_spacer-3D11-12bp	12.0883	4.12554	23.0205	9.10817	5.89965	18.4172	2.00745	19.8802	23.7104	15.7024	5.21876	20.0375
NODE_1847_length_2674_cov_76.3669_ID_3721	+ + 11292 + -1 + ID-3D179579_10-3Bpartial-3D00-3Btype-3DATG-3Brbs_motif-3DNone-3Brbs_spacer-3DNone	12.319	2.56821	22.8243	8.41483	5.73119	18.469	2.32739	20.1653	26.0237	18.0719	3.94712	18.0618
NODE_14512_length_1068_cov_69.8598_ID_29155	BTB/POZ domain [Pandoravirus salinus]	16.8523	9.40051	17.3973	10.7023	11.8352	17.1667	5.4879	14.8725	11.0289	17.5021	8.44807	18.2283
NODE_12260_length_1193_cov_65.2496_ID_24633	vFam_117	14.6911	6.09351	19.1492	10.2494	7.93592	17.2525	4.48358	21.8205	22.25	13.0812	5.63766	16.2613
NODE_7443_length_1556_cov_68.6536_ID_14957	+ 2 + 1681 + -1 + ID-3D355145_1-3Bpartial-3D10-3Btype-3DGTG-3Brbs_motif-3DGGAG/GAGG-3Brbs_spacer-3D5-10bp	15.8305	7.05664	21.8363	10.3286	7.63185	18.2405	3.99737	17.9531	23.112	12.7592	5.01275	15.1266
NODE_9232_length_1402_cov_68.703_ID_18555	protein phosphatase 1B [Adoxophyes honmai entomopoxvirus 'L']	11.5859	6.13432	17.9328	9.67134	7.71034	16.0838	4.77039	19.7142	22.1308	17.9656	5.60151	19.5571
NODE_2011_length_2600_cov_66.0185_ID_4049	hypothetical protein [Apis mellifera filamentous virus]	12.3631	3.44213	23.4462	9.67297	6.1041	19.5132	1.79915	18.7439	25.9258	16.1779	3.41592	17.9804
NODE_20978_length_786_cov_67.2709_ID_42155	NifU-like protein [Prochlorococcus phage P-SSM2]	9.94588	6.30706	15.0289	10.8649	10.3571	17.0513	5.12015	22.3693	19.8282	15.898	7.52985	18.1864
NODE_444_length_4127_cov_71.6955_ID_891	+ 1 + 1041 + -1 + ID-3D607108_1-3Bpartial-3D11-3Btype-3DEdge-3Brbs_motif-3DNone-3Brbs_spacer-3DNone	13.9828	4.08174	22.1902	8.79979	6.8844	18.0468	3.22232	21.0286	24.07	14.4191	4.96489	16.7731
NODE_2321_length_2473_cov_72.861_ID_4671	+ 2307 + 2891 + 1 + ID-3D406037_4-3Bpartial-3D00-3Btype-3DATG-3Brbs_motif-3DNone-3Brbs_spacer-3DNone	12.4333	5.51676	23.9124	7.51463	6.85957	17.4436	2.673	18.4628	20.8309	17.2617	6.43118	19.0832
NODE_10100_length_1336_cov_70.4426_ID_20305	+ 2078 + 2971 + -1 + ID-3D1330379_4-3Bpartial-3D00-3Btype-3DATG-3Brbs_motif-3DNone-3Brbs_spacer-3DNone	15.3376	7.77294	19.3899	10.3483	9.54985	16.6375	8.26847	19.8429	13.8593	13.4288	7.88595	16.0604
NODE_5451_length_1788_cov_100.829_ID_10967	orf66 gene product [Helicoverpa zea nudivirus 2]	12.2059	6.25013	16.7968	9.25396	6.40501	15.5347	4.82394	20.4018	19.6655	19.9073	7.65025	19.4335
NODE_10769_length_1292_cov_78.0614_ID_21647	+ 283 + 1089 + 1 + ID-3D727523_2-3Bpartial-3D00-3Btype-3DATG-3Brbs_motif-3DGGA/GAG/AGG-3Brbs_spacer-3D5-10bp	16.1578	8.037	18.1784	10.5659	10.5184	15.0288	7.14196	18.4889	15.9189	11.6846	7.81395	18.7049
NODE_3616_length_2084_cov_67.0971_ID_7283	ABL [Abelson murine leukemia virus]	12.4313	3.59254	21.0589	9.20985	6.54921	18.3355	2.37415	23.2032	26.2659	13.281	4.35716	17.5199
NODE_1930_length_2634_cov_72.4983_ID_3887	+ 88 + 1041 + -1 + ID-3D1086703_1-3Bpartial-3D00-3Btype-3DATG-3Brbs_motif-3DNone-3Brbs_spacer-3DNone	11.6046	3.63114	20.7051	9.91032	5.8261	17.1107	3.21969	21.8478	27.0287	14.5417	4.48088	18.2032
NODE_35625_length_405_cov_89.3143_ID_71495	+ 9 + 365 + 1 + ID-3D1516815_1-3Bpartial-3D00-3Btype-3DATG-3Brbs_motif-3DNone-3Brbs_spacer-3DNone	13.4951	9.43787	18.8333	8.47286	10.3389	21.4187	1.45	22.2159	22.0628	14.3906	7.74404	8.22004
NODE_4162_length_1983_cov_82.6706_ID_8377	+ 9502 + + -1 + ID-3D298238_22-3Bpartial-3D00-3Btype-3DATG-3Brbs_motif-3DGGA/GAG/AGG-3Brbs_spacer-3D5-10bp	13.1771	11.0398	14.1097	11.2845	12.5355	13.1426	13.9316	18.1789	16.7407	11.5296	11.0297	11.3748
NODE_8455_length_1467_cov_65.2635_ID_17003	hypothetical protein [Pseudomonas phage PhiPA3]	13.7285	4.44262	16.8178	9.16442	7.5566	17.2153	3.52142	19.615	25.572	16.4132	5.08552	18.8392
NODE_8098_length_1497_cov_73.7788_ID_16283	ornithine decarboxylase [Bovine herpesvirus 6]	13.091	3.53375	20.144	9.21375	5.56468	20.6618	3.56345	22.6173	25.2756	13.2053	3.4768	17.4889
NODE_16446_length_972_cov_83.4198_ID_33049	+ 73 + 753 + 1 + ID-3D1721820_2-3Bpartial-3D00-3Btype-3DATG-3Brbs_motif-3DNone-3Brbs_spacer-3DNone	17.3934	8.39462	16.1785	15.5543	10.6747	15.198	4.31324	15.2336	10.6042	15.4599	8.20839	20.3257
NODE_6963_length_1607_cov_70.9826_ID_13997	+ 3 + 602 + 1 + ID-3D515013_1-3Bpartial-3D10-3Btype-3DEdge-3Brbs_motif-3DNone-3Brbs_spacer-3DNone	12.7802	3.79078	21.9627	7.58253	6.46039	17.729	1.24671	20.6469	27.105	17.6106	4.52455	16.0928
NODE_4650_length_1900_cov_63.736_ID_9359	Helicase 45 [Chrysochromulina ericina virus]	12.8321	4.73327	20.1667	9.81916	7.90978	14.6296	4.13229	21.6008	19.9912	18.009	4.95798	18.6482
NODE_31012_length_498_cov_46.6095_ID_62261	+ + 11699 + 1 + ID-3D797966_14-3Bpartial-3D00-3Btype-3DATG-3Brbs_motif-3DGGA/GAG/AGG-3Brbs_spacer-3D5-10bp	15.0374	9.97213	16.6653	8.64748	12.6427	12.9438	5.17294	20.3145	13.0998	18.8102	12.5322	11.2584
NODE_13236_length_1138_cov_71.5965_ID_26585	cyclin domain fused to cyclin-dependent serine/threonine protein kinase [Acanthamoeba polyphaga moumouvirus]	15.5696	5.1519	20.3079	12.7206	9.92467	18.2907	5.42143	18.0524	16.6723	12.4246	6.12541	16.404
NODE_4657_length_1899_cov_80.0331_ID_9373	+ 496 + 1548 + 1 + ID-3D938646_3-3Bpartial-3D01-3Btype-3DATG-3Brbs_motif-3DGGA/GAG/AGG-3Brbs_spacer-3D5-10bp	13.5304	10.0186	16.066	10.3521	11.4959	13.8387	11.5889	14.3603	13.6	13.9576	12.8231	15.3141
NODE_4400_length_1940_cov_63.0477_ID_8857	putative superfamily II helicase/eIF-4AIII [Cafeteria roenbergensis virus BV-PW1]	13.8225	4.55718	21.4515	10.7065	7.63613	20.004	1.74361	17.7156	15.8481	17.9173	6.19772	19.2178
NODE_4266_length_1964_cov_63.6108_ID_8585	putative DnaJ/Hsp40 [Cafeteria roenbergensis virus BV-PW1]	13.4014	6.00395	21.2784	9.4574	7.44252	16.3974	3.71161	19.7381	19.7054	17.7777	5.58658	16.3075
NODE_8637_length_1452_cov_65.3407_ID_17363	+ 5745 + 7064 + 1 + ID-3D313039_8-3Bpartial-3D00-3Btype-3DATG-3Brbs_motif-3DNone-3Brbs_spacer-3DNone	10.2229	10.6428	13.5825	8.35204	11.4865	12.3823	13.4814	17.9701	16.6602	16.3427	11.9254	13.5978
NODE_10724_length_1294_cov_70.9104_ID_21557	+ 123 + 1352 + -1 + ID-3D299278_1-3Bpartial-3D00-3Btype-3DATG-3Brbs_motif-3DAGGAG-3Brbs_spacer-3D5-10bp	15.1865	2.97487	21.767	8.54119	6.04001	20.832	2.76404	16.499	23.2736	14.666	5.17726	18.8478
NODE_25922_length_626_cov_53.5989_ID_52073	+ 124 + 534 + -1 + ID-3D1889684_2-3Bpartial-3D00-3Btype-3DATG-3Brbs_motif-3DGGAG/GAGG-3Brbs_spacer-3D5-10bp	8.40409	3.46805	28.6442	10.9847	5.6915	18.8397	5.51851	18.5551	21.8851	11.3934	3.93216	19.244
NODE_10479_length_1310_cov_62.6693_ID_21063	+ 3149 + 4300 + -1 + ID-3D1418871_3-3Bpartial-3D00-3Btype-3DATG-3Brbs_motif-3DGGA/GAG/AGG-3Brbs_spacer-3D11-12bp	8.86753	2.14629	19.6577	9.5578	5.80975	19.9093	1.86417	22.2441	26.9314	18.1042	4.19774	17.1541
NODE_14795_length_1053_cov_72.7705_ID_29729	+ 3809 + 4747 + 1 + ID-3D939782_3-3Bpartial-3D00-3Btype-3DGTG-3Brbs_motif-3DNone-3Brbs_spacer-3DNone	12.3227	4.85242	23.7055	10.3518	7.78486	15.864	2.79165	17.9467	17.682	18.0498	4.55222	20.4161
NODE_45700_length_263_cov_49.1683_ID_91563	+ 1 + 270 + 1 + ID-3D202979_1-3Bpartial-3D10-3Btype-3DEdge-3Brbs_motif-3DNone-3Brbs_spacer-3DNone	12.2092	5.18255	31.1249	10.458	11.1108	3.01153	16.3001	5.77625	15.5996	15.0294	11.1169	19.3324
NODE_1843_length_2676_cov_74.509_ID_3713	+ 232 + 1482 + 1 + ID-3D570744_2-3Bpartial-3D00-3Btype-3DATG-3Brbs_motif-3DGGAGG-3Brbs_spacer-3D5-10bp	14.0322	7.20849	15.5254	10.889	9.62811	13.9995	6.71817	18.0677	20.1438	15.1372	8.63632	16.2501
NODE_3648_length_2077_cov_60.2245_ID_7347	+ 3530 + 5305 + -1 + ID-3D356306_4-3Bpartial-3D00-3Btype-3DATG-3Brbs_motif-3DNone-3Brbs_spacer-3DNone	12.0441	2.00335	21.9517	6.93352	4.41032	18.8859	2.04253	24.7936	25.1961	14.7561	3.1185	20.069
NODE_4163_length_1983_cov_71.3216_ID_8379	+ 1163 + 2119 + -1 + ID-3D1814137_2-3Bpartial-3D01-3Btype-3DEdge-3Brbs_motif-3DNone-3Brbs_spacer-3DNone	10.5143	5.45269	22.1493	10.7007	9.29061	15.9668	3.22444	19.3926	22.4041	14.4754	5.80701	16.7848
NODE_20488_length_804_cov_62.223_ID_41179	+ 481 + 1047 + -1 + ID-3D743350_2-3Bpartial-3D01-3Btype-3DEdge-3Brbs_motif-3DNone-3Brbs_spacer-3DNone	14.4604	4.0769	16.0521	8.77212	9.2462	14.6014	4.18543	23.2771	23.6626	15.0714	3.47116	19.2793
NODE_1048_length_3196_cov_61.6469_ID_2111	+ + 18684 + -1 + ID-3D880205_20-3Bpartial-3D00-3Btype-3DATG-3Brbs_motif-3DGGA/GAG/AGG-3Brbs_spacer-3D5-10bp	16.8647	6.18351	21.4129	7.99659	6.12866	13.2751	3.73958	20.5216	19.9182	15.2709	6.82262	17.4614
NODE_8599_length_1454_cov_76.3846_ID_17291	mg636 gene product [Megavirus chiliensis]	16.8108	6.94194	17.6972	12.0125	9.2635	16.4911	6.22587	17.3686	15.7312	15.3589	7.59389	14.0452
NODE_5495_length_1781_cov_61.2428_ID_11055	EsV-1-111 [Ectocarpus siliculosus virus 1]	14.4545	2.60108	20.6067	7.31282	5.93881	16.3204	2.2207	19.8261	27.099	17.6945	3.70658	17.7376
NODE_2372_length_2454_cov_71.6036_ID_4773	+ 1 + 4422 + 1 + ID-3D706962_1-3Bpartial-3D11-3Btype-3DEdge-3Brbs_motif-3DNone-3Brbs_spacer-3DNone	13.3508	7.64021	20.5473	10.6608	10.1693	13.3941	7.16419	17.7881	17.3898	14.6204	7.75117	14.9502
NODE_14387_length_1075_cov_73.7176_ID_28905	vFam_117	15.0667	9.85708	13.7012	10.0833	12.6414	13.8823	12.3408	16.1155	13.9625	12.9065	11.6657	13.1062
NODE_3650_length_2077_cov_79.5292_ID_7351	ser/thr kinase [Pandoravirus dulcis]	13.6717	4.469	18.1189	9.97454	7.48923	20.2091	5.10633	20.4109	22.2193	14.4508	4.41154	14.6897
NODE_1321_length_2972_cov_78.8865_ID_2665	Replicase polyprotein 1ab	20.4337	8.9971	25.509	12.9122	10.7272	19.3051	1.44311	1.35033	2.43385	20.9739	9.6379	21.4661
NODE_1107_length_3135_cov_67.4231_ID_2233	putative lon protease [Aureococcus anophagefferens virus]	13.276	2.93013	25.186	7.23568	5.35544	18.607	2.39928	19.3587	21.4178	16.4973	4.02852	18.8805
NODE_3239_length_2178_cov_73.3702_ID_6511	hypothetical protein [Apis mellifera filamentous virus]	12.9671	5.55511	16.9596	11.1307	7.81347	17.7956	2.82735	18.7607	22.6787	14.9557	5.23122	18.4405
NODE_17883_length_907_cov_64.6796_ID_35943	+ 2942 + 3694 + -1 + ID-3D355722_5-3Bpartial-3D01-3Btype-3DEdge-3Brbs_motif-3DNone-3Brbs_spacer-3DNone	14.4507	13.8519	20.7827	10.0406	10.8893	10.5296	14.3093	11.2025	16.4544	11.1099	7.60739	13.8703
NODE_5109_length_1834_cov_72.0787_ID_10285	+ + 21440 + 1 + ID-3D1137387_23-3Bpartial-3D00-3Btype-3DATG-3Brbs_motif-3DGGA/GAG/AGG-3Brbs_spacer-3D5-10bp	13.1066	5.95356	18.4551	10.5025	8.99884	15.3678	5.07969	19.7489	18.9783	15.0002	7.652	16.199
NODE_4956_length_1856_cov_61.9534_ID_9979	+ 3 + 878 + 1 + ID-3D617628_1-3Bpartial-3D11-3Btype-3DEdge-3Brbs_motif-3DNone-3Brbs_spacer-3DNone	13.9157	3.60126	18.4694	8.5648	6.32788	16.5264	2.6027	25.5971	22.2239	16.9936	4.14152	15.98
NODE_20091_length_819_cov_72.4843_ID_40385	putative cyclophilin type peptydyl-prolyl cis-trans isomerase [Aureococcus anophagefferens virus]	10.0712	8.23651	10.1868	12.1604	10.0457	16.8557	10.214	21.1234	16.7089	16.2837	8.05525	14.9023
NODE_376_length_4313_cov_66.6421_ID_755	+ 1203 + 4322 + -1 + ID-3D932412_3-3Bpartial-3D00-3Btype-3DATG-3Brbs_motif-3DGGA/GAG/AGG-3Brbs_spacer-3D5-10bp	10.885	2.29872	24.4379	6.71938	3.77681	17.662	1.3632	16.8396	26.9138	20.1599	3.39047	20.1285
NODE_9981_length_1344_cov_60.9216_ID_20065	serine/threonine-protein kinase [Lausannevirus]	9.31634	2.08183	23.6784	5.94291	4.94711	17.5138	1.67006	19.7008	30.1651	16.0325	3.06946	20.403
NODE_16398_length_974_cov_64.8694_ID_32949	cyclin-domain fused to serine-threonine kinase [Acanthamoeba polyphaga moumouvirus]	12.2766	2.79086	23.0502	5.57251	4.70901	17.8323	1.63895	18.2934	32.7843	15.671	2.69795	17.192
NODE_16121_length_986_cov_66.0236_ID_32391	alpha/beta hydrolase [Pandoravirus salinus]	14.1863	9.28243	18.4313	10.9688	9.47236	9.06824	5.24625	21.9717	14.3102	15.4221	9.89188	16.1619
NODE_6403_length_1669_cov_71.8494_ID_12875	+ 348 + 1673 + 1 + ID-3D927708_1-3Bpartial-3D00-3Btype-3DATG-3Brbs_motif-3DNone-3Brbs_spacer-3DNone	16.4046	10.06	15.8	10.1436	9.16967	14.1917	6.08081	14.7793	16.9262	16.5903	9.68638	14.3379
NODE_4008_length_2010_cov_62.688_ID_8067	+ 232 + 1482 + 1 + ID-3D570744_2-3Bpartial-3D00-3Btype-3DATG-3Brbs_motif-3DGGAGG-3Brbs_spacer-3D5-10bp	13.0573	2.62147	23.6212	6.62609	5.17957	18.2215	1.85302	18.3194	24.3806	16.2621	4.26029	19.7506
NODE_8588_length_1456_cov_81.6253_ID_17269	Helicase 45 [Chrysochromulina ericina virus]	12.8729	8.0397	13.6449	9.52109	8.24868	15.9216	5.07431	17.1518	18.9107	17.9406	7.92372	18.8522
NODE_1708_length_2740_cov_69.1385_ID_3443	hypothetical protein [Apis mellifera filamentous virus]	13.996	4.93412	22.9937	8.10429	8.03441	17.5415	6.17169	16.4092	18.1438	14.3019	6.34136	17.1302
NODE_16676_length_962_cov_60.4212_ID_33517	hypothetical protein [Apis mellifera filamentous virus]	16.2713	4.29158	20.2063	7.8064	7.90571	21.7467	2.49664	15.1257	18.5428	18.2403	4.72599	16.6911
NODE_20823_length_792_cov_64.0353_ID_41847	+ + 11794 + -1 + ID-3D922874_15-3Bpartial-3D00-3Btype-3DATG-3Brbs_motif-3DGGA/GAG/AGG-3Brbs_spacer-3D5-10bp	19.6837	11.7901	14.1063	8.95812	11.0578	14.1249	5.60291	7.78712	11.5593	20.7478	11.85	16.6347
NODE_14918_length_1047_cov_67.6744_ID_29975	+ 6 + 1049 + 1 + ID-3D308856_1-3Bpartial-3D00-3Btype-3DATG-3Brbs_motif-3DNone-3Brbs_spacer-3DNone	11.1951	9.08623	16.5319	10.0159	10.6417	13.8129	14.6182	16.9481	17.3308	15.1904	8.23584	10.2829
NODE_1516_length_2846_cov_72.6779_ID_3059	+ + 20738 + -1 + ID-3D695665_2-3Bpartial-3D00-3Btype-3DGTG-3Brbs_motif-3DGGAG/GAGG-3Brbs_spacer-3D5-10bp	13.5082	5.47754	20.176	10.8267	7.12169	16.3223	6.59045	17.6911	20.3344	14.7281	5.87078	15.1945
NODE_8238_length_1485_cov_82.5231_ID_16563	hypothetical protein WIV_gp172 [Wiseana iridescent virus]	12.8966	13.1846	16.0641	9.56994	12.7002	9.01507	17.1143	11.4165	12.6806	13.1818	13.4811	12.4809
NODE_13035_length_1148_cov_74.4721_ID_26183	hypothetical protein NY2A_B018L [Paramecium bursaria Chlorella virus NY2A]	14.5344	8.96557	16.3498	9.40634	9.31865	9.89071	8.8855	14.3354	16.2761	20.4819	10.6808	14.5613
NODE_1170_length_3079_cov_67.4537_ID_2359	vFam_117	12.5489	4.8319	19.3548	8.60079	7.08217	18.2693	3.72428	20.6323	24.4571	13.3914	5.39378	15.2268
NODE_754_length_3501_cov_65.5876_ID_1519	+ 336 + 1379 + 1 + ID-3D1440388_2-3Bpartial-3D01-3Btype-3DATG-3Brbs_motif-3DNone-3Brbs_spacer-3DNone	10.9972	2.95361	20.6632	7.80156	5.51205	18.5694	2.61906	20.8035	24.1796	17.6962	3.8607	17.7619
NODE_8080_length_1498_cov_97.3146_ID_16247	+ 3641 + 5104 + -1 + ID-3D1259766_4-3Bpartial-3D00-3Btype-3DGTG-3Brbs_motif-3DGGAG/GAGG-3Brbs_spacer-3D5-10bp	12.0473	3.90966	18.3546	11.6852	6.04384	16.9714	1.96454	20.3217	24.5658	14.6774	4.35641	18.379
NODE_1863_length_2665_cov_68.2985_ID_3753	+ 351 + 1412 + -1 + ID-3D1330664_2-3Bpartial-3D00-3Btype-3DATG-3Brbs_motif-3DAGGA/GGAG/GAGG-3Brbs_spacer-3D11-12bp	11.8698	3.21033	24.1422	9.27664	5.56264	20.546	1.62212	11.7827	23.782	17.2896	3.84593	20.1689
NODE_20856_length_791_cov_71.9986_ID_41913	vFam_117	12.3238	11.4135	14.1314	10.5692	15.1298	11.7914	12.5606	13.1384	14.0363	13.4095	11.6257	12.9233
NODE_1717_length_2735_cov_73.5004_ID_3461	+ 5632 + 7356 + 1 + ID-3D714012_6-3Bpartial-3D00-3Btype-3DATG-3Brbs_motif-3DAGxAG-3Brbs_spacer-3D5-10bp	15.7868	8.65751	17.1298	12.2031	12.9666	14.0256	7.25652	15.6106	13.3216	11.8545	11.0491	12.9687
NODE_12674_length_1169_cov_67.3995_ID_25465	+ 1 + 1116 + -1 + ID-3D679422_1-3Bpartial-3D10-3Btype-3DATG-3Brbs_motif-3DGGA/GAG/AGG-3Brbs_spacer-3D5-10bp	12.0131	8.7621	9.45338	15.185	16.9336	10.0155	13.4279	15.3638	18.4662	10.4029	10.6017	12.197
NODE_3318_length_2158_cov_74.7214_ID_6677	+ + 46431 + -1 + ID-3D1762023_39-3Bpartial-3D00-3Btype-3DTTG-3Brbs_motif-3DNone-3Brbs_spacer-3DNone	12.4769	4.10577	20.1398	8.1577	6.53851	17.8644	7.50742	17.3954	22.0995	15.4033	3.7906	17.2442
NODE_18560_length_879_cov_74.9163_ID_37297	Morn repeat protein [Pandoravirus inopinatum]	12.5152	9.39217	19.4844	9.8346	12.1776	10.5488	8.62522	15.2741	16.0696	15.6476	10.4135	12.6458
NODE_1598_length_2796_cov_69.2835_ID_3223	EsV-1-111 [Ectocarpus siliculosus virus 1]	14.0049	3.02534	20.3181	7.70864	5.75988	16.8129	3.57414	18.5765	23.6378	15.3081	4.44709	19.2886
NODE_18601_length_877_cov_66.8771_ID_37379	hypothetical protein OlV7_209 [Ostreococcus lucimarinus virus 7]	14.6964	6.48194	16.5631	12.6339	8.92604	17.0661	2.57172	19.2404	20.6816	13.6613	7.03426	12.6848
NODE_1368_length_2943_cov_75.4169_ID_2759	+ 3 + 836 + -1 + ID-3D914073_1-3Bpartial-3D11-3Btype-3DEdge-3Brbs_motif-3DNone-3Brbs_spacer-3DNone	14.7297	4.52527	22.46	12.5529	10.3873	22.3803	1.16665	10.918	11.793	17.8729	4.98699	18.4552
NODE_649_length_3688_cov_67.3774_ID_1305	putative alkylated DNA repair protein [Lausannevirus]	13.7757	8.64874	19.9804	9.46077	9.09271	13.32	10.513	15.3956	11.918	14.4021	10.551	15.1436
NODE_10130_length_1333_cov_63.3419_ID_20365	+ + 58605 + 1 + ID-3D183789_51-3Bpartial-3D00-3Btype-3DATG-3Brbs_motif-3DNone-3Brbs_spacer-3DNone	15.198	3.38412	22.359	7.42622	8.04903	18.6924	2.5292	17.3834	25.6561	11.7609	4.87074	14.8919
NODE_14106_length_1091_cov_65.6284_ID_28339	Ankyrin repeat gene family protein [Fowlpox virus]	13.4039	5.36196	12.4508	10.8081	11.1686	13.8832	4.09996	23.5916	23.2941	13.7584	7.0173	13.3064
NODE_10226_length_1327_cov_72.4347_ID_20557	ORF_096L [Scale drop disease virus]	10.5506	1.90737	17.7894	9.10326	4.88347	23.6442	2.68381	17.8994	25.2592	17.138	4.00658	17.2367
NODE_1411_length_2916_cov_77.4869_ID_2845	+ 70 + 1806 + -1 + ID-3D1400658_1-3Bpartial-3D00-3Btype-3DATG-3Brbs_motif-3DGGAG/GAGG-3Brbs_spacer-3D5-10bp	12.7839	3.0824	19.6503	8.45261	5.4463	15.3183	1.94404	20.0737	25.8694	17.2829	4.35471	17.7869
NODE_23744_length_695_cov_61.5484_ID_47695	+ + 177945 + -1 + ID-3D565861_141-3Bpartial-3D00-3Btype-3DATG-3Brbs_motif-3DGGAG/GAGG-3Brbs_spacer-3D5-10bp	15.6482	6.66089	19.3441	10.0901	9.73697	11.8273	6.67588	13.8519	24.5665	14.155	4.69215	14.7614
NODE_1528_length_2837_cov_73.1121_ID_3083	+ 243 + 1226 + 1 + ID-3D1023259_1-3Bpartial-3D00-3Btype-3DATG-3Brbs_motif-3DGGA/GAG/AGG-3Brbs_spacer-3D5-10bp	12.5534	5.38683	18.0235	10.0018	8.74076	18.8523	6.24885	20.5037	21.6093	12.9766	4.72894	12.1682
NODE_3298_length_2163_cov_71.0133_ID_6633	adenylate/guanylyl cyclase [Pelagibacter phage HTVC008M]	13.3782	5.21481	18.201	10.287	8.98721	17.0136	2.52326	19.0257	23.6675	12.7381	5.34414	15.3215
NODE_7380_length_1563_cov_73.8641_ID_14833	+ + 11916 + -1 + ID-3D183077_10-3Bpartial-3D00-3Btype-3DATG-3Brbs_motif-3DNone-3Brbs_spacer-3DNone	13.6483	6.04153	17.8601	10.1903	8.97249	16.314	6.55033	18.726	17.2428	15.9358	6.45658	13.7575
NODE_6820_length_1622_cov_54.8717_ID_13709	+ 5335 + 6645 + -1 + ID-3D987329_5-3Bpartial-3D00-3Btype-3DATG-3Brbs_motif-3DAGGA-3Brbs_spacer-3D5-10bp	12.3563	3.05743	21.7262	8.14625	5.95055	20.5682	1.1215	14.779	21.1677	16.4754	4.37584	21.958
NODE_11292_length_1254_cov_62.6138_ID_22701	+ 3 + 1604 + -1 + ID-3D352125_1-3Bpartial-3D11-3Btype-3DEdge-3Brbs_motif-3DNone-3Brbs_spacer-3DNone	11.2943	4.13713	24.0824	9.42158	7.02022	14.9323	3.16986	20.5247	23.0331	13.7703	5.51198	14.7341
NODE_5649_length_1760_cov_70.7953_ID_11365	+ + 36624 + -1 + ID-3D618815_28-3Bpartial-3D00-3Btype-3DATG-3Brbs_motif-3DGGA/GAG/AGG-3Brbs_spacer-3D5-10bp	13.6049	6.12675	19.4874	9.83506	9.4309	14.0765	7.16039	17.3777	16.6883	16.0946	6.78064	14.8592
NODE_5553_length_1772_cov_59.6715_ID_11175	+ 289 + 1068 + 1 + ID-3D308131_2-3Bpartial-3D00-3Btype-3DGTG-3Brbs_motif-3DGGAG/GAGG-3Brbs_spacer-3D5-10bp	16.2258	3.94254	19.8922	6.99129	6.57054	16.8472	3.65455	15.8933	19.1056	18.1635	5.1373	19.08
NODE_5035_length_1845_cov_71.5084_ID_10139	+ 1 + 912 + 1 + ID-3D685887_1-3Bpartial-3D10-3Btype-3DEdge-3Brbs_motif-3DNone-3Brbs_spacer-3DNone	11.4062	6.26545	21.2515	9.66613	9.12814	17.7386	4.65778	17.0376	19.2137	12.3374	5.47235	17.2717
NODE_1034_length_3203_cov_77.7773_ID_2083	hypothetical protein [Helicoverpa armigera nucleopolyhedrovirus]	13.2439	8.20617	15.7332	9.18768	10.415	14.2166	9.70031	15.8804	13.5336	15.6142	10.1744	15.4276
NODE_22540_length_732_cov_59.226_ID_45293	hypothetical protein FR483_N836L [Paramecium bursaria Chlorella virus FR483]	14.5231	7.18226	14.9346	9.79763	12.0478	19.3012	9.48042	18.3398	14.1222	10.1151	9.2632	12.1573
NODE_18016_length_902_cov_68.7851_ID_36209	+ 214 + 636 + 1 + ID-3D693115_2-3Bpartial-3D00-3Btype-3DATG-3Brbs_motif-3DGGAG/GAGG-3Brbs_spacer-3D5-10bp	11.5045	10.079	12.4393	8.49984	12.2206	13.4785	9.24886	18.8712	17.2749	15.1116	12.0187	10.5098
NODE_34763_length_421_cov_85.2213_ID_69767	+ 2 + 670 + 1 + ID-3D483967_1-3Bpartial-3D10-3Btype-3DEdge-3Brbs_motif-3DNone-3Brbs_spacer-3DNone	20.2814	9.60279	17.4276	11.7931	9.62186	12.1314	6.10999	17.2171	20.5759	4.76165	11.1648	10.5117
NODE_17508_length_923_cov_64.1486_ID_35193	+ 1324 + 1929 + 1 + ID-3D856751_3-3Bpartial-3D00-3Btype-3DATG-3Brbs_motif-3DGGAG/GAGG-3Brbs_spacer-3D5-10bp	12.8789	5.90113	20.1047	8.89031	9.88025	16.5818	4.16334	15.9729	20.1575	16.8244	6.4802	13.2217
NODE_8617_length_1453_cov_82.3441_ID_17327	+ 329 + 838 + 1 + ID-3D905463_2-3Bpartial-3D01-3Btype-3DATG-3Brbs_motif-3DGGAG/GAGG-3Brbs_spacer-3D5-10bp	13.0675	11.5329	16.4841	9.45261	12.9042	8.34296	14.7505	17.7606	8.6753	13.0658	14.0572	10.933
NODE_1719_length_2734_cov_69.0426_ID_3465	+ 3 + 863 + 1 + ID-3D1611089_1-3Bpartial-3D10-3Btype-3DEdge-3Brbs_motif-3DNone-3Brbs_spacer-3DNone	13.3079	9.23074	15.5943	11.1308	13.3407	13.8536	11.4256	13.1218	18.9713	10.8084	8.21275	11.9817
NODE_6036_length_1710_cov_68.2363_ID_12143	+ 9955 + + 1 + ID-3D310756_7-3Bpartial-3D00-3Btype-3DATG-3Brbs_motif-3DNone-3Brbs_spacer-3DNone	15.6269	8.64211	15.7269	10.7253	9.52331	10.9945	12.9755	16.7663	18.4588	11.6066	7.90534	11.9405
NODE_8092_length_1498_cov_61.8274_ID_16271	vFam_117	14.8144	3.17343	17.2527	10.7999	6.28559	17.1463	1.22784	22.235	23.0864	15.1222	3.86011	15.818
NODE_13502_length_1123_cov_57.3876_ID_27123	ring-finger e3 ubiquitin-protein ligase [Pandoravirus dulcis]	11.8151	2.77609	25.4507	8.78978	5.98518	19.5877	1.20501	20.1641	14.9715	18.7395	3.1131	18.1761
NODE_7446_length_1556_cov_60.9247_ID_14963	U-box and intein containing von Willebrand factor type A [Chrysochromulina ericina virus]	12.6644	5.51701	18.2778	9.90534	7.28494	16.065	5.0555	16.5587	20.5934	14.6022	7.17615	16.9994
NODE_7426_length_1558_cov_64.0998_ID_14925	protein kinase 1 [Clanis bilineata nucleopolyhedrovirus]	14.6025	2.77576	19.7039	9.63686	7.04314	19.2157	2.93494	21.4069	23.5209	13.1647	2.73975	13.8092
NODE_12515_length_1178_cov_58.4372_ID_25143	+ 3 + 902 + -1 + ID-3D216689_1-3Bpartial-3D10-3Btype-3DATG-3Brbs_motif-3DGGAG/GAGG-3Brbs_spacer-3D5-10bp	11.5583	6.36662	14.2496	11.5941	11.284	13.7854	8.77821	23.1388	15.7598	11.9	7.19313	14.9068
NODE_3722_length_2061_cov_61.2208_ID_7499	ABC2 type transporter superfamily protein [Pithovirus sibericum]	10.6164	3.26418	19.0973	9.8775	7.30246	21.7199	2.3175	15.5364	22.3065	16.117	4.87165	17.4268
NODE_33288_length_449_cov_52.2132_ID_66809	+ 2070 + 2225 + -1 + ID-3D22150_4-3Bpartial-3D00-3Btype-3DATG-3Brbs_motif-3DAGGA-3Brbs_spacer-3D5-10bp	17.1771	10.7122	18.2654	6.46062	9.87922	4.87767	14.6433	9.16756	13.973	14.3123	18.1728	12.7159
NODE_2543_length_2399_cov_69.9228_ID_5115	mg636 gene product [Megavirus chiliensis]	12.5778	6.64961	16.6171	10.5681	8.93641	16.8073	7.56068	20.1584	17.8312	12.9981	6.64873	12.9504
NODE_5733_length_1749_cov_67.3548_ID_11537	+ 1926 + 2846 + -1 + ID-3D603416_4-3Bpartial-3D00-3Btype-3DATG-3Brbs_motif-3DGGA/GAG/AGG-3Brbs_spacer-3D5-10bp	13.7027	3.77715	19.0635	9.5365	8.18504	17.8321	4.12052	16.2856	21.7228	14.2312	4.10671	17.7337
NODE_24188_length_680_cov_63.448_ID_48597	chaperone protein DnaJ [Lausannevirus]	14.8464	8.46994	12.848	9.18274	9.38305	11.7272	6.8795	21.4641	17.509	13.3721	8.01952	16.5223
NODE_156_length_5727_cov_59.0041_ID_311	putative serine/threonine protein kinase [Feldmannia species virus]	12.8138	5.22188	21.8614	7.11964	8.47798	17.0932	7.88852	13.3529	18.0606	13.7087	6.95927	17.6292
NODE_3461_length_2124_cov_66.84_ID_6965	putative protein phosphatase 2C [Acanthamoeba polyphaga mimivirus]	14.7103	3.96833	20.9542	7.4142	7.8726	18.7707	3.90274	15.8754	19.5939	15.8784	4.37732	16.8474
NODE_3525_length_2108_cov_67.791_ID_7097	+ + 49290 + -1 + ID-3D592135_50-3Bpartial-3D00-3Btype-3DATG-3Brbs_motif-3DGGA/GAG/AGG-3Brbs_spacer-3D5-10bp	13.1272	5.12354	17.363	8.79326	9.3307	14.9074	2.76308	21.7987	22.6886	14.5124	4.93798	14.7525
NODE_11007_length_1274_cov_67.6883_ID_22129	+ 2341 + 3096 + 1 + ID-3D939625_2-3Bpartial-3D00-3Btype-3DATG-3Brbs_motif-3DGGA/GAG/AGG-3Brbs_spacer-3D5-10bp	15.4742	7.52309	19.1026	9.56402	9.96441	11.2513	4.8893	14.823	15.2488	17.2882	8.07898	16.8303
NODE_21609_length_763_cov_64.6483_ID_43421	+ 997 + 1347 + 1 + ID-3D619156_3-3Bpartial-3D00-3Btype-3DATG-3Brbs_motif-3DGGA/GAG/AGG-3Brbs_spacer-3D5-10bp	12.9569	14.1751	12.4604	8.18292	11.6466	9.09601	13.4536	16.8481	12.5599	11.6442	14.0154	12.8843
NODE_5775_length_1744_cov_64.9811_ID_11621	+ 47 + 1165 + 1 + ID-3D888508_1-3Bpartial-3D01-3Btype-3DATG-3Brbs_motif-3DNone-3Brbs_spacer-3DNone	13.351	5.51538	20.8266	10.2355	8.82016	19.064	4.03044	15.2704	16.9946	13.0366	5.6015	17.1613
NODE_10640_length_1299_cov_57.7613_ID_21389	+ 586 + 1404 + -1 + ID-3D736574_2-3Bpartial-3D00-3Btype-3DATG-3Brbs_motif-3DGGAGG-3Brbs_spacer-3D3-4bp	14.1832	2.27377	25.6774	9.97073	5.86891	22.8086	1.59302	11.0201	15.2592	17.763	4.24019	19.117
NODE_2870_length_2287_cov_63.9843_ID_5775	Serine/Threonine kinase [Acanthamoeba polyphaga moumouvirus]	13.0638	2.99178	21.1718	8.63006	4.11205	16.9634	1.83797	19.1176	25.1981	15.2594	2.93972	18.4856
NODE_7655_length_1538_cov_55.1335_ID_15389	PK1 [Chrysodeixis chalcites nucleopolyhedrovirus]	10.5448	1.69057	22.9565	7.03751	3.86799	17.8118	2.85936	18.1995	25.8337	15.953	3.31587	19.5699
NODE_559_length_3857_cov_61.767_ID_1121	ABC2 type transporter superfamily protein [Pithovirus sibericum]	12.5262	1.49816	23.4275	6.29253	4.12267	16.1976	1.92686	16.6573	32.0851	14.0418	2.27706	18.4956
NODE_1812_length_2693_cov_66.2593_ID_3651	+ + 34889 + -1 + ID-3D618815_27-3Bpartial-3D00-3Btype-3DATG-3Brbs_motif-3DGGA/GAG/AGG-3Brbs_spacer-3D5-10bp	12.0614	4.17035	18.8155	9.08005	7.43708	16.431	2.24557	20.1039	19.6062	16.5589	5.40361	17.6122
NODE_22842_length_722_cov_85.7886_ID_45891	+ 7596 + 8432 + 1 + ID-3D711119_10-3Bpartial-3D00-3Btype-3DATG-3Brbs_motif-3DNone-3Brbs_spacer-3DNone	12.8091	10.2521	14.8021	11.3582	9.8295	17.8983	5.13088	12.1616	14.8097	15.2891	10.4165	14.7293
NODE_19217_length_852_cov_51.8607_ID_38625	+ 604 + 1191 + 1 + ID-3D876566_2-3Bpartial-3D00-3Btype-3DATG-3Brbs_motif-3DGGA/GAG/AGG-3Brbs_spacer-3D5-10bp	10.5021	1.97554	19.984	8.27925	6.10421	19.8749	2.66886	21.8625	26.8942	14.8151	1.66103	14.7272
NODE_14307_length_1079_cov_62.3301_ID_28745	+ 106 + 840 + 1 + ID-3D1019124_1-3Bpartial-3D00-3Btype-3DGTG-3Brbs_motif-3DAGGAG-3Brbs_spacer-3D5-10bp	12.4191	5.83393	21.4651	10.9603	7.19007	15.6423	3.43265	18.4866	15.5178	14.6175	8.91339	14.8437
NODE_11799_length_1221_cov_75.307_ID_23711	vFam_117	12.4706	9.51326	10.819	9.96071	12.6513	9.83722	14.1758	18.4096	14.4794	14.2292	10.4004	12.3336
NODE_1152_length_3091_cov_68.3307_ID_2323	hypothetical protein [Apis mellifera filamentous virus]	14.1112	3.51398	21.6735	8.4469	6.29887	19.9033	2.87852	17.4721	21.7475	13.2695	3.84368	16.0313
NODE_4775_length_1881_cov_69.8708_ID_9617	cys/met metabolism plpdependent enzyme [Pandoravirus inopinatum]	14.6769	3.85728	23.6468	8.02719	5.39548	17.8913	2.75416	16.2466	21.1732	15.5977	3.3571	16.5482
NODE_28840_length_549_cov_86.2551_ID_57927	+ 3573 + 3872 + 1 + ID-3D588503_5-3Bpartial-3D00-3Btype-3DATG-3Brbs_motif-3DAGGA-3Brbs_spacer-3D5-10bp	7.90598	12.5861	10.0454	12.1905	7.47145	15.0559	16.0398	22.2159	6.77577	13.53	9.64029	15.4763
NODE_7761_length_1528_cov_60.5696_ID_15605	+ 1950 + 2477 + -1 + ID-3D7381_2-3Bpartial-3D00-3Btype-3DATG-3Brbs_motif-3DGGAG/GAGG-3Brbs_spacer-3D5-10bp	11.0873	1.7471	20.159	7.00512	4.25185	19.145	1.44036	20.1199	25.4277	16.6553	2.26329	19.5734
NODE_349_length_4416_cov_72.2073_ID_697	gta [Choristoneura murinana alphabaculovirus]	12.0593	3.59605	21.0174	8.91796	6.26301	19.0891	3.15395	15.3195	17.6258	17.2844	4.31989	20.1813
NODE_12571_length_1174_cov_55.8284_ID_25255	Serine/Threonine kinase [Acanthamoeba polyphaga moumouvirus]	7.59708	2.62893	18.6256	8.19767	8.74127	17.5976	3.10119	21.0352	24.7813	15.9339	3.68521	16.7906
NODE_464_length_4072_cov_65.1065_ID_931	+ 5541 + 6011 + -1 + ID-3D1252869_6-3Bpartial-3D00-3Btype-3DGTG-3Brbs_motif-3DNone-3Brbs_spacer-3DNone	10.7284	2.84432	23.4014	6.6723	4.41433	16.9145	2.64747	19.4013	25.5384	16.7289	3.1978	16.2172
NODE_7253_length_1576_cov_61.1381_ID_14579	+ 54 + 509 + 1 + ID-3D629316_1-3Bpartial-3D00-3Btype-3DATG-3Brbs_motif-3DGGA/GAG/AGG-3Brbs_spacer-3D5-10bp	13.5176	3.24482	21.5121	7.0061	5.81043	16.8166	3.47619	18.7172	22.6221	16.2008	4.00342	15.7536
NODE_7974_length_1508_cov_75.8211_ID_16035	ABC transporter [Bacillus phage SPBc2]	13.7612	8.20501	14.097	11.8575	9.71507	14.9296	7.43297	18.6257	15.3728	15.8864	8.75506	10.0144
NODE_20491_length_804_cov_58.3498_ID_41185	adenylate/guanylyl cyclase [Pelagibacter phage HTVC008M]	13.4275	5.72708	19.0386	9.7468	10.0387	13.4487	8.89404	22.4744	14.7463	12.1227	5.26659	13.6284
NODE_6967_length_1606_cov_71.2347_ID_14005	+ 9289 + + -1 + ID-3D1330713_13-3Bpartial-3D00-3Btype-3DATG-3Brbs_motif-3DGGA/GAG/AGG-3Brbs_spacer-3D5-10bp	10.464	7.42206	16.8347	10.6885	8.69437	16.1289	9.52708	20.1579	16.9886	11.2025	8.49597	11.9395
NODE_15489_length_1018_cov_53.8754_ID_31119	+ + 18671 + -1 + ID-3D939907_17-3Bpartial-3D00-3Btype-3DATG-3Brbs_motif-3DGGA/GAG/AGG-3Brbs_spacer-3D5-10bp	11.6011	1.71148	20.1322	5.12042	5.03023	18.2477	0.969895	22.2544	23.4614	16.2271	3.3424	20.3526
NODE_8521_length_1462_cov_69.381_ID_17135	+ 839 + 1600 + -1 + ID-3D791863_2-3Bpartial-3D00-3Btype-3DATG-3Brbs_motif-3DGGAG/GAGG-3Brbs_spacer-3D5-10bp	13.9459	7.58726	20.0195	9.93036	8.45763	13.1437	5.30289	15.7555	19.7753	15.2591	8.67995	10.5431
NODE_3837_length_2039_cov_408.95_ID_7729	Dnaj-like protein [Acanthamoeba polyphaga moumouvirus]	12.9992	10.985	16.6075	8.37039	9.94518	9.1578	11.6285	13.2705	17.4098	11.8298	11.3713	14.7715
NODE_3668_length_2073_cov_62.4331_ID_7387	glycoside hydrolase [Erwinia phage vB_EamP-S6]	14.1361	5.86852	18.7402	8.35044	7.50538	13.2608	6.8229	16.5649	17.1535	14.8901	6.44096	18.5574
NODE_3521_length_2110_cov_73.7659_ID_7085	EVM057 [Ectromelia virus]	12.1538	3.05877	18.0292	8.18637	4.25161	15.8371	2.09107	21.1605	24.44	16.8965	4.67119	17.481
NODE_6511_length_1655_cov_68.1881_ID_13091	+ 1602 + 2051 + 1 + ID-3D354932_4-3Bpartial-3D00-3Btype-3DATG-3Brbs_motif-3DAGGA-3Brbs_spacer-3D5-10bp	15.5819	6.25387	14.1489	10.243	7.64411	16.3555	5.15231	15.4109	21.5038	12.6639	6.24171	17.0258
NODE_3393_length_2139_cov_66.0321_ID_6829	EsV-1-111 [Ectocarpus siliculosus virus 1]	12.8104	8.73025	17.4134	8.19533	8.8411	13.2693	7.98892	16.1301	18.1493	13.1715	8.54744	14.9135
NODE_3376_length_2145_cov_68.188_ID_6791	+ 1820 + 2173 + -1 + ID-3D13391_2-3Bpartial-3D00-3Btype-3DTTG-3Brbs_motif-3DGGA/GAG/AGG-3Brbs_spacer-3D5-10bp	14.7593	5.76889	18.8201	8.97562	6.66291	14.8524	5.25728	17.1509	18.0458	16.9802	6.01767	14.767
NODE_13954_length_1099_cov_64.7433_ID_28035	+ 3987 + 5060 + -1 + ID-3D307483_4-3Bpartial-3D00-3Btype-3DATG-3Brbs_motif-3DGGA/GAG/AGG-3Brbs_spacer-3D5-10bp	11.9081	4.212	17.7642	8.12849	5.79703	15.7943	2.82704	20.1877	25.7943	14.2808	5.51529	15.8209
NODE_4449_length_1933_cov_68.7801_ID_8953	WD40 domain-containing protein [Acanthamoeba polyphaga moumouvirus]	16.2313	5.6111	15.2415	10.4207	9.38118	13.1732	5.71252	17.9241	17.7583	13.3553	7.9538	15.2579
NODE_4359_length_1948_cov_71.664_ID_8771	putative superfamily II helicase/eIF-4AIII [Cafeteria roenbergensis virus BV-PW1]	9.56103	9.66836	18.23	9.02229	11.1777	14.7394	6.21188	15.6142	16.0028	12.9104	10.6633	14.1238
NODE_26615_length_607_cov_50.1232_ID_53465	agip3 [Agrotis ipsilon multiple nucleopolyhedrovirus]	11.9216	4.50604	19.2978	9.75659	11.5393	18.0271	1.53793	18.2602	17.7576	11.9659	6.09084	17.1733
NODE_21523_length_766_cov_60.4248_ID_43249	putative RAB-related GTPase [Acanthamoeba polyphaga mimivirus]	16.1994	7.77904	20.3849	9.59796	12.4302	9.86801	7.52821	15.4656	11.7546	12.6316	10.9982	13.1687
NODE_875_length_3359_cov_72.1952_ID_1765	hypothetical protein AR158_C785L [Paramecium bursaria Chlorella virus AR158]	9.95324	2.95902	18.7891	7.97562	5.66282	18.8417	1.72293	20.2673	23.0824	17.4183	3.71929	17.4072
NODE_7762_length_1528_cov_92.0129_ID_15607	+ + 12942 + -1 + ID-3D608101_10-3Bpartial-3D00-3Btype-3DATG-3Brbs_motif-3DGGA/GAG/AGG-3Brbs_spacer-3D5-10bp	18.9407	11.3125	18.1761	13.4049	15.8263	15.5553	3.60091	2.31468	2.72439	16.5105	14.3342	15.0111
NODE_16013_length_991_cov_57.7222_ID_32175	+ + 48666 + -1 + ID-3D579751_38-3Bpartial-3D00-3Btype-3DATG-3Brbs_motif-3DGGA/GAG/AGG-3Brbs_spacer-3D11-12bp	14.3556	3.98427	19.4372	9.86626	8.00939	16.5652	3.40882	19.0995	23.0038	9.6372	4.27719	16.0561
NODE_7888_length_1517_cov_78.8495_ID_15863	+ 8145 + 8399 + 1 + ID-3D226189_10-3Bpartial-3D00-3Btype-3DATG-3Brbs_motif-3DNone-3Brbs_spacer-3DNone	14.7529	10.1745	11.4988	11.1642	11.5534	15.5152	10.8923	12.7495	16.181	12.8539	9.0751	11.2803
NODE_7932_length_1513_cov_82.2709_ID_15951	+ 3641 + 5104 + -1 + ID-3D1259766_4-3Bpartial-3D00-3Btype-3DGTG-3Brbs_motif-3DGGAG/GAGG-3Brbs_spacer-3D5-10bp	15.1969	4.55064	17.2994	8.04922	6.33222	15.2175	2.30644	19.2738	20.2821	17.5828	5.61442	15.6332
NODE_33230_length_450_cov_44.3089_ID_66695	vFam_117	11.1206	8.29924	10.5306	8.90805	19.024	9.71503	9.72758	21.3055	16.5259	15.9298	10.2191	5.90981
NODE_1880_length_2657_cov_72.2033_ID_3787	+ 8582 + 9655 + -1 + ID-3D5059_8-3Bpartial-3D00-3Btype-3DATG-3Brbs_motif-3DNone-3Brbs_spacer-3DNone	11.0817	4.67843	14.4977	9.07565	8.18107	17.0405	5.27273	22.8804	19.9781	13.2423	5.77326	15.5112
NODE_10615_length_1301_cov_69.6581_ID_21339	+ 236 + 1942 + 1 + ID-3D743093_1-3Bpartial-3D01-3Btype-3DTTG-3Brbs_motif-3DGGxGG-3Brbs_spacer-3D5-10bp	15.4609	3.90581	19.0219	9.84741	5.28655	17.1782	3.9031	16.6072	21.8367	14.219	3.19059	16.5847
NODE_4932_length_1860_cov_58.2886_ID_9931	+ + 13638 + 1 + ID-3D862789_9-3Bpartial-3D00-3Btype-3DATG-3Brbs_motif-3DGGA/GAG/AGG-3Brbs_spacer-3D5-10bp	13.0219	4.74352	18.0293	8.47492	9.04472	17.4397	4.32744	19.5764	15.0606	12.4545	8.0908	16.7613
NODE_34200_length_431_cov_298.021_ID_68635	putative translation elongation factor EF-1 alpha [Aureococcus anophagefferens virus]	8.35732	6.9491	25.8454	3.20704	0	9.95647	11.3972	14.4759	23.8674	24.6225	8.27358	9.92032
NODE_4016_length_2008_cov_68.6426_ID_8081	hypothetical protein OlV1_004c [Ostreococcus lucimarinus virus 1]	14.7622	7.93717	17.6152	10.4241	8.64226	13.3691	7.24354	15.3484	14.2472	14.4832	9.43836	13.3251
NODE_16039_length_990_cov_4230.28_ID_32227	hypothetical protein GAP52_096 [Cronobacter phage vB_CsaP_GAP52]	12.8508	8.15689	10.4537	8.27936	13.691	12.5433	17.2905	13.7174	11.1782	12.416	13.8144	12.3431
NODE_15414_length_1022_cov_59.6929_ID_30965	serine/threonine protein kinase US3B [Testudinid herpesvirus 3]	9.53581	4.32852	23.5496	8.91565	3.85014	17.8769	4.24702	16.3155	22.1009	14.958	5.42649	15.1874
NODE_33636_length_442_cov_56.1525_ID_67505	+ 521 + 1216 + 1 + ID-3D897070_2-3Bpartial-3D00-3Btype-3DATG-3Brbs_motif-3DAGGA-3Brbs_spacer-3D5-10bp	12.3723	6.11824	18.8273	9.72625	9.48421	9.0451	5.6342	30.4018	12.5757	14.7441	4.21772	13.0881
NODE_9468_length_1384_cov_61.5907_ID_19027	gp114 [Bacillus phage G]	17.3012	5.59096	17.469	12.2529	9.15647	14.0275	5.38035	14.8154	14.6439	15.3136	6.35305	13.9033
NODE_975_length_3260_cov_68.2911_ID_1965	vFam_117	13.062	4.26209	19.8985	7.60526	6.25391	16.3725	3.557	18.1026	21.1166	15.0723	5.65537	15.2005
NODE_8814_length_1435_cov_64.8942_ID_17721	ABC2 type transporter superfamily protein [Pithovirus sibericum]	13.9239	3.66588	19.2219	9.87286	6.86545	17.3021	2.96695	18.217	19.73	14.0411	5.91432	14.425
NODE_15429_length_1021_cov_51.1077_ID_30995	RING-finger E3 ubiquitin-protein ligase [Pandoravirus inopinatum]	11.5577	2.20246	20.327	7.36822	5.01142	21.5352	1.54623	19.5449	24.3667	14.026	2.7166	15.9307
NODE_144_length_5834_cov_67.4304_ID_287	+ 59 + 949 + -1 + ID-3D857202_1-3Bpartial-3D00-3Btype-3DATG-3Brbs_motif-3DGGA/GAG/AGG-3Brbs_spacer-3D11-12bp	11.0972	3.43545	17.5765	9.35184	6.14094	19.6677	3.04437	17.6432	23.9125	15.9619	4.03805	14.1889
NODE_7193_length_1583_cov_67.3927_ID_14459	putative dual-specificity tyrosine-(Y)-phosphorylation regulated kinase 3 [Amsacta moorei entomopoxvirus'L']	11.6749	6.58228	18.5474	8.29755	9.18099	14.7617	6.57156	16.9123	18.0039	11.8098	7.86253	15.8133
NODE_18961_length_862_cov_69.4758_ID_38107	Metal dependent phosphohydrolase [Acanthamoeba polyphaga moumouvirus]	13.1586	7.51558	11.869	12.5777	9.85529	13.9738	5.01927	12.4004	16.5031	18.7467	9.59507	14.7965
NODE_14828_length_1052_cov_59.0371_ID_29795	putative DnaJ/Hsp40 [Cafeteria roenbergensis virus BV-PW1]	14.9985	3.90025	18.2572	8.86424	6.86632	16.6908	2.98122	19.9337	23.4453	11.4378	3.20722	15.3307
NODE_7554_length_1547_cov_78.1689_ID_15187	+ 7419 + 8060 + -1 + ID-3D183938_7-3Bpartial-3D00-3Btype-3DATG-3Brbs_motif-3DNone-3Brbs_spacer-3DNone	21.0985	9.38617	24.5912	13.3824	13.1552	19.207	1.53854	0.17549	0.596672	17.4141	9.93369	15.3749
NODE_8846_length_1432_cov_64.9034_ID_17785	cathepsin [Helicoverpa armigera nucleopolyhedrovirus]	12.1304	5.32389	19.0914	8.31012	8.66676	17.1605	6.33617	16.1477	21.0871	12.3557	5.98698	13.1897
NODE_18990_length_861_cov_72.5682_ID_38165	p13-like protein [Megavirus lba]	6.90335	15.1429	10.529	10.6458	14.2041	6.2981	19.8676	12.0546	13.7225	6.55684	21.0758	8.77097
NODE_346_length_4422_cov_64.0953_ID_691	HrpA-like helicase [Acanthamoeba polyphaga moumouvirus]	12.138	6.66301	17.8648	8.15417	7.7624	15.7698	7.43731	14.4139	16.0091	14.8388	8.20621	16.4593
NODE_22777_length_725_cov_69.506_ID_45761	+ 838 + 2112 + -1 + ID-3D353990_2-3Bpartial-3D01-3Btype-3DEdge-3Brbs_motif-3DNone-3Brbs_spacer-3DNone	15.5191	7.84012	16.8762	11.2899	9.16067	11.5643	4.20179	17.2027	17.9025	12.1577	7.73222	14.2549
NODE_39115_length_349_cov_58.9796_ID_78459	+ 1122 + 1343 + -1 + ID-3D350437_2-3Bpartial-3D00-3Btype-3DATG-3Brbs_motif-3DNone-3Brbs_spacer-3DNone	12.4413	10.1713	16.1633	12.3188	16.6305	20.7007	10.9794	12.9998	19.1946	2.67417	6.03106	5.37529
NODE_2583_length_2383_cov_66.1357_ID_5195	+ 2243 + 3607 + -1 + ID-3D6553_4-3Bpartial-3D00-3Btype-3DATG-3Brbs_motif-3DGGA/GAG/AGG-3Brbs_spacer-3D5-10bp	14.5341	4.05094	20.0289	7.61955	6.64468	15.6929	5.4922	16.2249	14.7723	14.7534	5.61954	20.2356
NODE_1946_length_2628_cov_69.6821_ID_3919	+ 1200 + 2207 + -1 + ID-3D356512_2-3Bpartial-3D00-3Btype-3DATG-3Brbs_motif-3DNone-3Brbs_spacer-3DNone	13.2237	7.51824	20.8463	8.71663	7.7019	12.6101	5.6648	14.5694	16.045	13.4025	8.30874	16.9737
NODE_30561_length_507_cov_53.385_ID_61365	+ 1853 + 2254 + -1 + ID-3D686016_4-3Bpartial-3D00-3Btype-3DATG-3Brbs_motif-3DGGAG/GAGG-3Brbs_spacer-3D5-10bp	6.12072	6.25759	14.6086	12.3075	15.7788	10.9745	16.8391	15.0319	14.6412	12.7019	8.96388	11.3219
NODE_9879_length_1352_cov_64.4341_ID_19861	+ 4770 + 6200 + 1 + ID-3D687304_3-3Bpartial-3D00-3Btype-3DATG-3Brbs_motif-3DNone-3Brbs_spacer-3DNone	14.2317	5.54621	16.2466	9.50106	7.23183	15.4135	3.17891	21.002	18.215	16.7559	5.28723	12.9376
NODE_4484_length_1928_cov_67.1377_ID_9023	putative serine/threonine protein kinase [Feldmannia species virus]	12.504	5.35948	17.6866	9.59139	6.06133	15.3049	3.8809	17.432	19.8924	14.5016	6.24104	16.9906
NODE_5624_length_1762_cov_73.768_ID_11315	putative cyclophilin type peptydyl-prolyl cis-trans isomerase [Aureococcus anophagefferens virus]	15.155	7.75054	17.6417	7.54993	7.11411	16.2321	5.92535	15.9968	15.6408	13.9877	8.46486	13.9669
NODE_4699_length_1893_cov_77.198_ID_9457	pp1ab [Ball python nidovirus]	13.8491	13.0622	11.3512	9.18504	14.0385	8.81457	30.0822	7.92575	7.67592	7.9121	12.7419	8.73142
NODE_7332_length_1568_cov_71.3893_ID_14737	+ 610 + 1965 + 1 + ID-3D311448_2-3Bpartial-3D00-3Btype-3DATG-3Brbs_motif-3DAGGA-3Brbs_spacer-3D5-10bp	11.6552	5.72253	16.1904	8.97768	12.0336	16.585	4.54528	21.5928	18.3529	11.6613	6.17129	11.8501
NODE_9146_length_1408_cov_59.2343_ID_18383	vFam_117	13.7313	5.14236	11.2875	8.0979	10.662	11.1075	3.16459	20.7909	19.0155	17.0761	8.06368	17.1875
NODE_11050_length_1271_cov_65.9646_ID_22215	+ + 42771 + -1 + ID-3D1477068_41-3Bpartial-3D00-3Btype-3DATG-3Brbs_motif-3DAGGAG-3Brbs_spacer-3D5-10bp	13.6025	7.92433	17.0976	9.5915	10.5806	13.6254	7.13144	15.0874	13.9713	13.5453	7.29836	15.778
NODE_14805_length_1053_cov_66.9519_ID_29749	serine/threonine protein kinase US3B [Testudinid herpesvirus 3]	12.806	4.85242	21.882	10.6242	7.04344	16.9396	2.79165	16.5446	17.921	12.3378	4.29932	17.1681
NODE_27381_length_586_cov_57.4463_ID_55007	Ca2+ BP [Adoxophyes honmai entomopoxvirus 'L']	12.5963	7.21265	11.4157	12.5134	13.8758	7.99507	11.7356	18.0295	11.6107	15.3057	10.0225	12.8284
NODE_28378_length_561_cov_68.3715_ID_57005	+ 4070 + 4456 + -1 + ID-3D618604_5-3Bpartial-3D00-3Btype-3DATG-3Brbs_motif-3DNone-3Brbs_spacer-3DNone	10.5689	5.423	12.9147	8.06271	9.91808	11.2239	8.63016	18.666	12.4752	18.1511	9.51656	19.5218
NODE_2322_length_2473_cov_63.5687_ID_4673	hypothetical protein [Apis mellifera filamentous virus]	13.9539	4.65238	22.7646	7.91541	7.33974	15.8578	3.6578	15.4716	15.4919	17.0941	4.67437	16.0163
NODE_1961_length_2623_cov_65.3968_ID_3949	+ + 75659 + 1 + ID-3D1441628_72-3Bpartial-3D00-3Btype-3DATG-3Brbs_motif-3DAGGA-3Brbs_spacer-3D5-10bp	10.7051	6.62756	20.2214	8.08271	7.90865	13.9602	7.15941	17.0156	15.8829	15.8143	7.77389	13.722
NODE_1519_length_2844_cov_64.2976_ID_3065	ORF B494 [Sulfolobus virus Kamchatka 1]	13.5953	3.42879	18.0573	8.08321	6.36139	16.5049	2.60186	19.3866	23.8042	13.4451	4.44686	15.133
NODE_5985_length_1717_cov_57.0217_ID_12041	PDZ serine protease [Pithovirus sibericum]	9.55446	1.75686	20.0505	7.92896	3.8187	18.6622	1.78793	16.6353	23.5119	18.962	2.96878	19.1429
NODE_10816_length_1289_cov_55.278_ID_21739	+ 6016 + 7074 + -1 + ID-3D895462_8-3Bpartial-3D00-3Btype-3DATG-3Brbs_motif-3DGGAG/GAGG-3Brbs_spacer-3D5-10bp	13.3593	9.214	12.8272	7.05729	9.80966	11.0534	20.5803	12.7627	12.318	11.536	11.7183	12.5353
NODE_668_length_3648_cov_65.0824_ID_1347	vFam_117	12.4075	4.38307	20.2142	9.83452	6.71871	16.8608	3.34362	15.237	21.0146	14.7906	5.03753	14.8175
NODE_16695_length_961_cov_63.0464_ID_33555	vFam_117	11.4052	8.1342	12.023	8.58341	9.58297	12.7028	10.2078	17.0396	13.9935	16.4645	9.84317	14.6246
NODE_18643_length_875_cov_67.5207_ID_37463	vFam_117	11.9772	12.5695	8.63951	10.5897	13.4299	11.2982	13.8341	16.7979	10.6781	11.6627	12.935	10.0609
NODE_20787_length_793_cov_60.0813_ID_41771	+ 737 + 1477 + 1 + ID-3D16251_2-3Bpartial-3D00-3Btype-3DATG-3Brbs_motif-3DGGAG/GAGG-3Brbs_spacer-3D5-10bp	19.2986	6.03329	17.1259	9.53845	8.88472	14.4918	4.52816	13.9102	13.2869	18.0385	5.73188	13.5553
NODE_1424_length_2909_cov_66.3602_ID_2871	+ 338 + 658 + 1 + ID-3D669493_2-3Bpartial-3D00-3Btype-3DATG-3Brbs_motif-3DAGGA-3Brbs_spacer-3D5-10bp	11.8427	4.68888	19.7817	7.84537	7.58718	15.1922	4.84307	18.744	17.731	14.7324	6.02299	15.2653
NODE_14237_length_1083_cov_60.2422_ID_28605	putative serine threonine protein phosphatase [Aureococcus anophagefferens virus]	12.1429	8.37928	15.7415	11.5759	10.1265	10.7394	8.97635	15.5398	13.1154	11.3541	8.8181	17.7534
NODE_12388_length_1185_cov_55.3876_ID_24889	peptidase C19 subfamily protein [Acanthamoeba polyphaga moumouvirus]	15.4385	3.30809	17.0641	8.80821	6.56133	12.0613	2.74406	21.5191	23.0543	15.5534	3.86219	13.9978
NODE_1884_length_2655_cov_63.7046_ID_3795	mg489 gene product [Megavirus chiliensis]	13.0772	3.59993	20.5258	8.52702	5.45853	15.5875	1.759	20.3231	21.047	14.1833	4.61658	15.2088
NODE_1471_length_2872_cov_65.984_ID_2969	Serine/Threonine kinase [Acanthamoeba polyphaga moumouvirus]	14.2878	5.51044	16.2418	8.84846	8.56718	13.8892	6.22718	18.6559	20.5799	11.951	6.18675	12.7304
NODE_19949_length_825_cov_64.6182_ID_40093	+ 8471 + 9313 + -1 + ID-3D719699_7-3Bpartial-3D00-3Btype-3DATG-3Brbs_motif-3DNone-3Brbs_spacer-3DNone	13.9605	10.9685	12.6055	10.7218	11.4765	9.27116	15.4291	9.29401	9.26258	15.4877	14.5658	10.5832
NODE_4683_length_1896_cov_61.8881_ID_9425	EsV-1-111 [Ectocarpus siliculosus virus 1]	13.2233	5.25651	18.67	7.88764	7.00671	15.7311	4.14198	17.6274	15.5599	14.8931	5.30668	18.2342
NODE_933_length_3300_cov_59.2906_ID_1881	hypothetical protein AR158_C021L [Paramecium bursaria Chlorella virus AR158]	13.416	2.36405	22.7844	8.31182	6.17273	20.6524	1.65235	12.2883	15.2154	17.7531	2.89444	19.9827
NODE_6927_length_1611_cov_50.5611_ID_13925	+ 289 + 1068 + 1 + ID-3D308131_2-3Bpartial-3D00-3Btype-3DGTG-3Brbs_motif-3DGGAG/GAGG-3Brbs_spacer-3D5-10bp	12.1118	12.1479	16.0433	9.81912	14.4851	10.2164	15.4558	10.9016	9.995	10.4941	12.4201	9.38259
NODE_2589_length_2381_cov_68.9149_ID_5207	vFam_117	13.5217	5.67125	14.6616	7.7311	8.72474	13.8474	7.5495	17.2079	18.802	13.2817	6.44227	15.9903
NODE_13258_length_1137_cov_70.5702_ID_26629	RING-finger E3 ubiquitin-protein ligase [Pandoravirus salinus]	11.8546	10.0664	13.9475	9.52002	12.1247	12.4513	10.3455	13.4905	16.0404	11.6091	12.494	9.47426
NODE_1538_length_2831_cov_70.2122_ID_3103	putative ribonuclease [Lactococcus phage Q54]	13.8173	5.53086	16.7452	9.5063	8.16889	12.2267	5.10773	15.302	18.2632	15.7524	6.50026	16.4577
NODE_8320_length_1479_cov_87.4094_ID_16729	putative cyclophilin type peptydyl-prolyl cis-trans isomerase [Aureococcus anophagefferens virus]	15.6775	11.2055	12.5352	10.4246	13.9877	10.3015	10.7151	12.5813	12.427	8.57927	12.9852	11.9291
NODE_441_length_4131_cov_51.6457_ID_885	+ 299 + 2533 + -1 + ID-3D113968_2-3Bpartial-3D00-3Btype-3DATG-3Brbs_motif-3DNone-3Brbs_spacer-3DNone	12.1129	6.80573	19.1971	9.94366	8.26074	13.6924	5.78614	17.9213	16.9021	11.4656	5.14084	16.119
NODE_9722_length_1364_cov_56.8006_ID_19539	putative nucleotidyltransferase [Prochlorococcus phage P-TIM68]	12.1463	5.78781	17.3986	10.3903	8.64127	9.97195	5.47202	19.558	22.0075	11.7707	6.64795	13.4746
NODE_10531_length_1307_cov_66.996_ID_21167	vFam_117	11.856	8.18875	14.7346	11.147	7.81505	13.7899	6.18265	20.1611	14.7806	12.3941	8.15943	14.0097
NODE_12019_length_1207_cov_63.5825_ID_24151	serine/threonine protein kinase%3B probable eukaryotic origin [Salmon gill poxvirus]	16.7269	4.217	14.4855	8.6105	8.91879	16.0998	3.47431	16.3089	21.1257	15.0105	4.91704	13.292
NODE_14790_length_1053_cov_64.3096_ID_29719	Morn repeat protein [Pandoravirus inopinatum]	15.7054	6.76606	16.672	7.49143	10.1945	12.6374	9.30551	16.2642	14.8147	11.6524	9.10443	12.5281
NODE_28632_length_554_cov_71.7114_ID_57511	nucleoside diphosphate kinase [Pithovirus sibericum]	10.7858	6.70534	10.5517	12.3497	12.4235	13.4821	3.95617	22.5886	9.09985	13.9035	9.08836	18.1745
NODE_6224_length_1688_cov_61.853_ID_12515	putative serine/threonine protein kinase [Feldmannia species virus]	12.7619	5.72462	17.3597	8.85646	7.78815	18.1184	2.03696	19.3438	15.3581	16.5029	5.23734	14.0201
NODE_1526_length_2838_cov_63.5365_ID_3079	vFam_117	11.4708	4.46542	18.4279	8.36035	8.50128	16.7133	4.24519	16.0595	19.4183	13.8364	5.13232	16.4135
NODE_10474_length_1311_cov_65.1298_ID_21053	hypothetical protein [Dendrolimus punctatus cypovirus 22]	13.8428	6.32841	14.6801	9.13382	9.62686	11.4835	5.1577	13.2487	21.2707	14.9569	8.2588	15.018
NODE_9158_length_1407_cov_88.9734_ID_18407	ORF_096L [Scale drop disease virus]	12.5552	7.55165	14.5769	10.6792	12.3627	15.2621	10.5573	13.9378	13.1886	10.7016	9.43528	12.1713
NODE_28950_length_546_cov_53.0183_ID_58151	putative hydrolase [Bacillus phage CP-51]	9.81827	5.66183	16.2229	8.43607	9.42375	12.4316	9.88328	15.9106	11.812	15.4375	8.03364	19.8259
NODE_8800_length_1436_cov_71.6285_ID_17693	vFam_117	11.4281	11.1295	16.005	7.35199	13.3385	9.56346	9.53818	12.2623	13.8484	13.25	13.2674	11.8789
NODE_14894_length_1049_cov_65.6117_ID_29927	vFam_117	13.8388	7.27908	15.4445	10.6759	7.63612	12.4285	4.48745	18.8793	20.4099	13.7757	5.16687	12.8223
NODE_1583_length_2805_cov_75.168_ID_3193	hypothetical protein ORF141R [Singapore grouper iridovirus]	12.2409	5.65282	16.6643	9.253	8.66955	14.0771	4.11453	19.8596	18.9813	13.0649	4.67786	15.5848
NODE_9127_length_1409_cov_59.7024_ID_18345	putative family 2C serine/threonine phosphatase [Cafeteria roenbergensis virus BV-PW1]	15.0748	4.41778	21.4645	9.3285	8.05474	17.4936	3.82074	15.678	15.6661	12.278	4.97635	14.5808
NODE_2489_length_2415_cov_64.6225_ID_5007	putative serine/threonine-protein kinase/receptor [Acanthamoeba polyphaga mimivirus]	14.3223	3.05278	22.4849	7.66239	4.99891	17.9054	1.44352	16.8346	18.3295	16.5158	4.02467	15.2169
NODE_2444_length_2431_cov_53.274_ID_4917	+ 1 + 1545 + 1 + ID-3D954_1-3Bpartial-3D10-3Btype-3DEdge-3Brbs_motif-3DNone-3Brbs_spacer-3DNone	12.8516	4.45549	21.8341	9.34254	6.36071	15.2506	2.79477	16.6073	18.7313	16.908	4.09155	13.37
NODE_5394_length_1795_cov_66.2397_ID_10853	vFam_117	10.6167	4.13944	19.6	8.75445	6.27846	13.1953	2.20133	16.8421	20.3304	17.5362	5.64512	17.457
NODE_8265_length_1483_cov_73.1155_ID_16617	+ + 112426 + -1 + ID-3D619259_90-3Bpartial-3D00-3Btype-3DATG-3Brbs_motif-3DGGA/GAG/AGG-3Brbs_spacer-3D5-10bp	14.0333	7.91415	15.9186	9.76434	11.1303	12.3933	9.31563	18.9963	15.2097	8.85193	7.5881	11.4337
NODE_2425_length_2438_cov_71.689_ID_4879	pp1ab [Ball python nidovirus]	13.8105	5.81008	17.101	9.87276	9.40646	14.9004	4.64344	16.2404	16.9825	13.2792	6.37295	14.1065
NODE_2570_length_2388_cov_65.1882_ID_5169	ser/thr kinase (Cop-B1R) [Adoxophyes honmai entomopoxvirus 'L']	12.8274	6.07566	17.3977	7.34158	7.48477	14.2146	6.86789	13.9361	15.9207	15.9386	7.75802	16.6468
NODE_13861_length_1104_cov_76.3031_ID_27841	unnamed protein product [Planktothrix phage PaV-LD]	10.93	6.44368	14.7189	10.3913	8.73377	13.1715	6.67749	16.1109	15.7477	17.6412	6.27924	15.512
NODE_18404_length_886_cov_61.2828_ID_36987	putative RAB-related GTPase [Acanthamoeba polyphaga mimivirus]	10.572	7.33339	13.3957	8.36463	11.1229	10.7739	11.5384	18.6263	17.0977	13.4737	7.78169	12.2201
NODE_4206_length_1975_cov_56.3062_ID_8465	+ 6239 + 7114 + -1 + ID-3D1413719_4-3Bpartial-3D00-3Btype-3DATG-3Brbs_motif-3DNone-3Brbs_spacer-3DNone	12.5138	4.95577	18.6857	6.63002	8.27637	13.6211	4.04861	15.6381	17.668	16.6961	6.0345	17.5187
NODE_2690_length_2345_cov_67.5882_ID_5413	+ 1031 + 1786 + 1 + ID-3D1807123_2-3Bpartial-3D00-3Btype-3DATG-3Brbs_motif-3DGGA/GAG/AGG-3Brbs_spacer-3D5-10bp	14.5093	3.66498	19.5771	8.97812	6.76343	16.4995	3.42795	16.2972	16.3376	15.4629	5.58661	15.0878
NODE_1904_length_2648_cov_58.3822_ID_3835	+ + 66656 + -1 + ID-3D606215_29-3Bpartial-3D00-3Btype-3DATG-3Brbs_motif-3DGGA/GAG/AGG-3Brbs_spacer-3D11-12bp	11.2058	2.57203	19.7867	7.01795	4.39213	18.5751	1.76401	20.6689	23.7058	14.0689	2.99921	15.4108
NODE_11613_length_1233_cov_48.2326_ID_23339	+ 1 + 498 + 1 + ID-3D1900318_1-3Bpartial-3D10-3Btype-3DEdge-3Brbs_motif-3DNone-3Brbs_spacer-3DNone	14.5094	10.4711	14.1103	8.49983	10.3672	13.6967	6.62138	11.0522	10.5824	12.7467	12.9868	16.3751
NODE_13741_length_1110_cov_59.0825_ID_27599	putative transketolase central region-containing protein [Prochlorococcus phage P-TIM68]	16.5109	5.31253	16.3242	10.4482	5.03148	13.5855	6.80851	15.4768	14.9698	15.3842	7.18475	14.9724
NODE_11272_length_1255_cov_70.6408_ID_22661	vFam_117	10.6147	10.237	15.9814	8.79638	12.9105	8.24646	13.9865	16.9921	10.0339	9.88538	12.2973	11.681
NODE_13882_length_1103_cov_70.9885_ID_27883	EsV-1-173 [Ectocarpus siliculosus virus 1]	12.9941	11.2891	12.0342	10.9169	12.2411	10.9042	9.32354	13.7496	15.0901	12.7076	11.2198	9.18662
NODE_5846_length_1735_cov_65.6113_ID_11763	putative serine/threonine protein kinase [Feldmannia species virus]	10.2389	4.03832	16.6753	9.4758	5.91501	16.5222	2.39077	19.0483	22.8387	13.7391	4.51698	16.2483
NODE_11171_length_1264_cov_70.6228_ID_22461	putative SAM dependent methyltransferase [Aureococcus anophagefferens virus]	11.1863	8.90589	18.4576	5.96733	12.4267	12.4311	12.8605	14.2958	10.4545	11.637	11.5259	11.4517
NODE_8593_length_1455_cov_62.1343_ID_17279	+ 249 + 1235 + 1 + ID-3D1237328_2-3Bpartial-3D00-3Btype-3DATG-3Brbs_motif-3DGGA/GAG/AGG-3Brbs_spacer-3D5-10bp	12.7202	4.80921	17.3326	12.0027	8.25536	13.9427	4.69745	16.4112	15.8787	13.0444	5.02049	17.4642
NODE_19778_length_831_cov_55.6108_ID_39743	+ 1207 + 2283 + 1 + ID-3D6138_3-3Bpartial-3D01-3Btype-3DGTG-3Brbs_motif-3DAGGA-3Brbs_spacer-3D5-10bp	12.5074	6.40598	16.7586	8.19442	7.07103	13.9529	5.26194	21.8541	14.0824	14.3942	8.70091	12.3827
NODE_15851_length_999_cov_57.2712_ID_31851	ser/thr kinase [Pandoravirus dulcis]	14.9835	6.06173	16.1687	9.9099	7.33272	15.2437	3.57364	17.4015	14.5791	15.4057	5.40479	15.3928
NODE_9338_length_1393_cov_59.932_ID_18767	ankyrin repeat protein [Penguinpox virus]	11.8464	2.92019	21.5752	8.29855	5.53079	16.3983	2.26954	17.6811	25.1747	12.447	3.18235	14.1243
NODE_751_length_3503_cov_65.8936_ID_1513	+ + 20738 + -1 + ID-3D695665_2-3Bpartial-3D00-3Btype-3DGTG-3Brbs_motif-3DGGAG/GAGG-3Brbs_spacer-3D5-10bp	13.3236	4.01726	17.3727	8.312	7.39201	17.2665	3.4415	18.0329	21.1068	12.4601	4.35412	14.3643
NODE_11165_length_1264_cov_65.2374_ID_22449	+ 678 + 1565 + 1 + ID-3D683750_2-3Bpartial-3D00-3Btype-3DATG-3Brbs_motif-3DGGAG/GAGG-3Brbs_spacer-3D5-10bp	12.1506	6.17402	13.2729	9.76473	9.76386	16.289	6.13115	17.6464	18.8181	12.3643	7.68391	11.0823
NODE_3121_length_2213_cov_65.62_ID_6275	+ 3672 + 5771 + -1 + ID-3D1330687_4-3Bpartial-3D00-3Btype-3DATG-3Brbs_motif-3DAGGA/GGAG/GAGG-3Brbs_spacer-3D11-12bp	12.8406	5.14196	21.2042	9.74478	6.97849	14.3446	3.96918	15.7472	19.3076	12.7959	4.74984	14.1645
NODE_20276_length_812_cov_62.1915_ID_40753	+ 196 + 573 + 1 + ID-3D1006576_2-3Bpartial-3D00-3Btype-3DATG-3Brbs_motif-3DGGA/GAG/AGG-3Brbs_spacer-3D5-10bp	10.5293	8.23668	11.4137	8.0755	12.7701	6.44343	26.8553	13.0628	15.5575	8.40143	10.7474	8.8517
NODE_10955_length_1278_cov_63.767_ID_22025	putative alpha/beta hydrolase [Acanthamoeba polyphaga mimivirus]	13.8933	9.86734	15.9604	9.31352	11.8245	14.3808	8.85694	11.2402	11.8148	12.5578	11.3746	9.84099
NODE_987_length_3249_cov_67.8948_ID_1989	hypothetical protein AR158_C785L [Paramecium bursaria Chlorella virus AR158]	12.6436	2.55516	20.4685	6.7021	3.98029	15.6952	1.52241	16.5587	24.4441	15.2517	3.36347	17.7247
NODE_2588_length_2381_cov_68.6591_ID_5205	vFam_117	11.2836	4.42569	18.4517	7.62662	6.15023	14.7774	2.63866	17.3154	22.5442	14.7672	4.83988	16.0791
NODE_15168_length_1035_cov_64.2418_ID_30473	+ 199 + 705 + -1 + ID-3D334283_1-3Bpartial-3D01-3Btype-3DEdge-3Brbs_motif-3DNone-3Brbs_spacer-3DNone	14.5699	10.3361	14.6475	7.79754	11.7454	9.34489	12.9251	14.9064	13.681	10.9788	9.04497	10.9104
NODE_1514_length_2846_cov_65.1688_ID_3055	+ + 14885 + -1 + ID-3D795783_14-3Bpartial-3D00-3Btype-3DATG-3Brbs_motif-3DAGGAG-3Brbs_spacer-3D5-10bp	11.8196	1.89859	19.6839	6.74519	4.11998	18.8726	1.6325	18.4872	24.7614	14.5844	2.63916	15.6328
NODE_16669_length_962_cov_72.484_ID_33503	putative glutamine synthetase [Acanthamoeba polyphaga mimivirus]	14.6442	5.74766	10.2496	10.7147	9.36203	15.1019	6.2416	21.1129	14.243	15.6712	7.18351	10.4319
NODE_22326_length_739_cov_63.4167_ID_44863	Rab family GTPase [Acanthamoeba polyphaga moumouvirus]	13.5536	10.9032	12.6256	10.103	12.1832	9.08674	11.7	13.5672	17.4095	10.715	7.52778	11.2413
NODE_14654_length_1060_cov_54.5791_ID_29443	+ + 33201 + -1 + ID-3D905027_29-3Bpartial-3D00-3Btype-3DATG-3Brbs_motif-3DAGGAG/GGAGG-3Brbs_spacer-3D11-12bp	10.7826	3.0501	20.1478	6.61811	7.16865	16.7977	2.39996	16.9617	19.191	13.8196	4.84909	18.6338
NODE_20817_length_792_cov_69.9878_ID_41835	+ 191 + 952 + 1 + ID-3D1643443_2-3Bpartial-3D01-3Btype-3DGTG-3Brbs_motif-3DNone-3Brbs_spacer-3DNone	13.3568	7.72799	18.3	7.36557	9.70932	12.9479	4.80249	20.9023	16.8135	9.36996	6.84123	12.2214
NODE_10865_length_1285_cov_61.8976_ID_21837	Serine/Threonine kinase [Acanthamoeba polyphaga moumouvirus]	11.1551	3.74977	15.8546	7.12503	9.42654	17.0171	3.37345	17.734	20.6782	11.9398	5.08849	17.1981
NODE_15658_length_1009_cov_51.3428_ID_31457	EsV-1-8 [Ectocarpus siliculosus virus 1]	9.69259	1.80292	20.9149	6.61804	3.52213	15.6174	2.15722	19.5485	17.9261	17.1389	4.18067	21.0776
NODE_4512_length_1922_cov_53.9593_ID_9083	Ser/thr kinase [Pandoravirus salinus]	10.654	2.28577	21.426	7.30198	3.9946	18.6408	2.22534	16.537	22.6326	15.7751	1.99087	16.7121
NODE_14575_length_1064_cov_56.7522_ID_29285	+ + 13514 + 1 + ID-3D889114_10-3Bpartial-3D00-3Btype-3DATG-3Brbs_motif-3DGGAG/GAGG-3Brbs_spacer-3D5-10bp	12.8779	5.66678	22.3649	8.46834	6.40296	18.8406	2.02144	14.3901	13.6756	14.4296	6.32417	14.6525
NODE_1117_length_3126_cov_62.0596_ID_2253	adenylate/guanylyl cyclase [Pelagibacter phage HTVC008M]	9.36361	2.18959	18.4481	6.44305	3.88275	18.2807	2.07846	19.259	24.8732	16.4837	2.89683	15.8377
NODE_3729_length_2058_cov_73.7913_ID_7513	+ + 33898 + 1 + ID-3D569082_26-3Bpartial-3D00-3Btype-3DGTG-3Brbs_motif-3DAGGA-3Brbs_spacer-3D5-10bp	13.1551	6.19644	15.4906	10.1395	7.81881	13.4908	4.81439	15.6884	16.5425	15.7321	6.83908	14.0061
NODE_6902_length_1613_cov_68.5879_ID_13875	+ + 15563 + 1 + ID-3D899417_15-3Bpartial-3D00-3Btype-3DGTG-3Brbs_motif-3DGGAG/GAGG-3Brbs_spacer-3D5-10bp	16.9187	8.6158	16.9047	10.7969	9.64888	15.8872	2.48291	6.85251	7.24393	16.7186	11.3389	16.4374
NODE_7689_length_1535_cov_62.0878_ID_15457	+ + 12692 + 1 + ID-3D929331_15-3Bpartial-3D00-3Btype-3DATG-3Brbs_motif-3DGGAG/GAGG-3Brbs_spacer-3D5-10bp	13.3259	3.86672	20.0509	7.56977	5.99142	17.5125	4.1792	17.1787	16.7102	15.1254	5.19948	13.0278
NODE_2089_length_2568_cov_66.583_ID_4209	+ 314 + 2233 + 1 + ID-3D715993_2-3Bpartial-3D00-3Btype-3DATG-3Brbs_motif-3DNone-3Brbs_spacer-3DNone	13.5614	3.95244	15.967	7.35389	5.92396	13.0279	4.52463	18.0105	21.9988	14.3896	5.53969	15.4475
NODE_12170_length_1198_cov_58.7253_ID_24455	glycosyltransferase [Mycobacterium phage Estave1]	13.1751	2.73983	19.2719	8.80617	4.42143	17.164	1.11533	20.0383	21.3225	13.9848	3.45175	14.2046
NODE_11634_length_1231_cov_64.9048_ID_23381	+ 659 + 1075 + -1 + ID-3D569216_2-3Bpartial-3D00-3Btype-3DATG-3Brbs_motif-3DGGA/GAG/AGG-3Brbs_spacer-3D11-12bp	11.3517	2.5383	18.8513	6.72376	3.97176	19.2577	4.01132	17.9955	20.0289	15.9652	3.34004	15.6447
NODE_4143_length_1987_cov_64.9664_ID_8335	Helicase 45 [Chrysochromulina ericina virus]	13.3411	5.53756	18.1919	9.14203	11.0186	13.0226	4.91526	14.0836	13.0765	13.9075	7.19246	16.2029
NODE_1975_length_2615_cov_54.1086_ID_3977	+ 521 + 949 + 1 + ID-3D1828893_3-3Bpartial-3D00-3Btype-3DATG-3Brbs_motif-3DGGAG/GAGG-3Brbs_spacer-3D5-10bp	11.2883	7.11859	16.3623	6.87992	8.65226	10.2791	16.9569	11.4025	13.8647	13.9571	10.0181	12.8083
NODE_24759_length_662_cov_46.542_ID_49741	putative ubiquitin-conjugating enzyme E2 [Cafeteria roenbergensis virus BV-PW1]	12.104	14.6161	12.0367	7.42383	9.72521	6.50698	38.1683	9.8238	7.87484	5.53616	11.3755	4.29553
NODE_11090_length_1269_cov_60.6046_ID_22295	alpha/beta hydrolase [Pandoravirus dulcis]	16.5076	7.50429	15.6858	7.3424	7.21442	9.81197	7.8889	15.561	14.944	17.5524	6.37299	13.051
NODE_8145_length_1492_cov_65.618_ID_16377	serine/threonine protein kinase%3B probable eukaryotic origin [Salmon gill poxvirus]	11.7173	4.93963	16.4849	8.62755	6.92244	13.0085	3.45379	22.1573	18.3703	13.7045	5.59568	14.3795
NODE_2976_length_2254_cov_61.653_ID_5985	hypothetical protein [Apis mellifera filamentous virus]	14.0681	2.70233	20.0329	6.55016	5.01447	15.8117	2.17858	14.5144	24.5424	15.8798	3.23036	14.8218
NODE_10808_length_1289_cov_67.6394_ID_21723	+ 4517 + 5626 + 1 + ID-3D1330459_6-3Bpartial-3D00-3Btype-3DATG-3Brbs_motif-3DGGA/GAG/AGG-3Brbs_spacer-3D5-10bp	9.04145	3.52237	18.8322	6.78037	7.22408	15.9067	2.77662	16.7948	18.9297	14.3802	4.41122	20.7402
NODE_5794_length_1741_cov_58.051_ID_11659	+ + 15731 + -1 + ID-3D574798_16-3Bpartial-3D00-3Btype-3DATG-3Brbs_motif-3DNone-3Brbs_spacer-3DNone	11.1257	4.17285	14.3378	8.24918	4.97747	14.6936	2.48507	19.4318	21.838	15.675	4.12819	18.0804
NODE_8442_length_1468_cov_62.2095_ID_16977	+ + 112426 + -1 + ID-3D619259_90-3Bpartial-3D00-3Btype-3DATG-3Brbs_motif-3DGGA/GAG/AGG-3Brbs_spacer-3D5-10bp	12.4265	3.84416	18.1902	8.79438	6.68409	16.8431	3.01599	18.2926	20.9489	12.1481	3.50057	14.5037
NODE_18110_length_898_cov_58.9668_ID_36397	putative DnaJ/Hsp40 [Cafeteria roenbergensis virus BV-PW1]	11.2755	6.19994	22.4604	9.05347	9.3331	10.913	6.35199	16.2224	14.4331	11.5424	8.78223	12.5728
NODE_26960_length_597_cov_58.9041_ID_54159	Glutaredoxin-1	14.3623	8.94647	11.659	10.9296	14.7008	14.9257	7.08955	13.1241	11.2657	8.70626	9.3713	14.0044
NODE_2919_length_2273_cov_70.7881_ID_5873	+ 2 + 850 + -1 + ID-3D246130_1-3Bpartial-3D11-3Btype-3DEdge-3Brbs_motif-3DNone-3Brbs_spacer-3DNone	12.2694	5.99631	15.1213	8.46913	8.1296	13.2718	6.39903	18.2294	18.3555	13.34	6.4356	13.0005
NODE_9895_length_1351_cov_67.3673_ID_19893	putative alkylated DNA repair protein [Lausannevirus]	12.9979	7.11547	19.1306	6.90691	7.7845	9.88919	12.4499	11.7469	13.4981	12.9136	9.40084	15.1642
NODE_522_length_3935_cov_62.158_ID_1047	putative ABC transporter family protein [Aureococcus anophagefferens virus]	10.4184	1.74469	22.529	5.94775	3.28716	16.8182	1.37216	16.6193	22.4049	14.3041	3.35356	20.1697
NODE_18588_length_877_cov_58.5109_ID_37353	+ 1364 + 2173 + -1 + ID-3D935429_3-3Bpartial-3D00-3Btype-3DATG-3Brbs_motif-3DGGAGG-3Brbs_spacer-3D5-10bp	10.41	5.79053	16.8944	9.69178	8.69114	16.3834	1.40276	15.3211	13.9905	17.1493	6.71452	16.5197
NODE_5009_length_1849_cov_56.5329_ID_10083	+ + 181894 + 1 + ID-3D565861_143-3Bpartial-3D00-3Btype-3DATG-3Brbs_motif-3DGGA/GAG/AGG-3Brbs_spacer-3D11-12bp	11.9966	3.1953	19.3442	8.32428	5.21683	18.7923	1.35524	16.7099	18.681	16.4866	3.03277	15.813
NODE_12574_length_1174_cov_58.5183_ID_25261	protein kinase 1 [Phthorimaea operculella granulovirus]	12.0287	3.8239	15.6728	8.67289	6.47501	16.8937	2.77475	15.6541	20.8247	13.9422	5.74893	16.386
NODE_8788_length_1437_cov_59.1027_ID_17669	+ 1 + 990 + 1 + ID-3D1023037_1-3Bpartial-3D10-3Btype-3DEdge-3Brbs_motif-3DNone-3Brbs_spacer-3DNone	11.2091	6.67332	11.239	7.63686	8.55179	12.5461	9.8584	20.2855	16.618	14.8101	7.47123	11.9138
NODE_520_length_3936_cov_67.8794_ID_1043	+ 2 + 586 + -1 + ID-3D379768_1-3Bpartial-3D10-3Btype-3DATG-3Brbs_motif-3DAGGAG-3Brbs_spacer-3D5-10bp	13.128	5.15547	21.5387	10.3451	7.48772	17.3541	3.47236	14.0539	15.3032	11.4605	5.06709	14.3368
NODE_27632_length_580_cov_53.5657_ID_55513	+ 2 + 244 + -1 + ID-3D1006623_1-3Bpartial-3D10-3Btype-3DATG-3Brbs_motif-3DNone-3Brbs_spacer-3DNone	12.2471	3.89846	15.2757	7.31635	5.98314	16.8823	1.64327	16.3684	17.993	19.3233	3.26662	18.48
NODE_280_length_4716_cov_103.254_ID_559	hypothetical protein [Pseudomonas phage PhiPA3]	9.95453	12.788	11.6238	8.27186	10.5214	7.39364	23.0623	11.5088	9.40427	10.4729	13.8922	9.75683
NODE_35218_length_412_cov_53.3501_ID_70679	+ 144 + 512 + 1 + ID-3D618611_2-3Bpartial-3D00-3Btype-3DATG-3Brbs_motif-3DGGA/GAG/AGG-3Brbs_spacer-3D5-10bp	8.04187	14.4207	18.1967	8.19814	18.4856	13.804	18.3053	9.56008	9.16843	4.96812	8.53342	6.96537
NODE_2591_length_2380_cov_67.0654_ID_5215	Ubox domain containing protein [Chrysochromulina ericina virus]	12.595	5.3557	18.7596	8.10052	6.72545	11.6827	5.05974	16.4627	17.3498	14.9489	7.00143	14.4868
NODE_1592_length_2800_cov_66.8871_ID_3211	hypothetical protein [Paramecium bursaria Chlorella virus 1]	12.1084	4.99741	17.1141	8.52755	7.30851	14.1909	4.18394	15.3063	19.4002	13.8216	4.87876	16.6561
NODE_320_length_4521_cov_64.7006_ID_639	+ 2 + 913 + -1 + ID-3D306104_1-3Bpartial-3D11-3Btype-3DEdge-3Brbs_motif-3DNone-3Brbs_spacer-3DNone	10.9213	4.10873	18.4529	7.38968	5.85856	14.8359	4.04151	16.2937	23.0477	13.7519	4.80733	14.9661
NODE_1900_length_2648_cov_59.2418_ID_3827	vFam_117	10.7907	3.02036	16.6811	6.04194	5.47425	14.713	2.61335	20.956	27.278	12.2034	3.1448	15.3318
NODE_4993_length_1851_cov_59.6041_ID_10051	mg636 gene product [Megavirus chiliensis]	10.3761	3.78759	15.615	9.49185	7.10515	13.5632	3.48071	19.8275	21.2021	14.7269	3.72143	15.3221
NODE_12709_length_1167_cov_63.0054_ID_25535	putative SAM dependent methyltransferase [Aureococcus anophagefferens virus]	12.3404	11.0993	9.62052	11.3513	13.5974	12.053	14.926	9.38756	11.1455	11.1932	12.1913	9.28359
NODE_5172_length_1826_cov_64.6951_ID_10411	putative serine threonine-protein kinase [Megavirus lba]	12.1683	5.48448	17.6067	7.52924	7.21566	16.0011	5.39903	18.9785	16.3664	11.5421	6.41559	13.4072
NODE_176_length_5599_cov_62.5554_ID_351	hypothetical protein FR483_N733R [Paramecium bursaria Chlorella virus FR483]	12.7438	3.4466	21.3833	6.07439	4.94339	16.1318	2.64225	16.8624	21.4514	12.1105	3.91129	16.1982
NODE_5202_length_1823_cov_59.5345_ID_10471	WD40 domain-containing protein [Acanthamoeba polyphaga moumouvirus]	9.23537	8.37556	12.7343	8.16936	10.1362	9.92154	18.1074	13.3102	13.1239	10.8506	10.703	13.1642
NODE_8621_length_1453_cov_67.377_ID_17335	+ 2 + 586 + -1 + ID-3D379768_1-3Bpartial-3D10-3Btype-3DATG-3Brbs_motif-3DAGGAG-3Brbs_spacer-3D5-10bp	11.4341	7.64229	19.2899	7.43361	7.51703	9.79391	11.5715	13.9818	13.4949	12.6046	9.65715	13.2758
NODE_25697_length_633_cov_59.5848_ID_51623	Rab family GTPase [Acanthamoeba polyphaga moumouvirus]	15.553	7.64002	10.0913	8.5816	7.8338	10.8929	11.588	14.248	15.1518	9.79647	10.5925	15.602
NODE_15338_length_1026_cov_54.4099_ID_30813	casein kinase [Pandoravirus salinus]	11.9856	2.47137	17.5062	6.89969	6.70436	16.1202	1.92122	19.4226	21.7425	15.3552	2.96121	14.3916
NODE_1726_length_2732_cov_64.1681_ID_3479	EsV-1-111 [Ectocarpus siliculosus virus 1]	12.115	4.03738	16.2928	7.99542	7.07556	15.0201	1.70572	15.9992	22.4385	15.3242	4.33482	15.0464
NODE_3963_length_2015_cov_62.7383_ID_7977	+ 1238 + 2500 + 1 + ID-3D1328373_4-3Bpartial-3D00-3Btype-3DATG-3Brbs_motif-3DAGGA-3Brbs_spacer-3D5-10bp	13.6945	5.70661	17.4259	7.74029	7.40338	13.8147	3.51988	16.9726	15.5114	14.1105	6.56941	14.8785
NODE_23677_length_697_cov_66.0389_ID_47561	+ 84 + 752 + -1 + ID-3D1408044_1-3Bpartial-3D00-3Btype-3DATG-3Brbs_motif-3DGGA/GAG/AGG-3Brbs_spacer-3D5-10bp	16.8463	10.1871	10.5479	10.765	12.2819	12.2484	6.01634	9.35953	9.69997	17.3158	10.2218	11.8407
NODE_9128_length_1409_cov_66.2164_ID_18347	gp2 [Bacillus phage G]	14.9054	8.30734	13.6427	8.66218	8.44449	13.3553	10.8035	19.0096	12.1662	8.45108	8.17543	11.3406
NODE_14009_length_1096_cov_57.4947_ID_28145	+ 1 + 702 + -1 + ID-3D457490_1-3Bpartial-3D11-3Btype-3DEdge-3Brbs_motif-3DNone-3Brbs_spacer-3DNone	5.05526	0.975299	20.0539	5.04929	1.76268	21.4723	1.24093	13.5938	29.7437	17.1529	1.60406	19.4036
NODE_21301_length_774_cov_65.4228_ID_42805	ORF_057R [Scale drop disease virus]	15.6036	6.95263	14.9658	12.5418	11.6946	17.0181	3.02503	11.0063	10.1336	14.5202	7.31198	12.2743
NODE_8752_length_1441_cov_68.0058_ID_17597	+ 1 + 513 + -1 + ID-3D785445_1-3Bpartial-3D10-3Btype-3DATG-3Brbs_motif-3DNone-3Brbs_spacer-3DNone	12.0411	6.59444	13.6367	9.7314	8.98248	13.7368	2.56758	17.9361	14.4401	13.8162	7.15487	16.4041
NODE_418_length_4201_cov_69.0728_ID_839	+ 1 + 2424 + -1 + ID-3D986946_1-3Bpartial-3D10-3Btype-3DATG-3Brbs_motif-3DNone-3Brbs_spacer-3DNone	10.4315	5.92257	17.3998	8.04133	8.62032	13.8437	6.40581	15.6236	16.8511	12.6832	7.34477	13.7172
NODE_4498_length_1924_cov_63.7373_ID_9055	+ 3 + 911 + -1 + ID-3D1249767_1-3Bpartial-3D11-3Btype-3DEdge-3Brbs_motif-3DNone-3Brbs_spacer-3DNone	12.7698	3.55895	17.6018	8.48684	8.25186	15.2098	3.33416	15.562	19.7076	13.9811	5.17849	13.196
NODE_8640_length_1452_cov_54.2062_ID_17369	+ + 284839 + -1 + ID-3D940043_270-3Bpartial-3D00-3Btype-3DATG-3Brbs_motif-3DGGA/GAG/AGG-3Brbs_spacer-3D5-10bp	11.6068	6.11876	12.1099	9.09293	11.1593	16.3365	5.21766	18.5315	16.0785	12.4611	9.20742	8.90985
NODE_16860_length_954_cov_65.9321_ID_33887	putative GTP binding translation elongation/initiation factor [Acanthamoeba polyphaga mimivirus]	12.062	10.9995	10.0666	9.28504	8.20204	12.5191	9.67069	18.1593	13.0423	14.8053	9.26719	8.70129
NODE_19881_length_827_cov_57.1658_ID_39953	putative RAB-related GTPase [Acanthamoeba polyphaga mimivirus]	11.2642	7.0082	16.5118	8.24903	9.15111	12.567	7.56427	15.4384	17.8035	11.0256	6.68321	13.4244
NODE_14742_length_1056_cov_55.989_ID_29619	hypothetical protein S140_90 [Shewanella sp. phage 1/40]	11.7971	4.29037	22.0622	9.22862	8.31103	13.1277	4.2657	17.8817	11.6657	14.1142	6.04806	13.8696
NODE_6604_length_1644_cov_57.9081_ID_13277	mg864 gene product [Megavirus chiliensis]	8.912	4.25479	12.8937	9.68727	8.02858	18.8368	4.08677	21.9061	20.9768	8.50833	4.06102	14.321
NODE_1082_length_3167_cov_60.4316_ID_2179	+ 3 + 1772 + 1 + ID-3D793677_1-3Bpartial-3D10-3Btype-3DEdge-3Brbs_motif-3DNone-3Brbs_spacer-3DNone	12.2428	3.07347	17.6793	7.69274	5.45466	13.2544	3.18263	19.542	23.5901	12.6061	3.86488	14.12
NODE_10697_length_1296_cov_65.299_ID_21503	hypothetical protein GAP52_096 [Cronobacter phage vB_CsaP_GAP52]	10.8541	6.36295	14.0818	9.05146	5.88526	12.268	6.09894	17.5516	15.3022	14.6384	7.52263	16.6625
NODE_3352_length_2150_cov_78.4458_ID_6745	+ 1860 + 2330 + -1 + ID-3D570142_2-3Bpartial-3D00-3Btype-3DATG-3Brbs_motif-3DAGxAGG/AGGxGG-3Brbs_spacer-3D5-10bp	9.89956	8.72835	11.4305	8.15119	11.1949	10.515	17.4454	14.5381	11.9395	10.1237	11.6845	10.597
NODE_7489_length_1552_cov_57.1877_ID_15053	+ 232 + 1482 + 1 + ID-3D570744_2-3Bpartial-3D00-3Btype-3DATG-3Brbs_motif-3DGGAGG-3Brbs_spacer-3D5-10bp	12.3999	1.93028	18.0086	8.06708	3.94335	16.6169	3.8912	16.0842	24.0737	13.3667	2.9637	14.8833
NODE_1074_length_3176_cov_64.9724_ID_2163	+ 951 + 1634 + 1 + ID-3D738253_2-3Bpartial-3D00-3Btype-3DATG-3Brbs_motif-3DNone-3Brbs_spacer-3DNone	11.5919	5.02285	15.8773	9.76782	8.15709	14.5731	3.87219	17.4399	16.5225	13.5245	6.36606	13.4282
NODE_1909_length_2645_cov_59.8162_ID_3845	+ 101 + 946 + 1 + ID-3D284630_1-3Bpartial-3D00-3Btype-3DGTG-3Brbs_motif-3DGGAG/GAGG-3Brbs_spacer-3D5-10bp	12.0507	3.80373	19.4559	8.09694	5.16236	14.455	1.96241	16.8622	21.1342	15.3316	3.38191	14.4013
NODE_2783_length_2314_cov_77.363_ID_5597	+ 2890 + 4722 + 1 + ID-3D1239850_4-3Bpartial-3D00-3Btype-3DATG-3Brbs_motif-3DGGAG/GAGG-3Brbs_spacer-3D5-10bp	11.7406	6.64503	12.765	9.2193	10.406	12.9048	9.82909	14.0972	15.8272	12.5364	8.19977	11.9197
NODE_2709_length_2339_cov_64.1725_ID_5451	plastoquinol terminal oxidase [Synechococcus phage S-SSM4]	15.5013	5.26976	15.9707	9.48311	7.51188	16.9679	3.43752	15.5757	17.0358	11.14	4.86872	13.3187
NODE_6309_length_1679_cov_69.3793_ID_12685	+ 289 + 1068 + 1 + ID-3D308131_2-3Bpartial-3D00-3Btype-3DGTG-3Brbs_motif-3DGGAG/GAGG-3Brbs_spacer-3D5-10bp	12.2883	4.34919	15.6911	10.9261	8.15383	18.9965	4.52997	12.444	17.6226	11.8054	4.83436	14.3708
NODE_15592_length_1012_cov_58.1285_ID_31325	+ 3867 + 4553 + -1 + ID-3D569622_4-3Bpartial-3D01-3Btype-3DEdge-3Brbs_motif-3DNone-3Brbs_spacer-3DNone	13.1219	6.46616	18.3675	8.88589	7.01762	14.9922	3.12632	13.3046	12.5755	16.5922	7.88693	13.6723
NODE_11661_length_1230_cov_53.8681_ID_23435	+ 3021 + 3698 + -1 + ID-3D1226197_5-3Bpartial-3D00-3Btype-3DATG-3Brbs_motif-3DGGxGG-3Brbs_spacer-3D3-4bp	13.601	8.68403	11.4199	6.92624	12.238	12.0113	11.5347	13.2943	14.2482	8.30809	11.2658	12.3875
NODE_6650_length_1640_cov_80.6385_ID_13369	hypothetical protein AR158_C126L [Paramecium bursaria Chlorella virus AR158]	14.1858	8.81518	15.2121	11.148	11.0976	16.5287	2.99046	4.09853	7.38363	21.3312	8.29378	14.768
NODE_24776_length_662_cov_46.1054_ID_49775	+ 9519 + + -1 + ID-3D118076_11-3Bpartial-3D00-3Btype-3DATG-3Brbs_motif-3DGGA/GAG/AGG-3Brbs_spacer-3D5-10bp	11.3587	5.87217	19.3283	5.16845	5.57888	11.6996	6.46052	22.8804	15.5037	10.8815	7.86726	13.2373
NODE_10949_length_1278_cov_53.4742_ID_22013	putative family 2C serine/threonine phosphatase [Cafeteria roenbergensis virus BV-PW1]	11.7998	2.26463	20.4621	6.74427	4.52544	19.2449	1.919	16.5298	21.1917	13.993	2.19509	14.7615
NODE_814_length_3435_cov_59.3092_ID_1643	+ 1108 + 2298 + 1 + ID-3D354379_2-3Bpartial-3D01-3Btype-3DATG-3Brbs_motif-3DGGAGG-3Brbs_spacer-3D5-10bp	12.1633	3.51347	19.0132	7.57623	4.6636	15.6885	3.16721	18.9928	16.9622	14.601	3.65362	15.5038
NODE_20888_length_789_cov_91.6022_ID_41977	+ 3 + 284 + 1 + ID-3D1334845_1-3Bpartial-3D10-3Btype-3DEdge-3Brbs_motif-3DNone-3Brbs_spacer-3DNone	9.99841	6.31242	13.5961	10.1179	13.9401	15.1071	6.60498	16.6174	20.7256	8.18682	6.55848	7.70472
NODE_18687_length_873_cov_64.4829_ID_37559	+ + 44317 + -1 + ID-3D1713128_43-3Bpartial-3D00-3Btype-3DATG-3Brbs_motif-3DNone-3Brbs_spacer-3DNone	7.70115	10.5208	12.3329	8.70694	10.3986	9.27248	12.6988	9.67974	14.6899	13.1614	13.5102	12.7636
NODE_48912_length_217_cov_44.4074_ID_97955	ubiquitine ligase [Pandoravirus dulcis]	10.356	5.60338	9.18085	10.4407	18.1982	4.34923	17.2909	20.1075	15.6526	10.3992	3.448	10.2712
NODE_11717_length_1227_cov_68.0759_ID_23547	nonessential glutaredoxin [Vaccinia virus]	11.3967	3.39773	14.4102	10.2385	5.98128	15.3343	6.04019	17.3726	18.5323	13.2006	5.02979	14.1749
NODE_23267_length_709_cov_52.5933_ID_46739	DnaJ/HsP40 [Chrysochromulina ericina virus]	9.55693	11.0544	10.4784	8.85657	12.6071	7.50237	15.6407	17.8982	6.25772	11.4759	12.3985	11.3782
NODE_9590_length_1374_cov_67.2593_ID_19275	putative serine/threonine protein kinase [Feldmannia species virus]	10.4706	4.25404	11.8102	8.5341	7.89722	13.3741	4.06935	21.811	17.1769	13.3112	6.16359	16.1953
NODE_6119_length_1701_cov_56.5425_ID_12309	EsV-1-111 [Ectocarpus siliculosus virus 1]	12.514	4.82538	16.0398	7.09902	8.13713	14.9406	4.88915	16.6587	17.0916	13.8012	6.85867	12.208
NODE_6020_length_1712_cov_60.4641_ID_12111	hypothetical protein EhV141 [Emiliania huxleyi virus 86]	12.0168	6.43775	15.4866	9.47102	9.21628	14.3808	6.75313	15.2874	14.844	12.1767	5.91007	13.0198
NODE_17827_length_909_cov_57.9918_ID_35831	+ 603 + 1241 + 1 + ID-3D878517_2-3Bpartial-3D00-3Btype-3DATG-3Brbs_motif-3DAGGAG/GGAGG-3Brbs_spacer-3D11-12bp	12.2639	8.82331	15.7836	9.07277	9.18448	9.11103	7.14842	12.9045	13.0397	12.74	9.45744	15.4618
NODE_3951_length_2018_cov_66.6704_ID_7955	+ + 123695 + -1 + ID-3D581665_91-3Bpartial-3D00-3Btype-3DGTG-3Brbs_motif-3DGGAG/GAGG-3Brbs_spacer-3D5-10bp	11.5425	9.35729	14.5173	9.36074	7.82075	11.1824	7.46747	15.7801	15.046	13.2458	8.5614	11.0066
NODE_4466_length_1930_cov_59.328_ID_8987	+ 623 + 1432 + -1 + ID-3D183416_2-3Bpartial-3D00-3Btype-3DATG-3Brbs_motif-3DGGA/GAG/AGG-3Brbs_spacer-3D5-10bp	12.6072	2.81045	18.1706	7.20161	6.50605	15.5482	1.66133	19.588	21.8328	12.2732	2.93112	13.7114
NODE_14101_length_1091_cov_49.0946_ID_28329	serine/threonine protein kinase [Marseillevirus marseillevirus]	11.7862	1.2424	23.9055	3.51589	2.4819	13.8832	2.85215	12.332	30.602	14.8504	1.29054	15.9677
NODE_467_length_4069_cov_56.9905_ID_937	+ + 32091 + -1 + ID-3D606216_17-3Bpartial-3D00-3Btype-3DGTG-3Brbs_motif-3DGGA/GAG/AGG-3Brbs_spacer-3D11-12bp	10.213	1.90762	20.2337	6.73608	4.13664	18.7828	2.06994	16.2809	25.5073	13.56	2.31745	12.7947
NODE_8352_length_1476_cov_56.259_ID_16797	+ 7357 + 8175 + 1 + ID-3D1245583_7-3Bpartial-3D00-3Btype-3DGTG-3Brbs_motif-3DGGAG/GAGG-3Brbs_spacer-3D5-10bp	12.0267	5.09786	18.2456	7.38682	7.87148	15.8453	3.87142	12.2406	14.6645	15.2385	6.34323	15.6371
NODE_14473_length_1070_cov_63.2552_ID_29077	Ser/Thr protein kinase [Pithovirus sibericum]	10.8928	8.57472	10.2094	8.94192	13.9872	11.0661	9.67325	18.9587	10.7685	11.4164	11.0726	8.86515
NODE_4200_length_1975_cov_57.3641_ID_8453	+ 7440 + 8849 + -1 + ID-3D619228_8-3Bpartial-3D00-3Btype-3DATG-3Brbs_motif-3DGGA/GAG/AGG-3Brbs_spacer-3D5-10bp	14.6951	3.26038	13.6455	7.01623	5.89912	15.6579	2.51914	20.5416	19.9187	12.7106	4.54599	14.0149
NODE_18445_length_884_cov_63.9168_ID_37067	+ 2 + 259 + -1 + ID-3D956049_1-3Bpartial-3D10-3Btype-3DATG-3Brbs_motif-3DGGA/GAG/AGG-3Brbs_spacer-3D5-10bp	12.1184	6.3289	9.50395	11.1297	9.76182	11.1443	14.1175	14.4529	13.5394	10.6395	8.54312	13.1329
NODE_13015_length_1149_cov_58.777_ID_26143	+ 7731 + 8576 + 1 + ID-3D147623_6-3Bpartial-3D00-3Btype-3DATG-3Brbs_motif-3DNone-3Brbs_spacer-3DNone	11.0516	6.87036	12.599	9.39614	9.14241	13.7356	5.52671	14.0687	18.8254	14.9355	6.20489	12.052
NODE_9877_length_1352_cov_60.5181_ID_19857	+ 80 + 805 + -1 + ID-3D462871_1-3Bpartial-3D01-3Btype-3DEdge-3Brbs_motif-3DNone-3Brbs_spacer-3DNone	12.9864	5.54621	19.687	8.30092	6.68603	13.635	3.31712	15.8545	14.7121	12.0643	6.28247	15.3209
NODE_578_length_3809_cov_62.5663_ID_1159	WD40 domain-containing protein [Acanthamoeba polyphaga moumouvirus]	11.458	3.48375	20.1444	7.44489	4.35006	16.2279	2.4849	14.7462	19.4656	14.8078	3.2738	16.4474
NODE_9820_length_1356_cov_59.8709_ID_19743	+ 863 + 1846 + -1 + ID-3D311110_2-3Bpartial-3D01-3Btype-3DEdge-3Brbs_motif-3DNone-3Brbs_spacer-3DNone	12.7391	9.45563	16.0317	7.31002	11.0785	10.6998	13.6656	14.2837	10.8883	8.53173	8.04574	11.5998
NODE_32935_length_456_cov_61.1147_ID_66109	vFam_117	9.19027	8.80655	7.46814	7.243	10.2514	10.4289	19.0403	8.91504	15.2912	11.45	9.70164	16.4806
NODE_2761_length_2325_cov_62.5308_ID_5555	+ 88 + 1041 + -1 + ID-3D1086703_1-3Bpartial-3D00-3Btype-3DATG-3Brbs_motif-3DNone-3Brbs_spacer-3DNone	11.5836	7.18172	16.8966	9.2246	9.10354	10.3971	6.46882	12.2566	12.8389	15.162	7.11648	15.8703
NODE_10238_length_1326_cov_61.4532_ID_20581	+ + 14582 + -1 + ID-3D858020_9-3Bpartial-3D00-3Btype-3DGTG-3Brbs_motif-3DNone-3Brbs_spacer-3DNone	16.3865	6.70758	18.3927	9.21392	7.68095	13.1476	4.3827	10.7494	14.5239	10.8068	7.76574	14.2899
NODE_14538_length_1066_cov_56.1444_ID_29211	+ 48 + 869 + 1 + ID-3D584531_1-3Bpartial-3D01-3Btype-3DATG-3Brbs_motif-3DGGA/GAG/AGG-3Brbs_spacer-3D5-10bp	10.7063	5.11508	18.4647	8.58225	8.39545	12.4423	3.48361	16.8404	15.2893	14.1702	6.14333	14.3891
NODE_11000_length_1274_cov_57.3134_ID_22115	Ser/Thr protein kinase [Pithovirus sibericum]	11.6534	2.54378	18.6918	9.45655	6.00795	11.8881	1.4816	17.9203	16.3784	12.786	5.14117	19.9403
NODE_6923_length_1611_cov_62.7037_ID_13917	Major Facilitator Superfamily protein [Emiliania huxleyi virus 86]	12.1642	4.76601	14.5994	7.72321	7.10822	11.8924	4.06867	21.4241	18.4917	11.7064	5.11993	14.8013
NODE_26154_length_620_cov_53.8248_ID_52543	+ 2 + 271 + 1 + ID-3D341928_1-3Bpartial-3D10-3Btype-3DEdge-3Brbs_motif-3DNone-3Brbs_spacer-3DNone	12.0405	10.9786	13.7182	6.86227	5.77641	12.9368	9.69727	15.3052	10.6048	12.0504	9.71412	14.1642
NODE_11903_length_1215_cov_68.7371_ID_23919	+ 718 + 1608 + 1 + ID-3D182674_2-3Bpartial-3D00-3Btype-3DATG-3Brbs_motif-3DAGGAG-3Brbs_spacer-3D5-10bp	13.5574	11.0028	9.57862	7.85753	13.0379	9.89678	16.1391	10.3157	9.37927	8.39866	15.7646	8.91868
NODE_26253_length_617_cov_61.6512_ID_52739	+ 163 + 495 + 1 + ID-3D1278532_2-3Bpartial-3D00-3Btype-3DATG-3Brbs_motif-3DGGA/GAG/AGG-3Brbs_spacer-3D5-10bp	12.1301	6.94748	16.0361	7.20266	8.53537	11.902	7.13584	16.6085	12.7224	16.0296	7.16457	11.3202
NODE_16455_length_972_cov_71.627_ID_33067	+ 28 + 543 + -1 + ID-3D403827_1-3Bpartial-3D01-3Btype-3DEdge-3Brbs_motif-3DNone-3Brbs_spacer-3DNone	14.706	13.576	12.9719	13.5181	16.5822	13.9053	3.31046	0	0.272632	14.3056	14.1045	16.4762
NODE_10849_length_1286_cov_50.5776_ID_21805	+ 2 + 913 + 1 + ID-3D680104_1-3Bpartial-3D10-3Btype-3DEdge-3Brbs_motif-3DNone-3Brbs_spacer-3DNone	12.278	2.88999	16.0427	8.60571	4.20175	15.112	1.1723	16.8424	24.1948	13.3528	3.43319	15.5541
NODE_26349_length_615_cov_66.2714_ID_52927	+ 2234 + 2668 + -1 + ID-3D1246320_3-3Bpartial-3D00-3Btype-3DATG-3Brbs_motif-3DGGAG/GAGG-3Brbs_spacer-3D5-10bp	9.14317	8.97663	12.2283	9.26663	11.3078	15.3806	9.43303	10.1356	14.8347	12.6946	7.37544	12.8626
NODE_14328_length_1078_cov_54.6716_ID_28787	+ 631 + 1368 + 1 + ID-3D599116_2-3Bpartial-3D00-3Btype-3DATG-3Brbs_motif-3DAGxAGG/AGGxGG-3Brbs_spacer-3D5-10bp	12.199	4.71236	17.698	7.93243	7.01847	13.8336	4.70261	19.3248	18.5507	8.64778	4.58464	14.4109
NODE_12967_length_1152_cov_53.2361_ID_26047	hypothetical protein [Yellowstone lake phycodnavirus 3]	13.1762	3.17963	16.5115	6.4465	7.78749	14.4118	3.50603	16.7776	19.8302	15.2947	3.7714	12.8413
NODE_14718_length_1057_cov_59.6387_ID_29571	Cathepsin B%2C cystein protease [Acanthamoeba polyphaga moumouvirus]	12.7449	3.94519	13.999	11.1152	5.90302	16.0554	3.70503	20.6508	15.2184	13.1876	5.4536	11.544
NODE_12069_length_1204_cov_55.5492_ID_24251	bjdp [Leucania separata nucleopolyhedrovirus]	11.8672	4.92505	18.7129	7.71566	7.06259	12.7373	2.85103	14.4623	14.5309	14.2846	6.28996	18.0386
NODE_239_length_5027_cov_69.4226_ID_477	ABC transporter [Bacillus phage SPBc2]	15.3501	4.9424	20.5328	9.18935	7.33241	17.2176	2.72233	6.99848	8.83519	15.6702	6.0555	18.6074
NODE_13976_length_1098_cov_59.2598_ID_28079	putative nucleotidyl transferase [Cafeteria roenbergensis virus BV-PW1]	12.3802	7.46041	13.8325	6.32942	8.0899	10.9666	10.0824	15.4241	16.0834	10.398	8.32227	14.0792
NODE_6778_length_1627_cov_92.3238_ID_13625	cathepsin [Clostera anastomosis granulovirus]	11.0239	6.66196	14.8929	8.67974	7.02746	14.6165	4.80568	18.5319	15.608	13.0524	7.16708	11.35
NODE_1100_length_3144_cov_57.2302_ID_2215	putative regulator of chromosome condenstation family protein [Brevibacillus phage Jenst]	12.0633	3.15639	20.764	7.83054	4.65177	14.9619	1.79398	15.9634	16.9735	14.963	3.89519	16.1989
NODE_7222_length_1580_cov_55.1266_ID_14517	+ + 81075 + -1 + ID-3D985177_72-3Bpartial-3D00-3Btype-3DATG-3Brbs_motif-3DAGGAG/GGAGG-3Brbs_spacer-3D11-12bp	12.293	3.36138	16.2055	8.48226	4.99819	11.178	3.35064	18.8331	16.7343	17.2667	5.33957	15.1409
NODE_6024_length_1712_cov_57.6337_ID_12119	+ 5317 + 6306 + -1 + ID-3D984671_3-3Bpartial-3D00-3Btype-3DATG-3Brbs_motif-3DGGA/GAG/AGG-3Brbs_spacer-3D5-10bp	12.5569	10.9212	12.5919	7.34951	11.2874	10.7856	11.5014	12.3235	9.67508	11.923	11.5837	10.5705
NODE_1621_length_2786_cov_58.5551_ID_3269	+ 3 + 2819 + -1 + ID-3D1022115_1-3Bpartial-3D11-3Btype-3DEdge-3Brbs_motif-3DNone-3Brbs_spacer-3DNone	11.1196	2.38925	18.1679	8.57116	4.1847	19.6944	1.6752	16.4616	19.7856	14.3418	2.88841	13.7426
NODE_4529_length_1918_cov_57.3178_ID_9117	mg636 gene product [Megavirus chiliensis]	12.2216	2.96499	16.6476	8.18426	4.277	16.5795	2.04462	16.1652	15.8222	15.1443	3.49218	19.4681
NODE_10483_length_1310_cov_63.9817_ID_21071	+ 3 + 641 + 1 + ID-3D900569_1-3Bpartial-3D00-3Btype-3DTTG-3Brbs_motif-3DNone-3Brbs_spacer-3DNone	11.1925	9.80152	11.3688	7.46163	9.08328	10.9173	12.6865	16.5593	10.362	11.0933	11.9539	10.4878
NODE_28863_length_548_cov_48.4341_ID_57977	+ 13 + 573 + 1 + ID-3D1532131_1-3Bpartial-3D00-3Btype-3DATG-3Brbs_motif-3DNone-3Brbs_spacer-3DNone	14.6392	4.09385	17.466	11.1794	4.21533	19.2201	3.57424	7.9072	15.4467	17.7018	3.15252	14.3302
NODE_602_length_3766_cov_62.8154_ID_1211	+ 1 + 840 + 1 + ID-3D573854_1-3Bpartial-3D11-3Btype-3DEdge-3Brbs_motif-3DNone-3Brbs_spacer-3DNone	11.7106	4.83598	16.3843	9.28406	7.75938	15.4181	4.40086	14.8599	16.1504	12.5431	5.56891	13.9448
NODE_30314_length_513_cov_49.1638_ID_60865	gp257 [Bacillus phage G]	12.933	5.12759	15.0589	8.60171	8.88587	12.289	2.96383	18.4916	22.1249	10.577	4.445	11.3596
NODE_8085_length_1498_cov_77.341_ID_16257	+ 980 + 3751 + -1 + ID-3D1136498_4-3Bpartial-3D00-3Btype-3DATG-3Brbs_motif-3DNone-3Brbs_spacer-3DNone	13.8688	9.16273	13.0241	9.38354	14.9887	10.3228	8.96321	11.8465	9.60643	13.0466	8.93339	9.64142
NODE_23079_length_714_cov_55.824_ID_46367	hypothetical protein NY2A_B018L [Paramecium bursaria Chlorella virus NY2A]	7.71101	15.0769	6.97057	4.86498	14.6462	8.99024	25.5571	8.55191	6.61451	9.28255	17.1482	7.27847
NODE_737_length_3519_cov_58.088_ID_1485	+ 294 + 1364 + 1 + ID-3D877804_2-3Bpartial-3D00-3Btype-3DATG-3Brbs_motif-3DAGxAGG/AGGxGG-3Brbs_spacer-3D5-10bp	9.77626	3.58066	15.2006	7.96398	6.32537	15.8973	2.99081	20.1972	22.7941	11.4281	3.66808	12.7256
NODE_11400_length_1246_cov_57.0243_ID_22915	+ + 96135 + -1 + ID-3D691509_60-3Bpartial-3D00-3Btype-3DATG-3Brbs_motif-3DNone-3Brbs_spacer-3DNone	13.5409	7.83797	14.141	8.61224	7.82754	13.3044	7.14821	15.9122	15.8635	11.8433	5.41745	11.0905
NODE_17175_length_938_cov_53.3114_ID_34519	+ 245 + 946 + 1 + ID-3D795201_2-3Bpartial-3D00-3Btype-3DATG-3Brbs_motif-3DGGA/GAG/AGG-3Brbs_spacer-3D11-12bp	11.4895	4.43344	18.771	9.01925	5.5896	13.736	2.36201	14.6588	17.784	11.9528	5.37021	17.256
NODE_5020_length_1847_cov_61.7913_ID_10105	+ 7087 + 8442 + 1 + ID-3D1237231_8-3Bpartial-3D00-3Btype-3DGTG-3Brbs_motif-3DGGA/GAG/AGG-3Brbs_spacer-3D5-10bp	12.259	6.36325	16.3169	9.0291	10.0666	11.5365	6.39671	13.5846	12.8742	14.2983	6.72362	12.8787
NODE_6729_length_1632_cov_60.3431_ID_13527	gp287 [Bacillus phage G]	13.2675	3.52165	14.2279	8.72893	4.9237	15.1979	2.67294	17.6416	21.4368	11.665	4.24516	14.716
NODE_10446_length_1313_cov_75.8156_ID_20997	+ 3 + 2012 + 1 + ID-3D225045_1-3Bpartial-3D10-3Btype-3DEdge-3Brbs_motif-3DNone-3Brbs_spacer-3DNone	9.94863	6.21251	19.9993	8.59899	6.07645	12.0764	5.57755	12.3711	17.602	15.1029	5.60321	13.0504
NODE_9661_length_1369_cov_61.6689_ID_19417	+ + 136530 + 1 + ID-3D619289_95-3Bpartial-3D00-3Btype-3DATG-3Brbs_motif-3DNone-3Brbs_spacer-3DNone	12.7945	5.91184	18.8286	7.68475	6.18392	10.9018	5.72125	15.8213	14.6646	13.2046	7.35471	13.0801
NODE_4141_length_1987_cov_59.9834_ID_8331	+ 2 + 376 + -1 + ID-3D312725_1-3Bpartial-3D10-3Btype-3DATG-3Brbs_motif-3DAGxAG-3Brbs_spacer-3D5-10bp	12.3149	3.91839	15.8721	8.63059	5.33439	16.6892	3.48536	16.1896	16.5413	13.2656	4.47531	15.2242
NODE_15435_length_1021_cov_43.8395_ID_31007	serine/threonine protein kinase%3B probable eukaryotic origin [Salmon gill poxvirus]	9.93927	8.81493	12.0293	8.06455	10.0572	9.83474	15.763	15.9995	12.0562	9.44164	7.64532	12.2412
NODE_6597_length_1645_cov_65.5591_ID_13263	+ 2 + 700 + 1 + ID-3D578150_1-3Bpartial-3D11-3Btype-3DEdge-3Brbs_motif-3DNone-3Brbs_spacer-3DNone	10.7434	3.16881	15.0068	6.90326	4.66199	13.9608	3.09056	19.767	20.4066	14.879	4.05819	15.1209
NODE_14061_length_1093_cov_54.4066_ID_28249	+ 724 + 1653 + -1 + ID-3D853268_3-3Bpartial-3D00-3Btype-3DATG-3Brbs_motif-3DGGAG/GAGG-3Brbs_spacer-3D5-10bp	11.2981	6.58937	10.9313	8.70447	8.48991	8.97768	9.96041	14.4432	12.3035	14.3802	7.32329	18.3646
NODE_15270_length_1030_cov_54.9631_ID_30677	putative 5'-3' exonuclease [Cafeteria roenbergensis virus BV-PW1]	16.8959	4.63752	15.5429	8.82684	10.6741	17.1464	2.10328	9.23028	12.0459	13.633	4.50677	16.4677
NODE_26643_length_606_cov_62.726_ID_53521	hypothetical protein MpV1_033c [Micromonas sp. virus MpV1]	10.913	5.97463	15.9342	10.0787	10.771	12.2438	10.4057	12.8153	13.092	10.498	8.80008	10.1282
NODE_15082_length_1039_cov_55.8943_ID_30305	+ 1870 + 2418 + -1 + ID-3D1168299_4-3Bpartial-3D01-3Btype-3DEdge-3Brbs_motif-3DNone-3Brbs_spacer-3DNone	11.3042	2.84954	20.1402	8.59047	3.77035	15.316	1.32426	16.8298	19.9336	14.1786	3.42905	13.9246
NODE_11175_length_1263_cov_65.7757_ID_22469	+ 1501 + 2259 + 1 + ID-3D614060_2-3Bpartial-3D00-3Btype-3DATG-3Brbs_motif-3DGGAG/GAGG-3Brbs_spacer-3D5-10bp	11.9692	7.16431	13.9085	9.77415	5.92316	10.5122	8.0827	14.7568	16.1726	13.1043	7.35388	12.757
NODE_21062_length_783_cov_59.1277_ID_42323	+ 6000 + 6968 + 1 + ID-3D573259_5-3Bpartial-3D01-3Btype-3DGTG-3Brbs_motif-3DGGAG/GAGG-3Brbs_spacer-3D5-10bp	12.4984	8.45359	10.461	8.09151	10.1382	9.16942	5.95844	12.4944	16.0201	10.2028	11.4161	16.5599
NODE_8791_length_1437_cov_57.8676_ID_17675	vFam_117	12.4116	4.7391	21.5	9.4846	6.47339	15.8035	2.31824	10.3378	10.5812	15.4196	4.86267	17.408
NODE_17912_length_906_cov_60.772_ID_36001	vFam_117	15.2501	8.53018	16.1706	8.61546	7.42465	16.0142	5.60804	12.6204	10.478	12.7966	7.35351	10.4477
NODE_16814_length_956_cov_56.1931_ID_33795	vFam_117	15.3101	4.4807	12.9915	7.09901	9.64796	14.0076	6.70987	15.8855	14.3611	12.4332	5.43104	12.8846
NODE_5640_length_1761_cov_69.5287_ID_11347	+ 3585 + 5342 + 1 + ID-3D356334_5-3Bpartial-3D00-3Btype-3DATG-3Brbs_motif-3DNone-3Brbs_spacer-3DNone	11.7658	8.64613	9.94747	7.26146	10.628	10.8768	8.9959	14.9502	14.3682	12.2779	9.66075	11.8547
NODE_5591_length_1766_cov_64.0169_ID_11251	+ 1 + 873 + 1 + ID-3D290170_1-3Bpartial-3D10-3Btype-3DEdge-3Brbs_motif-3DNone-3Brbs_spacer-3DNone	12.64	5.62225	14.9425	8.77318	8.49487	10.8415	5.8084	18.2131	13.0427	12.6051	7.16521	13.0599
NODE_1703_length_2743_cov_56.9267_ID_3433	hypothetical protein [Paramecium bursaria Chlorella virus 1]	10.6243	2.63447	16.9045	6.21632	4.2881	18.0516	2.6419	16.7579	21.1685	12.4151	3.11087	16.3494
NODE_518_length_3943_cov_57.7814_ID_1039	putative phage protein [Clostridium phage phiCD211]	9.0424	3.48189	15.6612	7.57008	6.80932	15.9429	2.78127	19.7631	21.2467	11.7932	3.95481	13.0744
NODE_26231_length_618_cov_50.8526_ID_52695	Transforming protein p29	14.6208	5.37459	13.2372	9.48359	4.64411	16.9597	3.74694	17.7494	11.1671	14.0503	4.35797	15.7094
NODE_11954_length_1212_cov_51.5445_ID_24021	+ 9 + 947 + 1 + ID-3D740205_1-3Bpartial-3D00-3Btype-3DATG-3Brbs_motif-3DNone-3Brbs_spacer-3DNone	10.148	2.75896	16.5954	10.2802	5.60456	13.7622	2.35725	21.3997	15.4131	13.4023	3.9707	15.3636
NODE_2196_length_2518_cov_64.1803_ID_4421	putative ATP-binding cassette transporter [Anomala cuprea entomopoxvirus]	13.067	5.38418	17.0659	7.66172	7.5996	13.4091	8.07094	14.2577	14.5863	11.7469	7.04395	11.0244
NODE_2168_length_2531_cov_68.6991_ID_4365	putative superfamily II helicase/eIF-4AIII [Cafeteria roenbergensis virus BV-PW1]	11.1622	9.19599	15.7575	8.49755	10.4994	11.5943	7.27153	12.8702	10.4086	11.4355	8.74794	13.2044
NODE_6648_length_1640_cov_61.2972_ID_13365	+ 2429 + 4072 + -1 + ID-3D1023810_2-3Bpartial-3D00-3Btype-3DATG-3Brbs_motif-3DGGA/GAG/AGG-3Brbs_spacer-3D11-12bp	13.4765	5.59502	18.4066	7.64434	7.94238	11.8062	3.54425	16.2302	15.7425	12.2654	6.10859	11.7873
NODE_2026_length_2594_cov_56.4833_ID_4079	+ 218 + 1441 + 1 + ID-3D172177_2-3Bpartial-3D01-3Btype-3DATG-3Brbs_motif-3DNone-3Brbs_spacer-3DNone	10.7813	8.51841	14.5209	8.65168	9.43968	10.3456	8.14977	13.5064	12.207	13.9133	9.29088	10.8318
NODE_18934_length_863_cov_49.9678_ID_38053	vFam_117	12.8254	7.32758	13.5432	9.55107	10.08	11.5104	6.92107	13.1092	11.1919	12.7751	6.53205	14.7732
NODE_2301_length_2483_cov_53.5671_ID_4631	hypothetical protein [Bacillus phage vB_BanS-Tsamsa]	14.1595	2.75889	18.2832	6.38406	5.25854	13.2221	1.47074	17.0461	22.8296	11.3455	2.68608	14.5882
NODE_11758_length_1224_cov_58.4867_ID_23629	+ 2 + 688 + -1 + ID-3D74145_1-3Bpartial-3D11-3Btype-3DEdge-3Brbs_motif-3DNone-3Brbs_spacer-3DNone	10.2274	3.74859	14.6694	8.35085	5.38384	15.6032	2.01924	16.7279	20.5658	15.3211	4.34404	13.0649
NODE_10030_length_1341_cov_57.9362_ID_20163	+ 3 + 764 + -1 + ID-3D694823_1-3Bpartial-3D10-3Btype-3DATG-3Brbs_motif-3DAGGAG-3Brbs_spacer-3D5-10bp	14.0118	5.80389	12.5468	9.29186	7.85386	12.7715	4.88371	15.8031	15.9193	13.3683	5.21309	12.5499
NODE_756_length_3501_cov_59.6901_ID_1523	vFam_117	9.95274	2.58659	19.3512	7.38914	5.93605	13.9441	2.37655	14.4351	22.1997	13.0423	3.06268	15.6585
NODE_5436_length_1790_cov_66.8622_ID_10937	+ 8059 + 9519 + -1 + ID-3D741927_7-3Bpartial-3D00-3Btype-3DATG-3Brbs_motif-3DNone-3Brbs_spacer-3DNone	14.6284	5.60959	20.7628	12.1659	8.2667	17.0806	1.5056	4.74272	4.53237	16.6284	7.37089	16.5331
NODE_8331_length_1478_cov_70.0267_ID_16755	+ 3 + 1283 + 1 + ID-3D1321585_1-3Bpartial-3D00-3Btype-3DATG-3Brbs_motif-3DNone-3Brbs_spacer-3DNone	11.8475	4.63104	16.4979	8.90397	5.40305	14.2202	3.11727	17.9612	16.2153	12.8039	4.87331	13.3162
NODE_5803_length_1740_cov_51.4166_ID_11677	vFam_117	11.3981	5.64267	16.0519	9.22139	7.52193	14.9974	4.35168	16.3825	13.0074	11.8263	5.80209	13.5377
NODE_37638_length_371_cov_38.8639_ID_75509	+ 999 + 1664 + -1 + ID-3D1330443_2-3Bpartial-3D00-3Btype-3DATG-3Brbs_motif-3DNone-3Brbs_spacer-3DNone	13.4881	9.06002	11.3207	5.05656	10.3327	12.7898	5.90794	14.6093	8.60559	17.1636	5.37486	15.8482
NODE_2493_length_2415_cov_65.6856_ID_5015	+ 4505 + 6802 + -1 + ID-3D709163_4-3Bpartial-3D00-3Btype-3DATG-3Brbs_motif-3DNone-3Brbs_spacer-3DNone	14.1387	6.10557	16.2991	9.35943	8.37845	15.9724	4.04186	8.36438	12.3095	13.333	7.08341	14.1674
NODE_14200_length_1085_cov_69.4689_ID_28531	gp257 [Bacillus phage G]	11.8677	5.66216	14.0426	7.21208	7.49728	12.4266	8.25491	17.5474	14.0288	11.6558	7.95883	11.3898
NODE_1902_length_2648_cov_65.6876_ID_3831	vFam_117	11.4548	6.06432	14.9066	7.99395	7.89311	12.3221	7.84005	14.8318	14.0449	12.8252	6.20225	13.0399
NODE_18371_length_887_cov_55.1286_ID_36921	+ 3296 + 3823 + -1 + ID-3D1400864_4-3Bpartial-3D00-3Btype-3DATG-3Brbs_motif-3D4Base/6BMM-3Brbs_spacer-3D13-15bp	11.461	4.68301	16.6376	9.71555	9.718	15.4642	3.687	14.0363	11.9801	10.8771	7.14016	13.9448
NODE_17491_length_924_cov_56.4051_ID_35159	PRGA-formyltransferase [Prochlorococcus phage P-SSM7]	9.43112	7.99166	12.0455	8.07051	6.13899	10.8265	12.473	18.2761	13.3244	11.1098	7.16809	12.3775
NODE_1959_length_2624_cov_56.8564_ID_3945	+ + 66656 + -1 + ID-3D606215_29-3Bpartial-3D00-3Btype-3DATG-3Brbs_motif-3DGGA/GAG/AGG-3Brbs_spacer-3D11-12bp	10.4792	2.74061	14.9663	6.75962	4.05022	13.5598	2.50716	19.5228	23.0417	14.681	3.67602	13.0908
NODE_1061_length_3186_cov_74.3357_ID_2137	isoleucyl-tRNA synthetase [Megavirus lba]	10.3975	6.39758	14.88	8.32782	8.28594	12.4168	7.87932	15.267	14.0763	10.4905	7.56112	13.0595
NODE_4211_length_1974_cov_52.1152_ID_8475	+ 289 + 1068 + 1 + ID-3D308131_2-3Bpartial-3D00-3Btype-3DGTG-3Brbs_motif-3DGGAG/GAGG-3Brbs_spacer-3D5-10bp	11.9466	2.70765	17.2204	6.44059	4.05245	12.2277	2.34051	16.3101	21.3939	14.2268	3.17997	16.9809
NODE_39597_length_342_cov_93.8014_ID_79413	photosystem I reaction center subunit IV [Prochlorococcus phage P-TIM68]	11.508	12.919	15.2202	8.57592	15.4317	6.74791	11.7272	5.14898	15.6179	8.72454	17.3676	0
NODE_12177_length_1198_cov_49.937_ID_24469	putative ubiquitin ligase [Feldmannia species virus]	9.46957	3.0896	18.1643	10.1966	5.36887	18.3082	1.434	18.607	13.6058	13.4021	3.52366	13.81
NODE_3596_length_2088_cov_55.6517_ID_7243	+ 955 + 1596 + 1 + ID-3D1554754_2-3Bpartial-3D00-3Btype-3DATG-3Brbs_motif-3DGGA/GAG/AGG-3Brbs_spacer-3D5-10bp	11.348	6.94238	13.8644	8.82097	6.71794	11.4645	9.32174	14.6448	14.0136	11.8328	8.55677	11.3919
NODE_14696_length_1058_cov_57.8634_ID_29527	ORF_096L [Scale drop disease virus]	9.60734	2.78555	14.2411	7.71714	3.31649	16.838	0.925189	17.8387	19.7124	17.2594	2.76548	15.9115
NODE_17941_length_905_cov_67.4071_ID_36059	+ 796 + 1221 + -1 + ID-3D1232496_2-3Bpartial-3D01-3Btype-3DEdge-3Brbs_motif-3DNone-3Brbs_spacer-3DNone	20.2652	8.29368	15.877	11.1171	12.1671	16.6924	1.34781	0.683189	1.16596	19.2234	9.61425	12.4426
NODE_15582_length_1013_cov_56.8163_ID_31305	Ankyrin repeat gene family protein [Fowlpox virus]	11.3167	9.84699	10.9717	7.92584	10.2261	10.867	14.8504	7.21786	11.4624	10.1221	13.3492	10.6933
NODE_7177_length_1584_cov_59.4755_ID_14429	hypothetical protein NY2A_B024L [Paramecium bursaria Chlorella virus NY2A]	11.0756	6.74506	16.1576	7.04772	9.28752	11.6368	3.91707	17.412	13.7831	13.8836	7.70173	10.1582
NODE_1057_length_3188_cov_60.1155_ID_2129	+ 8582 + 9655 + -1 + ID-3D5059_8-3Bpartial-3D00-3Btype-3DATG-3Brbs_motif-3DNone-3Brbs_spacer-3DNone	9.50768	2.39507	16.6108	7.37218	4.99946	16.0934	1.76765	17.6039	18.446	14.0415	3.57541	16.2165
NODE_1542_length_2826_cov_63.5262_ID_3111	ubiquitin specific peptidase C19 [Phaeocystis globosa virus]	9.82213	4.48592	14.4634	6.58062	7.53217	12.9355	4.69097	16.3119	16.5593	14.8416	5.59006	14.7962
NODE_8462_length_1467_cov_52.33_ID_17017	+ 67 + 609 + 1 + ID-3D1286269_1-3Bpartial-3D00-3Btype-3DATG-3Brbs_motif-3DNone-3Brbs_spacer-3DNone	8.07561	5.45023	13.697	9.70885	8.54763	12.1942	5.53365	18.1206	13.9772	11.0941	6.27214	15.9052
NODE_8586_length_1456_cov_59.2305_ID_17265	+ 2 + 730 + 1 + ID-3D1686836_1-3Bpartial-3D10-3Btype-3DEdge-3Brbs_motif-3DNone-3Brbs_spacer-3DNone	13.5247	8.64037	16.094	8.2394	11.2482	11.2175	4.56688	8.29319	7.05144	14.4138	9.23484	16.0478
NODE_25764_length_631_cov_48.9549_ID_51757	+ + 154819 + -1 + ID-3D619259_123-3Bpartial-3D00-3Btype-3DATG-3Brbs_motif-3DAGGA-3Brbs_spacer-3D5-10bp	11.7213	6.44265	14.9451	9.73669	8.24654	19.1562	2.54633	9.16325	16.7011	8.90756	6.25043	14.729
NODE_6972_length_1606_cov_49.2772_ID_14015	ser/thr kinase [Pandoravirus dulcis]	8.28404	1.23701	17.4582	5.95619	3.23252	14.9999	2.15494	15.7904	26.5537	12.2954	2.18759	18.3258
NODE_1952_length_2626_cov_67.9984_ID_3931	+ + 38606 + 1 + ID-3D567598_26-3Bpartial-3D00-3Btype-3DATG-3Brbs_motif-3DGGA/GAG/AGG-3Brbs_spacer-3D5-10bp	10.4705	3.11932	17.0133	7.73894	5.07463	16.0541	2.30733	15.3541	19.3356	13.2568	5.02463	13.7179
NODE_3662_length_2074_cov_55.5919_ID_7375	+ 7087 + 8442 + 1 + ID-3D1237231_8-3Bpartial-3D00-3Btype-3DGTG-3Brbs_motif-3DGGA/GAG/AGG-3Brbs_spacer-3D5-10bp	12.933	2.25354	15.589	8.5896	5.50098	14.9404	1.53434	14.6746	18.9545	15.6975	2.74261	15.0244
NODE_22343_length_738_cov_79.2782_ID_44895	+ 2075 + 2680 + -1 + ID-3D1330524_2-3Bpartial-3D00-3Btype-3DATG-3Brbs_motif-3DNone-3Brbs_spacer-3DNone	10.0877	4.58806	12.2287	6.82188	9.82485	12.5728	8.20485	23.1094	12.0167	7.77441	6.86857	14.2667
NODE_373_length_4322_cov_56.4539_ID_749	putative ankyrin repeat protein [Acanthamoeba polyphaga mimivirus]	10.0257	2.65732	17.7769	8.27085	5.99195	15.8283	2.05978	15.3882	19.9012	11.3896	3.65922	15.4135
NODE_24053_length_685_cov_57.9397_ID_48319	vFam_117	11.2315	5.10115	8.94236	7.36434	7.62497	17.4	3.24307	19.2084	17.3158	11.9854	5.38975	13.4082
NODE_7618_length_1542_cov_60.3457_ID_15315	hypothetical protein NY2A_B126R [Paramecium bursaria Chlorella virus NY2A]	11.7318	6.22335	17.4919	8.72735	9.23174	10.8238	5.583	14.4449	11.38	11.7492	7.19833	13.5407
NODE_2355_length_2460_cov_63.3751_ID_4739	AKT kinase-transforming protein	11.2459	5.5998	15.0083	6.90332	7.03734	12.2616	7.28675	14.7318	15.3182	12.9796	6.12128	13.6246
NODE_25089_length_652_cov_62.6884_ID_50403	hypothetical protein AR158_C015L [Paramecium bursaria Chlorella virus AR158]	8.83065	3.26369	16.2334	9.52152	7.84784	15.6166	3.12625	13.0704	20.5395	11.1389	4.02261	14.9045
NODE_14457_length_1071_cov_52.6545_ID_29045	+ 786 + 1475 + 1 + ID-3D904842_2-3Bpartial-3D00-3Btype-3DATG-3Brbs_motif-3DAGGA-3Brbs_spacer-3D5-10bp	11.8261	2.2081	17.0804	10.3977	4.53597	16.3164	2.18768	12.8986	21.9789	11.6264	2.97127	14.0766
NODE_9212_length_1403_cov_60.8264_ID_18515	+ 1309 + 2694 + 1 + ID-3D984545_3-3Bpartial-3D00-3Btype-3DATG-3Brbs_motif-3DNone-3Brbs_spacer-3DNone	10.044	4.48829	16.6377	8.228	6.3981	14.1795	3.44244	15.364	14.2387	12.9819	4.52508	17.4236
NODE_9035_length_1416_cov_73.5533_ID_18161	+ 2 + 931 + -1 + ID-3D671705_1-3Bpartial-3D10-3Btype-3DTTG-3Brbs_motif-3DGGA/GAG/AGG-3Brbs_spacer-3D5-10bp	10.4402	5.8243	12.4773	8.42193	8.91174	14.2119	8.90782	14.4168	17.3959	13.1566	5.53641	8.21375
NODE_801_length_3446_cov_57.7945_ID_1617	adenylate/guanylyl cyclase [Pelagibacter phage HTVC008M]	11.372	1.93739	19.6154	7.51539	4.59979	18.748	1.62757	14.1779	18.6129	12.272	2.63219	14.5594
NODE_11974_length_1210_cov_67.1844_ID_24061	+ 68 + 1165 + -1 + ID-3D797230_1-3Bpartial-3D00-3Btype-3DATG-3Brbs_motif-3DAGGAG-3Brbs_spacer-3D5-10bp	11.7954	6.33528	16.848	6.63847	9.20379	12.2076	3.93646	16.2591	13.2382	12.6623	5.47065	13.0565
NODE_2635_length_2364_cov_74.6566_ID_5303	+ 3 + 1421 + -1 + ID-3D818066_1-3Bpartial-3D10-3Btype-3DATG-3Brbs_motif-3DGGA/GAG/AGG-3Brbs_spacer-3D5-10bp	10.9971	4.19355	19.3023	8.21382	7.35226	14.4782	1.55126	11.5993	13.984	14.8848	4.97698	16.0281
NODE_14077_length_1092_cov_56.0231_ID_28281	+ + 41203 + 1 + ID-3D856040_43-3Bpartial-3D00-3Btype-3DATG-3Brbs_motif-3DGGA/GAG/AGG-3Brbs_spacer-3D5-10bp	11.7727	4.37613	13.4312	9.49494	7.61426	14.6376	2.3148	14.7277	14.827	13.9606	6.44536	13.9556
NODE_6255_length_1685_cov_58.5951_ID_12577	+ 1070 + 2521 + -1 + ID-3D1617193_3-3Bpartial-3D00-3Btype-3DTTG-3Brbs_motif-3DAGxAGG/AGGxGG-3Brbs_spacer-3D5-10bp	9.3504	4.64366	16.5109	7.87146	6.85494	12.8157	3.43756	14.9349	19.0348	11.8859	5.68132	14.4429
NODE_22063_length_748_cov_56.9711_ID_44333	+ 320 + 880 + 1 + ID-3D908251_1-3Bpartial-3D00-3Btype-3DGTG-3Brbs_motif-3DAGGAG-3Brbs_spacer-3D5-10bp	14.4653	6.68008	10.6371	10.7056	8.76325	12.2065	5.63674	12.776	12.7762	9.29391	7.79831	15.72
NODE_10285_length_1323_cov_55.2808_ID_20675	Protein kinase [Paramecium bursaria Chlorella virus 1]	10.5888	2.74201	18.0507	7.28865	4.34103	15.8202	1.41752	12.8923	20.6771	12.7285	3.7657	17.125
NODE_11822_length_1220_cov_59.3991_ID_23757	+ 2 + 892 + -1 + ID-3D1712942_1-3Bpartial-3D10-3Btype-3DATG-3Brbs_motif-3DGGA/GAG/AGG-3Brbs_spacer-3D5-10bp	11.3668	8.36719	11.7884	6.85028	11.0321	8.58104	15.0939	13.6108	9.69797	11.072	9.05537	10.8789
NODE_17836_length_909_cov_49.4953_ID_35849	+ 527 + 1372 + 1 + ID-3D615633_2-3Bpartial-3D00-3Btype-3DATG-3Brbs_motif-3DGGAG/GAGG-3Brbs_spacer-3D5-10bp	10.5119	5.35996	15.1523	9.89757	10.3045	10.738	7.81858	12.2253	15.0681	10.5244	5.7965	13.7751
NODE_6069_length_1705_cov_57.2273_ID_12209	hypothetical protein OlV1_063c [Ostreococcus lucimarinus virus 1]	8.41067	3.61896	15.1238	8.06946	7.49099	15.2013	2.0141	15.5165	18.9095	12.9991	4.75021	15.0243
NODE_10931_length_1279_cov_49.1716_ID_21977	vFam_117	11.9788	2.53186	18.3983	7.16566	5.2504	10.3528	2.35968	15.6333	20.422	14.5173	3.32279	15.1116
NODE_14523_length_1067_cov_59.1186_ID_29177	+ 850 + 1890 + 1 + ID-3D1330133_2-3Bpartial-3D00-3Btype-3DATG-3Brbs_motif-3DNone-3Brbs_spacer-3DNone	9.50546	5.44523	14.8566	8.57204	8.75014	13.4852	4.21219	21.508	14.5662	8.08755	6.63368	11.4063
NODE_16435_length_973_cov_49.5654_ID_33027	ORF_096L [Scale drop disease virus]	10.155	1.66161	16.4453	5.73078	4.10022	14.8801	1.02565	17.697	23.0329	12.4018	2.42202	17.4721
NODE_23716_length_696_cov_39.2184_ID_47639	+ 2 + 967 + 1 + ID-3D384064_1-3Bpartial-3D10-3Btype-3DEdge-3Brbs_motif-3DNone-3Brbs_spacer-3DNone	10.973	8.19022	13.328	8.3906	12.9554	10.8581	9.51813	11.3541	10.9888	10.8961	9.95026	9.41088
NODE_14752_length_1055_cov_65.68_ID_29639	+ 5 + 904 + -1 + ID-3D894391_1-3Bpartial-3D00-3Btype-3DATG-3Brbs_motif-3DGGA/GAG/AGG-3Brbs_spacer-3D5-10bp	10.1239	8.31819	12.9935	8.42449	9.61534	9.38821	5.19903	15.6654	15.2554	12.9917	7.48494	11.3405
NODE_1235_length_3034_cov_58.4555_ID_2489	hypothetical protein AR158_C021L [Paramecium bursaria Chlorella virus AR158]	10.9588	4.66452	15.4568	9.05936	7.68971	12.4539	4.63019	15.9286	16.0299	12.0647	4.37376	13.4265
NODE_34359_length_428_cov_39.0027_ID_68951	+ 3024 + 4175 + 1 + ID-3D913299_4-3Bpartial-3D00-3Btype-3DATG-3Brbs_motif-3DGGA/GAG/AGG-3Brbs_spacer-3D5-10bp	8.43063	4.14508	8.43785	9.79416	10.7715	12.8178	9.90622	17.8072	12.3692	15.6785	5.42042	11.1181
NODE_15502_length_1017_cov_63.132_ID_31145	+ 1772 + 3091 + 1 + ID-3D595303_4-3Bpartial-3D00-3Btype-3DATG-3Brbs_motif-3DGGAG/GAGG-3Brbs_spacer-3D5-10bp	13.1307	7.42561	11.7133	8.54483	9.87936	10.6814	6.79747	17.5915	13.2451	8.60176	7.57378	11.4022
NODE_3814_length_2043_cov_54.0573_ID_7683	similar to DNA helicase [Rhodothermus phage RM378]	11.2738	4.08109	18.8135	9.6656	6.86593	14.2147	2.51335	13.1391	16.5712	13.2704	4.26101	11.8034
NODE_13415_length_1127_cov_54.9869_ID_26947	+ 3 + 824 + 1 + ID-3D562291_1-3Bpartial-3D10-3Btype-3DEdge-3Brbs_motif-3DNone-3Brbs_spacer-3DNone	12.6509	6.09327	14.5809	8.50069	8.5126	12.3423	8.57045	13.8977	12.2744	10.6905	5.5791	12.773
NODE_12401_length_1184_cov_58.6475_ID_24915	+ + 19315 + 1 + ID-3D798594_15-3Bpartial-3D00-3Btype-3DATG-3Brbs_motif-3DAGGAG-3Brbs_spacer-3D5-10bp	12.3218	4.1985	17.082	6.8188	6.88853	14.628	2.74682	15.2485	15.2483	11.2338	5.61688	14.4128
[truncated: 3,012 more rows]
